# Supplementary material for: Rich polymorphism in nicotinamide revealed by melt crystallization and crystal structure prediction
Source: Commun Chem. 2020 Nov 4;3:152. doi: 10.1038/s42004-020-00401-1 (PMC9814109; doi:10.1038/s42004-020-00401-1)
Supplement: Supplementary file 4 — Supplementary Data 1 [file 42004_2020_401_MOESM4_ESM.txt]

####################################################################### 
# 
# This file contains crystal structure data downloaded from the 
# Cambridge Structural Database (CSD) hosted by the Cambridge 
# Crystallographic Data Centre (CCDC).
# 
# Full information about CCDC data access policies and citation 
# guidelines are available at http://www.ccdc.cam.ac.uk/access/V1 
# 
# Audit and citation data items may have been added by the CCDC. 
# Please retain this information to preserve the provenance of 
# this file and to allow appropriate attribution of the data. 
# 
#######################################################################

data_NIC-Form-α-1866090
_database_code_depnum_ccdc_archive 'CCDC 1866090'
loop_
_audit_author_name
_audit_author_address
'Ming Lu'
;Sun Yat sen University
China
;
_audit_update_record             
;
2020-02-19 deposited with the CCDC.	2020-09-18 downloaded from the CCDC.
;
_audit_creation_date             2018-07-18
_audit_creation_method           
;
Olex2 1.2
(compiled 2018.05.29 svn.r3508 for OlexSys, GUI svn.r5506)
;
_shelx_SHELXL_version_number     2016/6
_chemical_name_common            ?
_chemical_name_systematic        Nicotinamide
_chemical_formula_moiety         'C6 H6 N2 O'
_chemical_formula_sum            'C6 H6 N2 O'
_chemical_formula_weight         122.13
_chemical_melting_point          402
loop_
_atom_type_symbol
_atom_type_description
_atom_type_scat_dispersion_real
_atom_type_scat_dispersion_imag
_atom_type_scat_source
C C 0.0181 0.0091 'International Tables Vol C Tables 4.2.6.8 and 6.1.1.4'
H H 0.0000 0.0000 'International Tables Vol C Tables 4.2.6.8 and 6.1.1.4'
N N 0.0311 0.0180 'International Tables Vol C Tables 4.2.6.8 and 6.1.1.4'
O O 0.0492 0.0322 'International Tables Vol C Tables 4.2.6.8 and 6.1.1.4'

_shelx_space_group_comment       
;
The symmetry employed for this shelxl refinement is uniquely defined
by the following loop, which should always be used as a source of
symmetry information in preference to the above space-group names.
They are only intended as comments.
;
_space_group_crystal_system      monoclinic
_space_group_IT_number           14
_space_group_name_H-M_alt        'P 1 21/c 1'
_space_group_name_Hall           '-P 2ybc'
loop_
_space_group_symop_operation_xyz
'x, y, z'
'-x, y+1/2, -z+1/2'
'-x, -y, -z'
'x, -y-1/2, z-1/2'

_cell_length_a                   3.88266(15)
_cell_length_b                   15.6453(5)
_cell_length_c                   9.3836(3)
_cell_angle_alpha                90
_cell_angle_beta                 98.394(4)
_cell_angle_gamma                90
_cell_volume                     563.90(4)
_cell_formula_units_Z            4
_cell_measurement_reflns_used    1351
_cell_measurement_temperature    100
_cell_measurement_theta_max      75.1350
_cell_measurement_theta_min      2.8460
_shelx_estimated_absorpt_T_max   0.920
_shelx_estimated_absorpt_T_min   0.785
_exptl_absorpt_coefficient_mu    0.846
_exptl_absorpt_correction_T_max  1.00000
_exptl_absorpt_correction_T_min  0.68265
_exptl_absorpt_correction_type   multi-scan
_exptl_absorpt_process_details   
;
CrysAlisPro 1.171.38.41r (Rigaku Oxford Diffraction, 2015)
Empirical absorption correction using spherical harmonics,
 implemented in SCALE3 ABSPACK scaling algorithm.
;
_exptl_absorpt_special_details   ?
_exptl_crystal_colour            Colourless
_exptl_crystal_colour_primary    colourless
_exptl_crystal_density_diffrn    1.439
_exptl_crystal_density_meas      ?
_exptl_crystal_density_method    ?
_exptl_crystal_description       Block
_exptl_crystal_F_000             256
_exptl_crystal_size_max          0.3
_exptl_crystal_size_mid          0.2
_exptl_crystal_size_min          0.1
_exptl_transmission_factor_max   ?
_exptl_transmission_factor_min   ?
_diffrn_reflns_av_R_equivalents  0.0399
_diffrn_reflns_av_unetI/netI     0.0440
_diffrn_reflns_Laue_measured_fraction_full 0.994
_diffrn_reflns_Laue_measured_fraction_max 0.994
_diffrn_reflns_limit_h_max       3
_diffrn_reflns_limit_h_min       -4
_diffrn_reflns_limit_k_max       18
_diffrn_reflns_limit_k_min       -18
_diffrn_reflns_limit_l_max       10
_diffrn_reflns_limit_l_min       -11
_diffrn_reflns_number            1772
_diffrn_reflns_point_group_measured_fraction_full 0.994
_diffrn_reflns_point_group_measured_fraction_max 0.994
_diffrn_reflns_theta_full        66.910
_diffrn_reflns_theta_max         66.910
_diffrn_reflns_theta_min         5.541
_diffrn_ambient_temperature      100
_diffrn_detector                 'CCD plate'
_diffrn_detector_area_resol_mean 8.2417
_diffrn_detector_type            Onyx
_diffrn_measured_fraction_theta_full 0.994
_diffrn_measured_fraction_theta_max 0.994
_diffrn_measurement_details      
;
List of Runs (angles in degrees, time in seconds):

  # Type    Start    End  Width  t~exp~   \w     \q     \k     \f   Frames
#--------------------------------------------------------------------------
  1  \w     72.00 105.00   1.00    1.00    --   44.06  57.00-120.00   33
  2  \w     90.00 119.00   1.00    2.00    --  107.00  61.00-180.00   29
  3  \w    143.00 171.00   1.00    2.00    --  107.00  61.00-180.00   28
  4  \w    112.00 178.00   1.00    2.00    --  107.00  45.00   0.00   66
  5  \w     89.00 128.00   1.00    2.00    --  107.00  30.00   0.00   39
  6  \w     82.00 171.00   1.00    2.00    --  107.00  77.00 -90.00   89
  7  \w     45.00 127.00   1.00    2.00    --  107.00 -61.00 120.00   82
  8  \w    -26.00  52.00   1.00    1.00    --   44.06 -37.00 150.00   78
  9  \w   -117.00 -75.00   1.00    1.00    --  -44.06-125.00 -90.00   42
 10  \w   -118.00 -83.00   1.00    1.00    --  -44.06 -99.00 -30.00   35
;
_diffrn_measurement_device       'four-circle diffractometer'
_diffrn_measurement_device_type  'Xcalibur, Onyx, Nova'
_diffrn_measurement_method       '\w scans'
_diffrn_orient_matrix_type       
'CrysAlisPro convention (1999,Acta A55,543-557)'
_diffrn_orient_matrix_UB_11      0.0642550000
_diffrn_orient_matrix_UB_12      -0.0862625000
_diffrn_orient_matrix_UB_13      0.0783028000
_diffrn_orient_matrix_UB_21      -0.3941292000
_diffrn_orient_matrix_UB_22      -0.0091974000
_diffrn_orient_matrix_UB_23      0.0036251000
_diffrn_orient_matrix_UB_31      -0.0414563000
_diffrn_orient_matrix_UB_32      -0.0464867000
_diffrn_orient_matrix_UB_33      -0.1461499000
_diffrn_radiation_monochromator  mirror
_diffrn_radiation_probe          x-ray
_diffrn_radiation_type           CuK\a
_diffrn_radiation_wavelength     1.54184
_diffrn_source                   'micro-focus sealed X-ray tube'
_diffrn_source_type              'Nova (Cu) X-ray Source'
_reflns_Friedel_coverage         0.000
_reflns_Friedel_fraction_full    .
_reflns_Friedel_fraction_max     .
_reflns_number_gt                902
_reflns_number_total             1006
_reflns_odcompleteness_completeness 99.44
_reflns_odcompleteness_iscentric 1
_reflns_odcompleteness_theta     66.97
_reflns_special_details          
;
 Reflections were merged by SHELXL according to the crystal
 class for the calculation of statistics and refinement.
 
 _reflns_Friedel_fraction is defined as the number of unique
 Friedel pairs measured divided by the number that would be
 possible theoretically, ignoring centric projections and
 systematic absences.
;
_reflns_threshold_expression     'I > 2\s(I)'
_computing_cell_refinement       'CrysAlisPro 1.171.38.41r (Rigaku OD, 2015)'
_computing_data_collection       'CrysAlisPro 1.171.38.41r (Rigaku OD, 2015)'
_computing_data_reduction        'CrysAlisPro 1.171.38.41r (Rigaku OD, 2015)'
_computing_molecular_graphics    'Olex2 (Dolomanov et al., 2009)'
_computing_publication_material  'Olex2 (Dolomanov et al., 2009)'
_computing_structure_refinement  'ShelXL (Sheldrick, 2015)'
_computing_structure_solution    'ShelXS (Sheldrick, 2008)'
_refine_diff_density_max         0.252
_refine_diff_density_min         -0.339
_refine_diff_density_rms         0.076
_refine_ls_extinction_coef       .
_refine_ls_extinction_method     none
_refine_ls_goodness_of_fit_ref   1.106
_refine_ls_hydrogen_treatment    constr
_refine_ls_matrix_type           full
_refine_ls_number_parameters     82
_refine_ls_number_reflns         1006
_refine_ls_number_restraints     0
_refine_ls_R_factor_all          0.0580
_refine_ls_R_factor_gt           0.0538
_refine_ls_restrained_S_all      1.106
_refine_ls_shift/su_max          0.001
_refine_ls_shift/su_mean         0.000
_refine_ls_structure_factor_coef Fsqd
_refine_ls_weighting_details     
'w=1/[\s^2^(Fo^2^)+(0.0994P)^2^+0.0561P] where P=(Fo^2^+2Fc^2^)/3'
_refine_ls_weighting_scheme      calc
_refine_ls_wR_factor_gt          0.1467
_refine_ls_wR_factor_ref         0.1519
_refine_special_details          ?
_olex2_refinement_description    
;
1. Fixed Uiso
 At 1.2 times of:
  All C(H) groups, All N(H,H) groups
2.a Aromatic/amide H refined with riding coordinates:
 C2(H2), C5(H5), C7(H7), C9(H9)
2.b X=CH2 refined with riding coordinates:
 N4(H4A,H4B)
;
_atom_sites_solution_hydrogens   geom
_atom_sites_solution_primary     direct
_atom_sites_solution_secondary   ?
loop_
_atom_site_label
_atom_site_type_symbol
_atom_site_fract_x
_atom_site_fract_y
_atom_site_fract_z
_atom_site_U_iso_or_equiv
_atom_site_adp_type
_atom_site_occupancy
_atom_site_site_symmetry_order
_atom_site_calc_flag
_atom_site_refinement_flags_posn
_atom_site_refinement_flags_adp
_atom_site_refinement_flags_occupancy
_atom_site_disorder_assembly
_atom_site_disorder_group
O1 O 0.3955(3) 0.69138(7) 0.55841(12) 0.0286(4) Uani 1 1 d . . . . .
C2 C -0.0394(5) 0.66034(10) 0.19369(17) 0.0217(4) Uani 1 1 d . . . . .
H2 H -0.058568 0.718318 0.163501 0.026 Uiso 1 1 calc R . . . .
N3 N -0.1979(4) 0.60049(8) 0.10552(15) 0.0236(4) Uani 1 1 d . . . . .
N4 N 0.4051(4) 0.78295(8) 0.37253(15) 0.0254(4) Uani 1 1 d . . . . .
H4A H 0.510130 0.822941 0.428878 0.030 Uiso 1 1 calc R . . . .
H4B H 0.351696 0.792269 0.279440 0.030 Uiso 1 1 calc R . . . .
C5 C 0.1744(5) 0.55722(10) 0.37116(18) 0.0252(5) Uani 1 1 d . . . . .
H5 H 0.296320 0.542460 0.463104 0.030 Uiso 1 1 calc R . . . .
C6 C 0.3268(5) 0.70813(9) 0.42828(17) 0.0217(5) Uani 1 1 d . . . . .
C7 C 0.0187(5) 0.49444(10) 0.28053(19) 0.0273(5) Uani 1 1 d . . . . .
H7 H 0.036458 0.435908 0.307511 0.033 Uiso 1 1 calc R . . . .
C8 C 0.1521(4) 0.64188(10) 0.32753(16) 0.0195(5) Uani 1 1 d . . . . .
C9 C -0.1640(5) 0.51911(10) 0.14919(18) 0.0249(5) Uani 1 1 d . . . . .
H9 H -0.271114 0.475921 0.086668 0.030 Uiso 1 1 calc R . . . .

loop_
_atom_site_aniso_label
_atom_site_aniso_U_11
_atom_site_aniso_U_22
_atom_site_aniso_U_33
_atom_site_aniso_U_23
_atom_site_aniso_U_13
_atom_site_aniso_U_12
O1 0.0400(9) 0.0316(7) 0.0116(7) 0.0000(4) -0.0050(5) -0.0001(5)
C2 0.0262(10) 0.0236(8) 0.0138(8) 0.0007(6) -0.0023(7) 0.0001(6)
N3 0.0288(8) 0.0262(8) 0.0140(7) -0.0019(5) -0.0031(6) -0.0021(6)
N4 0.0364(10) 0.0248(7) 0.0122(8) -0.0018(5) -0.0058(6) -0.0017(6)
C5 0.0298(10) 0.0261(9) 0.0173(9) 0.0031(6) -0.0041(7) 0.0045(7)
C6 0.0253(10) 0.0253(8) 0.0125(9) -0.0009(6) -0.0043(7) 0.0044(7)
C7 0.0362(11) 0.0211(8) 0.0231(10) 0.0015(6) -0.0010(8) 0.0012(7)
C8 0.0219(9) 0.0227(8) 0.0128(9) -0.0006(6) -0.0012(7) 0.0027(6)
C9 0.0301(11) 0.0240(8) 0.0195(9) -0.0025(6) 0.0000(8) -0.0019(6)

_geom_special_details            
;
 All esds (except the esd in the dihedral angle between two l.s. planes)
 are estimated using the full covariance matrix.  The cell esds are taken
 into account individually in the estimation of esds in distances, angles
 and torsion angles; correlations between esds in cell parameters are only
 used when they are defined by crystal symmetry.  An approximate (isotropic)
 treatment of cell esds is used for estimating esds involving l.s. planes.
;
loop_
_geom_bond_atom_site_label_1
_geom_bond_atom_site_label_2
_geom_bond_distance
_geom_bond_site_symmetry_2
_geom_bond_publ_flag
O1 C6 1.239(2) . ?
C2 H2 0.9500 . ?
C2 N3 1.338(2) . ?
C2 C8 1.393(2) . ?
N3 C9 1.338(2) . ?
N4 H4A 0.8800 . ?
N4 H4B 0.8800 . ?
N4 C6 1.335(2) . ?
C5 H5 0.9500 . ?
C5 C7 1.380(2) . ?
C5 C8 1.385(2) . ?
C6 C8 1.497(2) . ?
C7 H7 0.9500 . ?
C7 C9 1.384(2) . ?
C9 H9 0.9500 . ?

loop_
_geom_angle_atom_site_label_1
_geom_angle_atom_site_label_2
_geom_angle_atom_site_label_3
_geom_angle
_geom_angle_site_symmetry_1
_geom_angle_site_symmetry_3
_geom_angle_publ_flag
N3 C2 H2 118.4 . . ?
N3 C2 C8 123.29(15) . . ?
C8 C2 H2 118.4 . . ?
C9 N3 C2 117.43(14) . . ?
H4A N4 H4B 120.0 . . ?
C6 N4 H4A 120.0 . . ?
C6 N4 H4B 120.0 . . ?
C7 C5 H5 120.1 . . ?
C7 C5 C8 119.71(15) . . ?
C8 C5 H5 120.1 . . ?
O1 C6 N4 122.87(15) . . ?
O1 C6 C8 119.24(14) . . ?
N4 C6 C8 117.89(14) . . ?
C5 C7 H7 120.9 . . ?
C5 C7 C9 118.16(14) . . ?
C9 C7 H7 120.9 . . ?
C2 C8 C6 123.97(14) . . ?
C5 C8 C2 117.82(15) . . ?
C5 C8 C6 118.19(15) . . ?
N3 C9 C7 123.55(15) . . ?
N3 C9 H9 118.2 . . ?
C7 C9 H9 118.2 . . ?

loop_
_geom_torsion_atom_site_label_1
_geom_torsion_atom_site_label_2
_geom_torsion_atom_site_label_3
_geom_torsion_atom_site_label_4
_geom_torsion
_geom_torsion_site_symmetry_1
_geom_torsion_site_symmetry_2
_geom_torsion_site_symmetry_3
_geom_torsion_site_symmetry_4
_geom_torsion_publ_flag
O1 C6 C8 C2 157.57(17) . . . . ?
O1 C6 C8 C5 -20.7(2) . . . . ?
C2 N3 C9 C7 1.3(3) . . . . ?
N3 C2 C8 C5 -0.8(3) . . . . ?
N3 C2 C8 C6 -179.12(15) . . . . ?
N4 C6 C8 C2 -23.1(2) . . . . ?
N4 C6 C8 C5 158.56(17) . . . . ?
C5 C7 C9 N3 0.0(3) . . . . ?
C7 C5 C8 C2 2.1(3) . . . . ?
C7 C5 C8 C6 -179.51(15) . . . . ?
C8 C2 N3 C9 -0.9(3) . . . . ?
C8 C5 C7 C9 -1.7(3) . . . . ?

_shelx_res_file                  
;
TITL lm alpha-1#-20180702 in P21/c #14
    lmalpha-1#-20180702.res
    created by SHELXL-2016/6 at 10:10:32 on 03-Jul-2018
REM reset to P21/c #14
CELL 1.54184 3.882663 15.645331 9.38357 90 98.3939 90
ZERR 4 0.000154 0.000505 0.000325 0 0.0035 0
LATT 1
SYMM -X,0.5+Y,0.5-Z
SFAC C H N O
UNIT 24 24 8 4

L.S. 4
PLAN  20
SIZE 0.3 0.2 0.1
TEMP -173.15
BOND $h
htab
conf
fmap 2
ACTA
SHEL 999 0.837
REM <olex2.extras>
REM <HklSrc "%.\\lm%20alpha-1#-20180702.hkl">
REM </olex2.extras>

WGHT    0.099400    0.056100
FVAR      21.36012
O1    4    0.395501    0.691383    0.558410    11.00000    0.04000    0.03164 =
         0.01160    0.00000   -0.00502   -0.00009
C2    1   -0.039440    0.660337    0.193690    11.00000    0.02624    0.02359 =
         0.01377    0.00072   -0.00234    0.00007
AFIX  43
H2    2   -0.058568    0.718318    0.163501    11.00000   -1.20000
AFIX   0
N3    3   -0.197879    0.600485    0.105525    11.00000    0.02881    0.02620 =
         0.01400   -0.00188   -0.00306   -0.00211
N4    3    0.405100    0.782949    0.372529    11.00000    0.03640    0.02480 =
         0.01217   -0.00183   -0.00581   -0.00174
AFIX  93
H4A   2    0.510130    0.822941    0.428878    11.00000   -1.20000
H4B   2    0.351696    0.792269    0.279440    11.00000   -1.20000
AFIX   0
C5    1    0.174397    0.557221    0.371164    11.00000    0.02984    0.02605 =
         0.01732    0.00310   -0.00408    0.00451
AFIX  43
H5    2    0.296320    0.542460    0.463104    11.00000   -1.20000
AFIX   0
C6    1    0.326771    0.708131    0.428275    11.00000    0.02526    0.02535 =
         0.01252   -0.00093   -0.00429    0.00436
C7    1    0.018733    0.494445    0.280527    11.00000    0.03617    0.02109 =
         0.02306    0.00152   -0.00102    0.00116
AFIX  43
H7    2    0.036458    0.435908    0.307511    11.00000   -1.20000
AFIX   0
C8    1    0.152147    0.641880    0.327526    11.00000    0.02190    0.02273 =
         0.01276   -0.00064   -0.00123    0.00265
C9    1   -0.163978    0.519105    0.149193    11.00000    0.03009    0.02404 =
         0.01954   -0.00250   -0.00001   -0.00187
AFIX  43
H9    2   -0.271114    0.475921    0.086668    11.00000   -1.20000
AFIX   0
HKLF 4


REM  lm alpha-1#-20180702 in P21/c #14
REM R1 =  0.0538 for     902 Fo > 4sig(Fo)  and  0.0580 for all    1006 data
REM     82 parameters refined using      0 restraints

END

WGHT      0.0993      0.0560

REM Instructions for potential hydrogen bonds
EQIV $1 x, -y+3/2, z-1/2
HTAB C2 O1_$1
EQIV $2 x+1, -y+3/2, z+1/2
HTAB N4 N3_$2
HTAB N4 O1_$1

REM Highest difference peak  0.252,  deepest hole -0.339,  1-sigma level  0.076
Q1    1   0.4937  0.7903  0.2714  11.00000  0.05    0.25
Q2    1   0.2679  0.6025  0.3416  11.00000  0.05    0.24
Q3    1   0.3503  0.8802  0.4052  11.00000  0.05    0.22
Q4    1   0.6093  0.8546  0.2721  11.00000  0.05    0.21
Q5    1   0.5529  0.7375  0.5561  11.00000  0.05    0.20
Q6    1   0.3829  0.6121  0.5686  11.00000  0.05    0.20
Q7    1   0.5578  0.7396  0.3951  11.00000  0.05    0.20
Q8    1   0.4712  0.8096  0.5629  11.00000  0.05    0.19
Q9    1   0.0699  0.6006  0.3587  11.00000  0.05    0.18
Q10   1   0.3689  0.7638  0.5669  11.00000  0.05    0.18
Q11   1   0.6608  0.8098  0.3983  11.00000  0.05    0.18
Q12   1   0.3378  0.6711  0.3640  11.00000  0.05    0.17
Q13   1   0.1878  0.6503  0.5441  11.00000  0.05    0.17
Q14   1  -0.1417  0.4553  0.2942  11.00000  0.05    0.17
Q15   1   0.1186  0.8088  0.3129  11.00000  0.05    0.17
Q16   1  -0.4186  0.6243  0.0440  11.00000  0.05    0.17
Q17   1   0.0133  0.5585  0.1361  11.00000  0.05    0.17
Q18   1   0.0981  0.3917  0.2470  11.00000  0.05    0.16
Q19   1  -0.1321  0.3968  0.2945  11.00000  0.05    0.16
Q20   1  -0.2469  0.7052  0.1413  11.00000  0.05    0.16
;
_shelx_res_checksum              38116
_shelx_hkl_file                  
;
   0   0  -1 903.433 174.266   8
   0   0  -2 84924.5 2212.37   8
   0   0  -3 46.8209 89.1729   8
   0   0  -5-46.2381 79.1316   8
   0   0  -6 13262.8 1388.03   8
   0   0  -7 896.655 450.165   7
   0   0  -8 21050.6 2133.59   7
   0   0  -9-135.183 290.714   7
   0   0 -10 4688.64 831.368   7
   0   0 -11 75.8831 116.449   7
   0  -1   0 1699.61 128.316   9
   0  -1  -1 3004.65 186.638   8
   0   1  -1 3313.79 629.191   8
   0  -1  -2 78404.9 1628.79   8
   0   1  -2 76410.5 2638.89   8
   0  -1  -3 24635.4 1148.08   8
   0   1  -3 25359.3 1593.29   8
   0   1  -4 36103.4 2029.87   8
   0  -1  -4 38102.4 1680.35   8
   0   1  -5 102734. 3750.81   8
   0  -1  -5 101440. 3209.09   8
   0   1  -6 202658. 5807.92   8
   0  -1  -6 200129. 5144.29   8
   0   1  -7 45418.2 2951.64   8
   0  -1  -7 46619.9 3141.25   7
   0   1  -7 39165.9 2931.93   7
   0   1  -8 6010.82 1212.75   7
   0  -1  -8 6499.03 1159.44   7
   0  -1  -9 3945.76 864.792   7
   0   1  -9 4250.47 931.866   7
   0  -1 -10 2269.73 598.322   7
   0   1 -10 2544.31 634.638   7
   0   1 -11 12962.2 1079.98   7
   0  -2   0 50650.5 995.061   9
   0   2  -1 699915. 11606.7   8
   0   2  -2 474487. 8507.20   8
   0   2  -3 12406.5 1235.74   8
   0  -2  -3 14121.6 748.075   8
   0  -2  -4 2784.69 411.755   8
   0   2  -4 2285.19 554.746   8
   0   2  -5 303703. 7096.69   8
   0  -2  -5 295856. 5248.24   8
   0   2  -6 50464.5 3033.67   8
   0   2  -7 96.7489 180.935   8
   0   2  -7-183.864 204.449   7
   0  -2  -7 457.858 331.344   7
   0   2  -8 101943. 4855.90   7
   0  -2  -8 126244. 4932.43   7
   0  -2  -9 23698.1 2013.78   7
   0   2  -9 21177.3 2086.47   7
   0   2 -10 2578.44 623.114   7
   0  -2 -10 2441.46 541.872   7
   0   2 -11 8098.30 863.568   7
   0  -3   0 172.621 82.1121   9
   0   3  -1 105762. 4783.87   8
   0  -3  -1 140678. 2109.79   9
   0   3  -2 218865. 6577.89   8
   0   3  -3 202303. 5644.29   8
   0  -3  -4 11904.0 768.033   8
   0   3  -4 12551.0 1446.15   8
   0   3  -5 53151.6 3094.33   8
   0   3  -6 66984.6 3649.63   8
   0   3  -6 52298.9 3233.18   7
   0   3  -7 746.758 422.388   7
   0   3  -7 656.073 399.794   8
   0  -3  -7 60.1271 175.499   7
   0  -3  -8 60935.7 3254.39   7
   0   3  -8 48735.2 3369.62   7
   0  -3  -9 322852. 7098.32   7
   0   3  -9 278242. 7640.95   7
   0   3 -10 4680.97 862.048   7
   0   3 -11 855.970 302.520   7
   0  -4   0 199189. 2838.77   9
   0  -4  -1 136761. 2346.59   9
   0   4  -1 129243. 5806.30   8
   0   4  -2 945.311 123.547  10
   0   4  -2 606.360 425.228   8
   0   4  -3 827175. 13264.7   8
   0   4  -4 180.286 194.107   8
   0   4  -5 9225.80 1363.94   8
   0   4  -6 15019.8 1592.41   6
   0   4  -6 13311.3 1620.24   7
   0   4  -6 16669.5 1885.41   8
   0   4  -7 74449.8 4318.83   8
   0   4  -7 64882.2 3826.08   7
   0   4  -8 27567.1 2460.21   7
   0   4  -8 25215.6 2609.73   8
   0   4  -9 107449. 4627.75   7
   0   4 -10 40177.0 2413.31   7
   0   4 -11 2238.74 453.933   7
   0  -5   0 64.4768 66.5158   9
   0   5   0-47.3565 163.551   8
   0   5  -1 233353. 8205.27   8
   0  -5  -1 224669. 3439.50   9
   0   5  -2 148210. 6035.52   8
   0   5   2 50411.8 1443.02   8
   0   5  -3 376609. 9201.63   8
   0   5  -4 74854.2 3892.37   8
   0   5  -5 48042.0 3207.84   8
   0   5  -6 4798.39 1063.76   8
   0   5  -6 2512.68 666.656   6
   0   5  -6 2795.88 734.477   7
   0   5  -7 425319. 10721.2   8
   0   5  -7 386914. 9536.62   7
   0   5  -8 16632.7 1888.27   7
   0   5  -9 357.436 269.931   7
   0   5 -10 17641.9 1523.02   7
   0  -5  10 14101.2 953.871   2
   0   5 -11 1026.58 279.927   7
   0  -6   0 403423. 5194.65   9
   0   6   0 449613. 11458.8   8
   0  -6   1 179318. 3447.84   9
   0  -6  -1 181645. 3349.62   9
   0   6  -2 166383. 6382.77   8
   0   6  -3 12724.4 1644.91   8
   0   6  -4 173663. 6200.30   8
   0   6  -5 2822.38 837.898   8
   0   6  -6 27977.5 2352.26   7
   0   6  -6 29401.8 2753.38   8
   0   6  -7 1291.52 549.458   8
   0   6  -7 1555.67 595.621   7
   0   6  -8 154242. 5554.49   7
   0   6  -9 2316.27 627.492   7
   0  -6  10 7693.14 680.244   2
   0   6 -10 8242.72 1011.26   7
   0   6 -11 6401.99 629.609   7
   0  -7   0 32.4440 78.8801   9
   0   7   0 10.5119 184.478   8
   0  -7   0 113.387 82.5979   1
   0   7  -1 70486.7 3889.74   8
   0   7   1 62483.7 2885.84   8
   0  -7  -1 68236.6 2179.72   9
   0  -7   1 67293.7 2164.25   9
   0   7  -2-7.81369 85.7570   8
   0   7  -3 93888.5 4492.94   8
   0   7  -4 38138.3 2993.50   8
   0   7  -5 19934.5 2238.89   8
   0   7  -5 19681.7 1148.21   5
   0   7  -6 112330. 4666.95   7
   0   7  -6 118908. 5666.53   8
   0   7  -6 111765. 3015.94   4
   0   7  -7 25063.6 2654.89   8
   0   7  -7 24900.5 2239.40   7
   0   7  -8 22335.3 2019.04   7
   0   7  -9 42607.9 2509.44   7
   0  -7  10 8663.26 678.892   2
   0   7 -10 9296.68 975.360   7
   0   8   0 38303.9 2529.60   8
   0  -8   0 42884.4 1823.27   9
   0  -8   1 198826. 4047.23   9
   0  -8  -1 196169. 4102.87   9
   0   8  -1 206936. 6677.56   8
   0   8  -2 266993. 7568.59   8
   0  -8   2 254527. 4953.09   9
   0   8  -3 33333.1 2724.20   8
   0   8  -4 8429.39 1438.14   8
   0   8  -5 177813. 3678.71   5
   0   8  -5 193783. 7065.37   8
   0   8  -5 185853. 3904.98   4
   0   8  -6 38718.2 3256.18   8
   0   8  -6 37715.1 2599.24   7
   0   8  -6 36975.2 1744.90   4
   0   8  -7 68122.8 3502.81   7
   0   8  -7 66068.5 2327.07   4
   0   8  -8 8018.43 1130.20   7
   0  -8   9 21452.1 1323.30   2
   0   8  -9 21895.1 1677.94   7
   0  -8  10 8626.25 623.187   2
   0   8 -10 10209.4 914.897   7
   0   9   0 115.378 170.667   8
   0  -9   0 215.088 140.672   9
   0   9  -1 147916. 5316.50   8
   0  -9   1 143496. 3646.85   9
   0  -9  -1 148344. 3794.47   9
   0   9  -2 8210.75 1316.77   8
   0  -9   2 7554.12 855.184   9
   0   9  -3 77567.9 4244.78   8
   0  -9   3 57688.2 2504.97   9
   0   9  -4 42645.9 1732.32   5
   0   9  -4 43897.5 3317.95   8
   0   9  -5 194885. 4017.28   5
   0   9  -5 206725. 7430.23   8
   0   9  -5 199786. 4215.82   4
   0   9  -6 13024.4 1452.16   7
   0   9  -6 14602.1 1117.90   4
   0   9  -6 13870.1 1961.23   8
   0   9  -7 179928. 5444.03   7
   0   9  -7 180624. 3934.74   4
   0   9  -8 714.652 312.909   7
   0  -9   8 957.538 340.610   2
   0  -9   9 8884.37 792.786   2
   0   9  -9 9671.81 1010.23   7
   0  -9  10 10239.9 593.333   2
   0   9 -10 11012.7 814.049   7
   0 -10   0 221904. 4931.53   9
   0  10  -1 1288.78 482.630   8
   0 -10  -1 1127.09 343.412   9
   0 -10   1 1273.78 358.293   9
   0 -10   2 74993.0 2791.51   9
   0  10  -2 96090.8 4529.00   8
   0 -10   3 22995.5 1484.52   2
   0  10  -3 22198.5 2246.95   8
   0 -10   3 17788.6 1416.76   9
   0  10  -3 22511.3 1246.28   5
   0 -10   4 1539.35 398.045   2
   0  10  -4 1597.53 354.284   5
   0  10  -4 1834.72 668.332   8
   0  10  -5 11592.9 1760.61   8
   0  10  -5 9175.87 854.727   5
   0  10  -5 9995.01 943.620   4
   0  10  -6 174134. 5047.28   7
   0 -10   6 162089. 4372.73   2
   0  10  -6 161387. 3860.61   4
   0  10  -7 32258.4 1597.04   4
   0 -10   7 31631.1 1835.83   2
   0  10  -7 31860.5 2085.07   7
   0 -10   8 135.354 150.681   2
   0  10  -8 11.4551 56.0067   7
   0 -10   9 1427.16 307.235   2
   0  10  -9 1209.40 313.803   7
   0 -11   0-251.518 197.643   9
   0  11  -1 1076.43 263.935   5
   0 -11   1 1583.22 422.078   9
   0  11  -1 1180.56 488.283   8
   0 -11   1 1353.04 334.726   2
   0 -11   2 21746.2 1574.04   9
   0 -11   2 23936.4 1478.85   2
   0  11  -2 24023.3 1282.72   5
   0  11  -2 26269.7 2328.75   8
   0 -11   3 27247.3 1640.26   2
   0 -11   3 22153.8 1613.22   9
   0  11  -3 28291.8 2563.77   8
   0  11  -3 27656.6 1418.24   5
   0  11  -4 1193.82 540.532   8
   0  11  -4 771.223 258.659   5
   0 -11   4 1001.01 332.876   2
   0  11  -5 5170.07 1152.91   8
   0  11  -5 4549.86 641.131   4
   0 -11   5 4334.30 697.991   2
   0  11  -5 4533.87 602.941   5
   0 -11   6 19071.8 1438.42   2
   0  11  -6 18236.4 1251.72   4
   0  11  -7 20553.3 1234.64   4
   0 -11   7 19048.3 1360.33   2
   0 -11   8 7973.70 773.508   2
   0 -11   9 997.243 224.001   2
   0  12   0 15227.5 999.735   5
   0 -12   0 14960.3 1388.04   9
   0 -12   1 11300.9 985.904   2
   0 -12   1 10375.2 1132.64   9
   0  12  -1 12252.6 920.581   5
   0  12  -2 84976.6 2523.45   5
   0 -12   2 77888.4 3137.94   9
   0 -12   2 81199.2 2833.46   2
   0  12  -3 4569.25 1014.15   8
   0 -12   3 5330.14 752.584   2
   0  12  -3 5110.11 625.387   5
   0  12  -4 50028.4 2013.16   5
   0 -12   4 50962.8 2323.81   2
   0  12  -4 45704.7 3329.69   8
   0  12  -5 31934.2 1595.64   5
   0 -12   5 31875.4 1831.12   2
   0  12  -5 33310.7 1721.43   4
   0  12  -6 2836.77 491.893   4
   0 -12   6 3174.94 562.507   2
   0 -12   7 46579.3 1986.30   2
   0  12  -7 47705.9 1783.66   4
   0 -12   8 1172.55 273.010   2
   0 -12   9 8736.30 538.155   2
   0  13   0 93.7149 80.6663   5
   0  13  -1 30657.6 1468.53   5
   0 -13   1 27346.6 1917.61   9
   0 -13   2 440142. 6799.24   2
   0  13  -2 439054. 6217.09   5
   0 -13   3 6536.68 816.402   2
   0  13  -3 6217.99 699.079   5
   0  13  -4 5980.88 689.985   5
   0 -13   4 6228.89 808.466   2
   0  13  -4 5941.31 735.881   4
   0  13  -5 2597.12 469.641   4
   0 -13   5 2912.35 533.556   2
   0 -13   6 22323.4 1384.59   2
   0  13  -6 23335.2 1317.38   4
   0  13  -7 2538.69 381.607   4
   0 -13   7 2748.44 435.740   2
   0 -13   8 49.8978 82.0616   2
   0  14   0 74559.0 2238.08   5
   0  14  -1 11462.9 896.823   5
   0  14  -2 36691.1 1662.17   5
   0  14  -3 1150.66 308.676   5
   0 -14   3 1328.43 341.371   2
   0  14  -4 1770.80 382.273   4
   0  14  -4 1380.40 329.035   5
   0 -14   4 1212.00 336.795   2
   0 -14   5 192.669 145.132   2
   0  14  -5 6.72248 128.735   4
   0 -14   6 7129.40 721.350   2
   0  14  -6 7505.72 691.723   4
   0  14  -7 18475.1 890.914   4
   0 -14   7 19562.8 1012.52   2
   0  15   0 0.69153 68.0032   5
   0  15  -1 114530. 2835.86   5
   0  15  -2 3788.57 505.823   5
   0  15  -3 41557.4 1706.98   5
   0  15  -3 43177.9 1861.84   4
   0  15  -4 36751.9 1661.34   4
   0 -15   5 359.066 176.139   2
   0  15  -5 575.351 203.925   4
   0  15  -6 994.440 226.752   4
   0  15  -7 17944.4 718.491   4
   0  16   0 6856.77 609.024   5
   0  16  -1-9.27443 33.1431   5
   0  16  -2 1505.74 305.224   5
   0  16  -2 1410.85 326.555   4
   0  16  -3 584.459 205.965   4
   0  16  -4 23696.4 1213.43   4
   0  16  -5 5557.95 536.205   4
   0  16  -6 3311.65 354.083   4
   0  17   0 77.8418 98.1610   4
   0  17  -1 775.739 215.254   4
   0  17   1 281.599 135.937   4
   0  17  -2 7464.35 663.277   4
   0  17  -3 13424.7 856.935   4
   0  17  -4 8256.74 629.359   4
   0  17  -5 940.661 193.985   4
   0  18   0 8232.74 575.180   4
   0  18  -1 10505.7 675.809   4
   0  18  -2 10612.9 681.334   4
   0  18  -3 1271.48 232.693   4
   0  18  -4 3013.95 316.495   4
   0  19  -1 271.963 96.8361   4
   0  19  -2-111.494 71.9210   4
   1   0 -11 154.265 121.042   7
   1   0 -10 20822.0 1807.61   7
   1   0  -9-343.686 268.554   7
   1   0  -8 768.572 403.581   7
   1   0  -7-242.954 212.379   7
   1   0  -7-618.687 395.053   8
   1   0  -6 999999. 15242.0   8
   1   0  -5-53.0219 130.275   8
   1   0  -4 158043. 4522.19   8
   1   0  -3 225.302 167.057   8
  -1   0   1 36.1207 66.7900   1
  -1   0   0 169201. 3009.90   1
  -1   0  -1 72.2652 120.092  10
  -1   0  -2 178397. 3187.52  10
  -1   0  -3 74.1091 95.0945  10
  -1   0  -4 53627.9 4367.10   8
  -1   0  -5 40.7599 182.174   8
  -1   0  -6 6384.68 1186.48   6
  -1   0  -7 357.883 335.437   6
  -1   0  -8 292.813 287.689   7
  -1   0  -9-540.594 355.258   7
  -1   0 -10 73218.3 2895.04   7
   1  -1 -11 2689.07 470.041   7
   1   1 -11 3363.39 587.977   7
   1  -1 -10 81734.4 3483.01   7
   1   1 -10 71948.0 3393.09   7
   1  -1  -9 20940.8 1947.99   7
   1   1  -9 17364.9 1832.81   7
   1   1  -8 1008.87 488.524   7
   1   1  -8 254.939 305.430   8
   1  -1  -8 782.661 377.891   7
   1  -1  -7 11636.0 1404.41   7
   1   1  -7 9805.64 1313.32   7
   1   1  -7 11968.8 1759.47   8
   1   1  -6 18038.2 1919.23   8
   1   1  -5 22539.5 1893.58   8
   1  -1  -5 22879.7 1856.34   8
   1  -1  -4 25073.5 1744.01   8
   1   1  -4 26708.2 1839.26   8
   1   1  -3 8809.96 949.781   8
   1   1  -2 22308.6 1388.69   8
  -1   1   1 2387.20 352.387   1
  -1  -1   1 171.954 145.119   1
  -1  -1  -1 65987.0 1318.60   9
  -1  -1  -1 64720.5 1766.43  10
  -1  -1  -2 351902. 4502.34  10
  -1   1  -2 347061. 4880.57  10
  -1   1  -3 183032. 3291.89  10
  -1  -1  -4 187632. 5988.09   8
  -1   1  -4 190939. 9691.92   8
  -1   1  -5 18896.5 2132.23   8
  -1  -1  -6 69553.7 3709.83   6
  -1   1  -6 67188.0 3782.36   6
  -1  -1  -7 9247.72 1392.00   6
  -1   1  -7 10796.2 1576.75   6
  -1   1  -8 75890.7 4453.98   7
  -1  -1  -8 82863.9 4424.91   7
  -1  -1  -9 22429.4 1991.83   7
  -1   1  -9 21572.0 2106.49   7
  -1  -1 -10 4916.28 689.780   7
  -1   1 -10 6109.79 848.793   7
   1   2 -11 9583.51 1013.20   7
   1   2 -10 47289.3 2737.73   7
   1  -2 -10 51238.8 2656.09   7
   1   2  -9 13608.9 1635.61   7
   1  -2  -9 17386.5 1736.64   7
   1   2  -8 176.347 240.511   7
   1   2  -8 169.910 266.193   8
   1  -2  -8 851.584 385.484   7
   1   2  -7 4507.22 570.589   4
   1   2  -7 5321.22 1200.46   8
   1   2  -7 4818.72 944.580   7
   1  -2  -7 5158.98 988.608   7
   1   2  -6 25911.6 2300.61   8
   1   2  -5 138602. 4828.50   8
   1   2  -4 90377.6 3519.94   8
   1   2  -3 12502.2 1144.66   8
  -1   2   2 69159.8 2129.10   1
   1   2  -2 86069.4 2703.78   8
  -1  -2  -1 16061.3 808.553  10
  -1  -2  -1 16071.0 744.391   9
  -1   2  -2 107615. 2802.53  10
  -1   2  -3 398651. 5278.38  10
  -1  -2  -3 383926. 10282.4   8
  -1   2  -4 43966.1 5249.68   8
  -1   2  -5 3344.73 1054.44   8
  -1   2  -6 89240.7 4620.97   8
  -1  -2  -6 92196.1 4146.54   6
  -1   2  -6 79051.9 4138.27   6
  -1   2  -7 32096.7 2705.73   6
  -1   2  -8 27198.9 2692.58   7
  -1  -2  -8 36067.9 2825.71   7
  -1  -2  -9 1352.64 482.365   7
  -1   2  -9 432.110 362.259   7
  -1   2 -10 971.198 357.632   7
   1   3 -11 36503.3 1931.17   7
   1   3 -10 352.486 258.867   7
   1  -3  -9-343.802 258.122   7
   1   3  -9 231.029 249.413   7
   1   3  -8 3831.73 877.737   7
   1   3  -8 3455.43 1039.80   8
   1  -3  -8 4709.25 916.521   7
   1   3  -7 116614. 4654.45   7
   1  -3  -7 125880. 4523.61   7
   1   3  -7 112622. 3024.75   4
   1   3  -6 6206.67 1005.81   7
   1   3  -6 5996.82 1165.84   8
   1   3  -5 27.4094 100.164   8
   1   3  -4 12722.1 1339.12   8
   1   3  -3 5569.53 791.933   8
  -1  -3   2 1951.34 195.589  10
  -1   3   2 2136.01 318.631   1
  -1  -3   1 114981. 1872.36  10
  -1  -3   1 122673. 3231.71   1
  -1  -3   0 293771. 4142.10   9
  -1  -3   0 282724. 4569.95   1
  -1  -3  -1 90019.4 2049.86   9
  -1   3  -2 191194. 3921.29  10
  -1   3  -3 46570.8 1711.21  10
  -1   3  -4 100899. 8302.29   8
  -1   3  -4 99343.0 2474.70  10
  -1   3  -5 144643. 7333.49   8
  -1   3  -6 270443. 8681.13   8
  -1  -3  -6 268226. 6976.13   6
  -1   3  -6 246956. 7478.58   6
  -1  -3  -7 359352. 9065.40   7
  -1   3  -7 333792. 8818.42   6
  -1   3  -8 105.873 297.919   7
  -1  -3  -8 711.874 431.611   7
  -1   3  -9 1442.13 535.744   7
  -1   3 -10 10063.2 1105.59   7
   1   4 -11 12364.5 1083.34   7
   1   4 -10 17652.1 1621.64   7
   1   4  -9 137626. 5120.66   7
   1   4  -8-342.748 374.447   8
   1   4  -8 56.1352 179.300   7
   1   4  -8-4.44902 70.5675   4
   1   4  -7 44328.6 3494.86   8
   1   4  -7 40769.8 2742.73   7
   1   4  -7 40510.6 1830.95   4
   1   4  -6 105.093 95.8342   4
   1   4  -6 198.180 222.828   7
   1   4  -6-166.918 268.678   8
   1   4  -5 137008. 5060.56   8
   1   4  -4 61042.3 3020.63   8
   1   4  -3 210092. 5128.54   8
  -1   4   3 178204. 3357.30   1
   1   4  -2 38071.9 1897.27   8
  -1   4   2 26670.8 996.116   1
   1   4  -1 217884. 4206.31   8
  -1  -4   1 214992. 4541.31   1
  -1  -4   0 88708.5 2353.01   9
  -1  -4   0 84197.9 2480.32   1
  -1  -4  -1 190919. 3422.66   9
  -1  -4  -2 13671.6 900.633   9
  -1   4  -3 129409. 3049.65  10
  -1   4  -4 95375.1 2380.36  10
  -1   4  -4 99666.2 8626.82   8
  -1   4  -5 4251.98 935.462   6
  -1   4  -5 2545.40 995.981   8
  -1   4  -6 8825.37 1652.50   8
  -1   4  -6 8217.39 1330.63   6
  -1   4  -7 331034. 9697.26   8
  -1   4  -7 342946. 8884.93   6
  -1   4  -8 18532.8 2149.10   7
  -1   4  -9 50453.4 3159.68   7
  -1   4 -10-167.474 164.860   7
   1   5 -11 12987.1 1042.93   7
   1   5 -10 8196.48 1065.84   7
   1   5  -9 274731. 7091.40   7
   1   5  -8 4097.63 899.531   7
   1   5  -8 4479.80 611.923   4
  -1  -5   7 90727.7 3000.56   2
   1   5  -7 95764.7 5230.95   8
   1   5  -7 90597.1 4086.02   7
   1   5  -7 90990.1 2848.11   4
   1   5  -6 9912.21 904.889   4
   1   5  -6 10515.6 1587.07   8
   1   5  -6 10143.1 1279.84   7
   1   5  -5 43974.4 2923.01   8
   1   5  -4 27991.9 2111.71   8
   1   5  -3 80723.2 3242.18   8
   1   5  -2 3046.65 568.544   8
   1   5  -1 1214.41 310.127   8
  -1  -5   1 1431.84 385.890   1
   1   5   0 6379.90 631.861   8
  -1  -5   0 6554.28 708.662   1
  -1  -5   0 6887.78 700.728   9
  -1  -5  -1 157201. 3296.56   9
  -1  -5  -2 95472.9 2630.08   9
  -1   5  -3 19242.7 1185.28  10
  -1   5  -4-237.724 555.714   8
  -1   5  -5 28804.4 3527.31   8
  -1   5  -5 29818.1 2434.95   6
  -1   5  -6 44011.0 3070.31   6
  -1   5  -6 40918.5 3736.74   8
  -1   5  -7 8090.67 1512.68   8
  -1   5  -7 8921.20 1391.72   6
  -1   5  -8 46838.7 3283.19   7
  -1   5  -9 21683.5 1969.22   7
  -1   5 -10 2083.44 469.025   7
   1   6 -11 11328.9 901.953   7
   1   6 -10 37585.2 2168.35   7
   1   6  -9 2376.27 638.572   7
   1   6  -8 34676.0 1716.76   4
   1   6  -8 33091.6 2435.82   7
  -1  -6   8 31700.6 1720.13   2
  -1  -6   7 31789.8 1783.23   2
   1   6  -7 33844.8 3124.95   8
   1   6  -7 29567.5 1631.86   4
   1   6  -7 31386.5 2384.26   7
   1   6  -6 2828.04 502.765   4
   1   6  -6 3098.46 864.385   8
  -1  -6   6 2423.30 483.748   2
   1   6  -6 3185.14 713.619   7
   1   6  -5 25230.9 2335.92   8
   1   6  -5 26981.9 1469.49   4
   1   6  -4 226700. 6359.99   8
   1   6  -3 303875. 6709.57   8
   1   6  -2 161585. 4331.61   8
  -1  -6   1 136391. 3789.03   1
   1   6  -1 117555. 3287.18   8
  -1  -6   0 116263. 3104.76   1
  -1  -6   0 127380. 3173.61   9
  -1  -6  -1 8593.77 818.720   9
  -1  -6  -2 509213. 7029.54   9
  -1   6  -3 8721.03 828.048  10
  -1   6  -4 69820.5 7359.60   8
  -1   6  -5 78.5026 143.820   6
  -1   6  -5-67.6098 348.925   8
  -1   6  -6 107005. 6162.46   8
  -1   6  -6 107610. 4764.18   6
  -1   6  -7 788.592 431.324   7
  -1   6  -7 1127.17 469.860   6
  -1   6  -8 7369.42 1258.02   7
  -1   6  -9 111735. 4207.30   7
  -1   6 -10 10.7448 110.912   7
   1   7 -10 3817.21 640.379   7
  -1  -7   9 9109.95 781.513   2
   1   7  -9 9779.31 1196.25   7
   1   7  -9 8462.46 705.672   4
   1   7  -8-130.225 111.591   4
   1   7  -8-196.791 209.919   7
  -1  -7   8 175.038 138.153   2
   1   7  -7 113886. 4448.38   7
  -1  -7   7 115094. 3469.74   2
   1   7  -7 117846. 3364.54   4
   1   7  -6 116960. 5561.47   8
   1   7  -6 112738. 4223.29   7
   1   7  -6 112059. 3284.31   4
  -1  -7   6 112924. 3421.70   2
   1   7  -5 20879.3 2150.51   8
   1   7  -5 23057.6 1411.20   4
  -1  -7   5 21026.8 1391.64   2
   1   7  -5 17404.9 1551.13   7
   1   7  -4 40531.2 2719.26   8
   1   7  -3 117884. 4249.93   8
   1   7  -2 151714. 4381.75   8
  -1  -7   1 440.268 208.616   1
   1   7  -1 323.392 171.856   8
  -1  -7   0 189567. 4250.60   9
  -1  -7   0 187444. 3967.11   1
  -1  -7  -1 13113.5 1092.33   9
  -1  -7  -2 44902.7 2097.56   9
  -1   7  -3 11325.8 2676.11   8
  -1   7  -4 232269. 12660.3   8
  -1   7  -5 2074.73 640.435   6
  -1   7  -5 2845.41 437.678   5
  -1   7  -6 35601.8 3503.61   8
  -1   7  -6 29457.9 2406.69   6
  -1   7  -7 51012.7 3375.02   7
  -1   7  -7 57535.3 3261.07   6
  -1   7  -8 550.246 385.141   7
  -1   7  -9 10613.6 1170.49   7
   1  -7  10 670.823 170.953   2
  -1   7 -10 979.050 271.171   7
   1   8 -10 252.965 170.537   7
  -1  -8   9 43869.9 1652.21   2
   1   8  -9 44641.0 1567.23   4
  -1  -8   8 43891.1 1977.88   2
   1   8  -8 45900.7 2649.42   7
   1   8  -8 44361.7 1908.92   4
  -1  -8   7 234797. 4995.48   2
   1   8  -7 236107. 6318.44   7
   1   8  -7 235890. 4931.02   4
   1   8  -6 51781.5 2251.81   4
   1   8  -6 48065.9 2730.49   7
  -1  -8   6 52893.0 2328.07   2
   1   8  -6 55236.4 3884.80   8
   1   8  -5 45800.5 2034.47   4
   1   8  -5 50797.1 3439.08   8
  -1  -8   5 53098.5 2261.39   2
   1   8  -4 11038.2 1468.45   8
  -1  -8   4 13299.0 1087.72   2
   1   8  -4 11654.7 972.219   4
   1   8  -3 232055. 6316.63   8
   1   8  -2 8542.33 1065.31   8
  -1  -8   1 348.873 203.037   1
   1   8  -1 246.886 165.743   8
  -1  -8   1 534.578 258.041   9
  -1  -8   0 249214. 4747.02   1
  -1  -8   0 252853. 5221.73   9
  -1  -8  -1 21840.7 1521.12   9
  -1  -8  -2 16490.1 1357.69   9
  -1   8  -3 23493.7 4511.71   8
  -1   8  -4 12798.1 1508.22   6
  -1   8  -4 9500.34 2408.58   8
  -1   8  -4 8663.45 762.630   5
  -1   8  -5 65785.3 5231.92   8
  -1   8  -5 65231.1 3503.43   6
  -1   8  -5 67464.1 2192.04   5
  -1   8  -6 765.523 401.001   6
  -1   8  -6 333.428 297.582   8
  -1   8  -7 635.171 338.263   6
  -1   8  -7 948.082 480.510   7
  -1   8  -8 9139.73 1220.66   7
  -1   8  -9 6307.97 814.028   7
   1   9 -10 12102.4 894.336   7
  -1  -9   9 62665.2 1870.72   2
   1   9  -9 59727.4 1721.03   4
   1   9  -9 63157.1 2593.02   7
   1   9  -8 2722.09 638.352   7
   1   9  -8 2765.68 452.919   4
  -1  -9   8 2328.81 445.805   2
  -1  -9   7 81791.4 2860.81   2
   1   9  -7 80728.8 3496.02   7
   1   9  -7 79206.4 2759.20   4
   1   9  -6 2613.09 514.006   4
   1   9  -6 3222.33 1020.66   8
  -1  -9   6 2791.10 548.513   2
   1   9  -6 2181.26 554.413   7
   1   9  -5 8349.44 1409.58   8
   1   9  -5 7909.53 863.609   4
  -1  -9   5 8053.17 895.671   2
   1   9  -4 7748.82 1249.91   8
   1   9  -4 7450.99 803.329   4
  -1  -9   4 7530.86 849.596   2
   1   9  -3 5116.35 628.214   4
   1   9  -3 5818.30 1022.49   8
  -1  -9   3 5383.10 676.846   2
   1   9  -2 32208.1 2158.59   8
  -1  -9   2 30734.9 1980.04   9
  -1  -9   2 36322.1 2279.71   1
  -1  -9   1 94957.6 3353.05   9
  -1  -9   1 100840. 3263.91   1
  -1  -9   0 31836.7 1932.15   9
  -1  -9  -1 68794.2 2865.97   9
  -1   9  -2 6784.39 2029.57   8
  -1  -9  -2 12171.1 1227.99   9
  -1   9  -3 169217. 11876.1   8
  -1  -9  -3 154495. 3648.14   3
  -1   9  -3 160103. 3311.40   5
  -1   9  -4 7506.14 1855.64   8
  -1   9  -4 7860.00 748.778   5
  -1   9  -5 263619. 4641.19   5
  -1   9  -5 259796. 6709.69   6
  -1   9  -5 262244. 10145.8   8
  -1   9  -6 49366.7 1848.74   5
  -1   9  -6 48686.5 3070.10   7
  -1   9  -6 53104.1 2929.78   6
  -1   9  -7 5902.95 1040.01   7
  -1   9  -8 3038.68 646.262   7
   1  -9   9 5521.93 576.764   2
  -1   9  -9 5335.39 649.485   7
   1  10  -9 1155.34 216.180   4
  -1 -10   9 1191.45 242.547   2
   1  10  -9 1153.38 320.019   7
  -1 -10   8 91592.5 2624.50   2
   1  10  -8 92658.9 3277.07   7
   1  10  -8 92072.1 2587.26   4
   1  10  -7 1499.58 374.437   4
   1  10  -7 948.321 355.883   7
  -1 -10   7 1362.52 360.173   2
   1  10  -6 2292.41 485.612   4
  -1 -10   6 2020.07 473.557   2
   1  10  -5 34674.9 2932.50   8
   1  10  -5 31166.6 1741.21   4
  -1 -10   5 33360.2 1849.46   2
   1  10  -4 78.8575 140.602   4
   1  10  -4 97.2580 193.577   8
  -1 -10   4 400.025 215.240   2
  -1 -10   3 128.200 213.666   1
  -1 -10   3 213.012 201.674   9
   1  10  -3 331.111 255.340   8
   1  10  -3 315.422 196.503   4
  -1 -10   3 400.753 213.913   2
  -1 -10   2 27868.9 1925.81   9
   1  10  -2 32486.9 1560.27   4
   1  10  -2 29271.3 2124.23   8
  -1 -10   2 32355.1 1679.57   2
  -1 -10   1 83.6863 133.646   9
  -1 -10   0 102223. 3670.24   9
  -1 -10  -1 2469.20 585.242   9
  -1  10  -1 1608.11 1001.77   8
  -1  10  -2 2973.12 1597.69   8
  -1 -10  -2 3611.25 596.204   3
  -1  10  -3 6480.07 1994.60   8
  -1  10  -3 8459.65 773.158   5
  -1 -10  -3 7609.65 768.522   3
  -1  10  -4 76081.3 2444.45   5
  -1  10  -4 72896.6 5650.66   8
  -1  10  -5 115180. 6571.65   8
  -1  10  -5 116211. 2993.44   5
  -1  10  -6 24491.4 1287.47   5
  -1  10  -6 26659.5 2130.60   7
  -1  10  -6 27411.5 1940.50   6
  -1  10  -7 4166.23 751.173   7
   1 -10   8 175.959 141.127   2
  -1  10  -8 86.4536 117.340   7
   1 -10   9 61455.9 1688.62   2
   1  11  -9 1073.54 185.293   4
   1  11  -8 34984.9 1466.41   4
  -1 -11   8 32752.3 1446.36   2
  -1 -11   7 5888.05 705.879   2
   1  11  -7 5869.75 702.286   4
  -1 -11   6 4404.83 659.398   2
   1  11  -6 5251.38 713.863   4
   1  11  -5 12307.7 1088.42   4
  -1 -11   5 8212.40 1142.40   9
   1  11  -5 13502.9 1874.78   8
  -1 -11   5 12510.6 1133.05   2
   1  11  -4 26372.5 1558.00   4
   1  11  -4 31212.2 2650.39   8
  -1 -11   4 28283.0 1685.04   2
  -1 -11   4 23180.1 1921.51   9
   1  11  -3 103408. 3019.20   4
  -1 -11   3 102197. 3142.30   2
   1  11  -3 102570. 4496.44   8
  -1 -11   2-429.294 140.029   9
   1  11  -2 145.198 114.806   4
  -1 -11   1 582.495 290.860   9
   1  11  -1 220.844 99.7782   4
  -1 -11   0 1262.54 456.103   9
  -1  11   0 4358.02 1757.45   8
  -1  11  -1 178240. 11896.8   8
  -1 -11  -1 201076. 5562.00   9
  -1  11  -2 90217.6 2536.95   5
   1 -11   2 90364.3 3000.66   2
  -1  11  -3 11217.4 2277.20   8
  -1  11  -3 12463.0 985.972   5
  -1 -11  -3 13061.5 1054.49   3
   1 -11   3 13024.5 1155.52   2
  -1  11  -4 26687.6 3168.18   8
  -1  11  -4 32647.2 1620.40   5
  -1  11  -5 22187.2 1285.58   5
  -1  11  -6 118962. 2840.99   5
  -1  11  -6 118914. 2836.31   4
   1 -11   7 21150.6 1360.19   2
   1 -11   8 28408.9 1320.83   2
   1 -11   9 17141.6 726.949   2
   1  12  -8 1987.91 313.950   4
   1  12  -7 307.443 162.182   4
  -1 -12   7 179.432 145.607   2
  -1 -12   6 12433.4 1051.10   2
   1  12  -6 10077.2 950.993   4
   1  12  -5 244.779 156.754   4
  -1 -12   5 237.311 174.772   2
  -1 -12   4 5438.45 932.817   9
   1  12  -4 6687.26 794.352   4
  -1 -12   4 6771.58 827.367   2
   1  12  -3 41459.4 1935.99   4
  -1 -12   3 43746.5 2070.51   2
  -1 -12   2-92.6409 192.082   9
   1  12  -2 276.172 155.521   4
   1  12  -1 2254.53 428.559   4
  -1 -12   1 2105.76 593.941   9
  -1 -12   0 151650. 4936.29   9
  -1 -12  -1 82974.6 2838.78   3
  -1 -12  -1 76673.1 3517.40   9
  -1  12  -1 85272.3 2459.16   5
   1 -12   2 65561.4 2492.77   2
  -1  12  -2 63113.2 2213.36   5
  -1  12  -3 16262.1 1128.73   5
  -1  12  -3 15802.0 2429.92   8
   1 -12   3 17802.2 1320.09   2
  -1 -12  -3 15796.2 1138.13   3
   1 -12   4 1673.29 433.450   2
  -1  12  -4 1801.71 387.436   5
  -1  12  -5 91070.4 2673.40   4
  -1  12  -5 94979.2 2629.74   5
   1 -12   5 89106.4 3014.00   2
  -1  12  -6 44.2585 93.1205   4
   1 -12   6 91.7239 108.039   2
   1 -12   7 1911.86 361.511   2
   1 -12   8 6810.35 553.810   2
   1  13  -8 3761.50 384.054   4
   1  13  -7 9839.46 773.439   4
  -1 -13   6 2846.73 473.592   2
   1  13  -6 3587.53 526.460   4
   1  13  -5 8264.08 856.163   4
  -1 -13   5 8320.15 869.891   2
   1  13  -4 230753. 4706.51   4
   1  13  -3 1261.60 328.605   4
  -1 -13   2 4633.37 860.174   9
   1  13  -2 4978.49 641.506   4
  -1  13   2 4981.34 548.271   5
   1  13  -1 9708.13 869.386   4
  -1 -13   1 9164.60 1219.48   9
  -1  13   1 9901.07 800.235   5
  -1 -13   0 291142. 7114.23   9
  -1  13   0 294781. 4775.19   5
  -1  13  -1 48492.7 1920.51   5
  -1 -13  -1 51017.6 2230.79   3
  -1  13  -2 8701.97 827.512   5
  -1 -13  -2 12229.3 1166.93   3
   1 -13   3 6360.77 768.167   2
  -1  13  -3 7381.51 761.984   5
  -1 -13  -3 6251.31 696.512   3
  -1  13  -4 23788.4 1327.10   5
   1 -13   4 23787.1 1484.07   2
   1 -13   5 68.0122 130.430   2
  -1  13  -5 121.281 103.559   4
  -1  13  -5-59.7766 106.128   5
  -1  13  -6 1204.34 247.963   4
   1 -13   6 1289.78 306.234   2
   1 -13   7 1358.58 267.431   2
   1  14  -7 10795.6 717.660   4
   1  14  -6 282.514 156.932   4
   1  14  -5 3206.74 510.611   4
   1  14  -4 31618.1 1628.62   4
   1  14  -3 18287.6 1234.66   4
   1  14  -2 65531.4 2321.92   4
  -1  14   2 64008.2 2003.81   5
   1  14  -1 484.054 189.632   4
  -1  14   1 835.349 235.550   5
  -1  14   0 2900.80 455.437   5
  -1  14  -1 22207.6 1292.69   5
  -1 -14  -1 28176.4 1698.01   3
  -1 -14  -2 1517.80 362.312   3
  -1  14  -2 1120.02 292.795   5
  -1  14  -3 2247.12 410.113   5
   1 -14   3 2244.79 423.475   2
  -1  14  -4 12184.3 897.579   5
   1 -14   4 12670.3 974.056   2
  -1  14  -5 31998.9 1383.05   4
   1 -14   5 33317.5 1507.91   2
  -1  14  -5 31535.4 1350.56   5
   1 -14   6 8649.61 676.857   2
  -1  14  -6 7528.65 547.436   4
   1 -14   7 365.629 123.804   2
   1  15  -7 2917.23 315.607   4
   1  15  -6 598.850 181.455   4
   1  15  -5 43534.2 1695.32   4
   1  15  -4 346.964 187.636   4
   1  15  -3 102688. 2828.63   4
   1  15  -2 54810.9 2019.44   4
  -1  15   2 47997.4 1654.53   5
   1  15  -1 24353.2 1301.83   4
  -1  15   1 24149.9 1236.90   5
  -1 -15   0 762.909 291.572   3
  -1  15   0 429.980 179.073   5
  -1  15  -1 41772.6 1714.38   5
  -1 -15  -1 62067.7 2658.77   3
  -1 -15  -2 63833.5 2111.63   3
  -1  15  -2 60395.1 2047.58   5
  -1  15  -3 8035.45 712.470   5
  -1  15  -4 263.647 144.363   4
  -1  15  -4 376.503 165.561   5
   1 -15   4 345.734 142.516   2
  -1  15  -5 2005.95 308.696   4
   1 -15   5 2089.47 325.210   2
   1  16  -6 74.2626 65.4480   4
   1  16  -5 351.762 132.270   4
   1  16  -4 959.430 244.319   4
   1  16  -3 198.555 114.792   4
   1  16  -2 9490.32 774.876   4
  -1 -16   1 3048.24 487.196   3
   1  16  -1 2231.46 365.850   4
  -1  16   1 2165.60 345.714   5
  -1 -16   0 244.915 186.601   3
  -1  16   0 96.8394 103.726   5
  -1  16  -1 6408.93 612.841   5
  -1 -16  -1 8070.41 738.728   3
  -1  16  -2 44314.8 1610.21   5
  -1 -16  -2 48756.1 1588.06   3
  -1  16  -3 4861.69 509.075   5
  -1  16  -4 13415.5 822.973   4
  -1  16  -4 14673.3 821.346   5
  -1  16  -5 19430.0 823.793   4
   1  17  -5 6799.21 477.047   4
   1  17  -4 3866.79 406.007   4
   1  17  -3 1091.31 237.563   4
  -1 -17   2 39656.8 1544.34   3
   1  17  -2 32883.2 1271.76   4
   1  17  -1 249.322 108.171   4
  -1  17   1 193.096 101.707   5
  -1  17   0 1808.36 289.871   5
  -1 -17   0 2357.77 381.085   3
  -1  17  -1 6697.35 558.373   5
  -1 -17  -1 6718.67 541.464   3
  -1  17  -2 11541.5 728.794   5
  -1  17  -3 103.770 86.0038   4
  -1  17  -3 178.792 101.393   5
  -1  17  -4 113.643 79.0764   4
   1  18  -4-44.6816 48.5206   4
  -1 -18   4 107.452 62.3473   3
  -1 -18   3 3206.73 360.294   3
   1  18  -3 2366.96 263.241   4
   1  18  -2 6809.26 452.126   4
  -1 -18   2 17442.8 956.589   3
  -1 -18   1 25352.6 1029.80   3
  -1  18   0 5982.74 425.524   5
  -1  18  -1 1272.80 204.792   5
  -1  18  -2 3146.28 348.305   4
  -1  18  -3 10307.1 566.696   4
  -1  19  -1 1636.00 199.600   4
   2   0 -10 16794.5 1509.16   7
   2   0  -9 2.10826 101.473   7
   2   0  -8 78636.8 4097.64   7
  -2   0   7-146.785 237.919   1
   2   0  -7 124.980 235.221   7
   2   0  -6 1363.02 325.900   4
  -2   0   6 1342.91 572.628   1
   2   0  -6 1662.81 560.841   7
  -2   0   5 256.375 269.566   1
   2   0  -5-159.729 124.606   4
  -2   0   4 355409. 8199.99   1
  -2   0   3-151.131 158.067   1
  -2   0   2 726076. 10496.3   1
  -2   0   1 114.671 133.321   1
  -2   0   0 2293.23 538.387  10
  -2   0  -1 162.130 153.825  10
  -2   0  -2 44265.1 2095.25  10
  -2   0  -3 161.055 158.829  10
  -2   0  -4 47444.0 3365.42   6
  -2   0  -5 895.685 448.053   6
  -2   0  -6 26026.3 2534.01   6
  -2   0  -7-178.155 280.176   6
  -2   0  -8-31.1550 139.573   7
  -2   0  -9 182.133 188.271   7
   2   1 -11 2368.18 416.050   7
   2   1 -10 29079.4 2020.22   7
   2  -1 -10 32520.7 2011.80   7
   2  -1  -9 6405.49 1108.87   7
   2   1  -9 5595.01 1067.86   7
   2  -1  -8 4009.46 902.972   7
   2   1  -8 2949.79 791.617   7
   2  -1  -7 17015.1 1850.42   7
   2   1  -7 15442.0 1756.66   7
  -2   1   7 12457.3 1756.48   1
   2   1  -7 16176.2 1191.18   4
   2   1  -6 1577.64 381.544   4
  -2   1   6 1938.12 709.405   1
   2  -1  -6 2236.01 667.602   7
   2   1  -6 1217.22 487.105   7
  -2   1   5 4479.97 929.114   1
   2  -1  -5 6048.49 997.143   7
   2   1  -5 4806.20 930.413   7
   2   1  -5 4737.82 609.329   4
  -2  -1   5 4018.65 961.821   1
  -2   1   4 54313.4 2991.95   1
  -2  -1   4 52597.6 3186.79   1
  -2   1   3 624.117 315.161   1
  -2  -1   3 649.551 312.908   1
  -2   1   2 161690. 4492.51   1
  -2  -1   2 154722. 4615.59   1
  -2  -1   1 139.860 162.334   1
  -2  -1   1 118.559 136.391  10
  -2  -1   0 474602. 7279.51  10
  -2  -1   0 483788. 5264.97   9
  -2   1  -1 18720.3 1486.47  10
  -2  -1  -1 17817.3 1287.29  10
  -2   1  -2 32302.1 1876.07  10
  -2  -1  -2 30524.8 1682.58  10
  -2   1  -3 3551.18 607.403  10
  -2  -1  -3 3420.90 591.512  10
  -2  -1  -4 8811.22 1384.69   6
  -2   1  -4 7689.56 1374.58   6
  -2   1  -5 51.1648 344.158   6
  -2  -1  -5 350.740 392.535   6
  -2  -1  -6 306713. 8428.96   6
  -2   1  -6 290780. 8627.01   6
  -2  -1  -7 1509.17 559.276   6
  -2   1  -7 1636.61 610.065   6
  -2  -1  -8 10627.8 1427.78   7
  -2   1  -8 9376.81 1357.45   7
  -2   1  -8 10321.5 1322.78   6
  -2   1  -9 22256.9 1698.96   7
  -2  -1  -9 20695.7 1423.38   7
   2   2 -11 8932.74 818.232   7
   2  -2 -10 14400.2 1245.93   7
   2   2 -10 13913.6 1415.45   7
   2  -2  -9 2973.75 720.308   7
   2   2  -9 1680.20 587.278   7
   2   2  -8 6725.71 1215.04   7
   2  -2  -8 7709.96 1228.04   7
   2   2  -7 162923. 3960.67   4
   2   2  -7 150719. 5645.63   7
  -2   2   6 49266.3 3248.63   1
   2  -2  -6 64766.4 3454.11   7
   2   2  -6 53360.7 3225.47   7
   2   2  -6 59674.3 2329.68   4
  -2   2   5 3981.60 820.442   1
   2  -2  -5 4183.56 825.742   7
   2   2  -5 3633.50 783.800   7
   2   2  -5 4456.17 603.489   4
  -2   2   4 164075. 5037.98   1
  -2  -2   4 166876. 5920.07   1
  -2  -2   3 789774. 12197.2   1
  -2   2   3 788085. 10786.8   1
  -2   2   2 256933. 5442.41   1
  -2  -2   2 246832. 6112.94   1
  -2  -2   2 253601. 4810.27  10
  -2  -2   1 4350.70 601.713  10
  -2  -2   1 4655.31 770.728   1
  -2  -2   0 43087.2 1911.00  10
  -2  -2   0 44867.3 1568.41   9
  -2  -2  -1 103282. 2288.66   9
  -2  -2  -1 100305. 2968.31  10
  -2   2  -1 97868.6 3694.89  10
  -2   2  -2 88502.0 3326.76  10
  -2  -2  -2 84999.7 2757.89  10
  -2   2  -3 30986.7 1848.53  10
  -2   2  -4 33144.3 2950.93   6
  -2   2  -4 32263.6 1892.25  10
  -2  -2  -5 313.860 317.646   6
  -2   2  -5 1228.82 612.637   6
  -2  -2  -6 250403. 7313.79   6
  -2   2  -6 236917. 7901.92   6
  -2  -2  -7 10411.5 1367.42   6
  -2   2  -7 8401.87 1367.95   6
  -2  -2  -8 12067.2 1445.03   7
  -2   2  -8 9478.75 1411.81   7
  -2   2  -8 11861.1 1428.14   6
  -2   2  -9 32827.4 2057.13   7
   2   3 -11 12896.3 954.769   7
   2   3 -10 28164.0 1966.77   7
   2  -3  -9 15952.6 1523.15   7
   2   3  -9 13052.7 1593.65   7
   2  -3  -8 15470.6 1688.39   7
   2   3  -8 13476.5 1710.32   7
   2   3  -8 14245.4 1115.44   4
   2   3  -7 1030.93 317.133   4
   2  -3  -7 1324.23 496.000   7
   2   3  -7 697.757 393.347   7
   2   3  -6-122.635 135.093   4
   2   3  -6-232.799 291.690   7
  -2   3   5 18663.4 1721.45   1
   2  -3  -5 21157.4 1855.83   7
   2   3  -5 17816.6 1781.79   7
   2   3  -5 21612.8 1368.00   4
  -2  -3   4 1804.22 608.676   1
  -2   3   4 1406.52 457.762   1
  -2  -3   3 28875.5 2256.37   1
  -2   3   3 28003.1 1779.98   1
  -2  -3   2 14971.0 979.834  10
  -2  -3   2 16493.3 1575.48   1
  -2  -3   1 112826. 3966.63   1
  -2  -3   1 118139. 2934.16  10
  -2  -3   0 182538. 3733.27  10
  -2  -3   0 184098. 3632.95   9
  -2  -3  -1 1536.02 352.231  10
  -2  -3  -1 1766.93 345.080   9
  -2   3  -2 403.838 269.884  10
  -2   3  -3 237232. 5351.90  10
  -2   3  -3 236299. 8020.78   6
  -2   3  -4 109284. 3456.91  10
  -2   3  -4 107394. 5376.61   6
  -2   3  -5 116838. 9469.37   8
  -2   3  -5 120101. 5721.42   6
  -2  -3  -6 177.049 369.172   6
  -2   3  -6 301.836 333.748   6
  -2   3  -7 69877.3 3907.91   6
  -2   3  -8 2770.42 670.531   6
  -2   3  -8 2483.97 715.075   7
  -2   3  -9 18985.3 1549.58   7
   2   4 -11 42394.9 1658.96   7
   2   4 -10-131.430 184.919   7
   2   4  -9 11066.7 1403.96   7
   2   4  -8 1310.07 356.591   4
   2  -4  -8 1404.49 474.564   7
   2   4  -8 1652.56 594.203   7
   2  -4  -7 11722.0 1437.12   7
   2   4  -7 10789.3 1484.09   7
   2   4  -7 12622.2 1114.47   4
   2  -4  -6 18877.9 1763.79   7
   2   4  -6 17721.8 1870.95   7
   2   4  -6 17314.0 1309.04   4
   2  -4  -5 10983.2 1311.23   7
   2   4  -5 9844.95 1331.59   7
   2   4  -5 12181.8 1032.73   4
  -2  -4   4 341.553 291.539   1
  -2  -4   3 77612.0 3801.75   1
  -2  -4   2 30634.2 1294.92  10
  -2  -4   2 32049.6 2261.00   1
  -2  -4   1 34881.7 1445.43  10
  -2  -4   1 37665.3 1910.65   9
  -2  -4   1 34314.5 2214.79   1
  -2  -4   0 34428.4 1575.51  10
  -2  -4   0 37370.7 1708.33   9
  -2  -4  -1 340456. 5406.70   9
  -2   4  -2 130959. 4479.94  10
  -2   4  -3 4119.82 1091.62   6
  -2   4  -3 4098.68 732.181  10
  -2   4  -4 854.538 316.464  10
  -2   4  -4 673.545 450.211   6
  -2   4  -5 190083. 12537.3   8
  -2   4  -5 188317. 7206.10   6
  -2   4  -6 3741.02 997.263   6
  -2   4  -7 30686.4 2558.81   6
  -2   4  -8 22722.0 2113.16   7
  -2   4  -8 29363.0 2174.07   6
  -2   4  -9 9242.74 1052.53   7
   2   5 -10 436.917 223.054   7
   2   5  -9 3634.81 782.308   7
   2   5  -9 3620.46 493.818   4
   2   5  -8 3833.70 837.342   7
   2   5  -8 3316.59 547.541   4
   2   5  -7 13946.4 1642.55   7
   2   5  -7 14143.3 1188.75   4
   2   5  -6 1287.29 364.840   4
   2   5  -6 1787.86 575.443   7
   2   5  -5 9720.36 1638.10   8
   2   5  -5 7177.97 1136.03   7
  -2  -5   5 8629.90 1522.16   1
   2   5  -5 8513.07 886.724   4
   2   5  -4 7830.53 1123.30   7
  -2  -5   4 8576.20 1395.69   1
   2   5  -4 9640.32 891.701   4
  -2  -5   3 36905.4 2678.27   1
  -2  -5   2 22629.5 1943.62   1
  -2  -5   1 49948.4 2289.66   9
  -2  -5   1 49643.7 2732.80   1
  -2  -5   0 24904.2 1504.87   9
  -2  -5  -1 4139.43 598.813   9
  -2   5  -2 383.845 279.385  10
  -2   5  -3 36903.4 2183.09  10
  -2   5  -3 34848.9 3057.74   6
  -2   5  -4 63782.8 2631.87  10
  -2   5  -4 66707.9 4194.65   6
  -2   5  -5 105979. 8673.15   8
  -2   5  -5 129247. 5868.11   6
  -2   5  -6 34939.5 2957.42   6
  -2   5  -7 14502.9 1730.57   6
  -2   5  -8 796.508 356.044   6
  -2   5  -8 1002.20 423.797   7
  -2   5  -9-109.603 120.850   7
   2   6 -10 52388.0 2283.66   7
   2   6  -9 20492.3 1769.60   7
   2   6  -9 29425.1 1346.86   4
   2   6  -8 19008.5 1842.59   7
   2   6  -8 22390.7 1405.14   4
   2   6  -7 111715. 4702.43   7
   2   6  -7 115946. 3462.70   4
   2   6  -6 81799.9 3941.72   7
   2   6  -6 81277.5 2898.88   4
  -2  -6   6 80955.4 4942.03   1
   2   6  -5 9614.17 1655.09   8
   2   6  -5 6851.96 1113.42   7
  -2  -6   5 7632.19 1429.70   1
   2   6  -5 8481.11 899.241   4
   2   6  -4 35695.5 2962.38   8
  -2  -6   4 30894.3 2706.51   1
   2   6  -4 34081.1 1711.82   4
  -2  -6   3 103738. 4562.88   1
  -2  -6   2 109053. 4402.07   1
  -2  -6   1 106473. 3567.72   9
  -2  -6   1 101789. 3956.11   1
  -2  -6   0 142362. 3924.83   9
  -2  -6  -1-198.084 167.988   9
  -2   6  -2 4486.18 872.649  10
  -2   6  -2 3286.31 977.109   6
  -2  -6  -2 5052.66 628.109   3
  -2   6  -3 16259.2 1493.14  10
  -2   6  -3 16876.8 2104.36   6
  -2   6  -4 5952.54 1205.94   6
  -2   6  -4 5380.70 2160.19   8
  -2   6  -5 993.118 594.526   6
  -2   6  -5 1684.18 1172.93   8
  -2   6  -6 5147.04 1097.01   6
  -2   6  -7 135998. 5080.74   6
  -2   6  -8 4463.26 849.967   7
  -2   6  -9 67724.9 2384.36   7
   2   7 -10 8946.26 837.277   7
   2   7  -9 73467.3 3084.14   7
   2   7  -9 66524.4 1969.39   4
   2   7  -8 102269. 4117.49   7
   2   7  -8 103824. 3009.97   4
   2   7  -7 7486.04 1179.77   7
   2   7  -7 7645.37 876.026   4
   2   7  -6 2893.52 959.457   8
  -2  -7   6 3006.61 962.176   1
   2   7  -6 3122.66 752.204   7
   2   7  -6 2937.75 540.956   4
   2   7  -5 43075.4 2701.99   7
  -2  -7   5 47884.3 3644.52   1
   2   7  -5 52148.9 2266.78   4
  -2  -7   4 22280.0 2296.36   1
   2   7  -4 23907.2 1465.99   4
  -2  -7   3 6649.69 1169.17   1
   2   7  -3 7082.20 760.670   4
  -2  -7   2 95647.1 3685.62   9
  -2  -7   2 98399.9 4241.27   1
  -2  -7   1 50019.8 2481.52   9
  -2  -7   1 49938.3 2820.34   1
  -2  -7   0 30684.9 1898.38   9
  -2  -7   0 36242.5 1740.98   3
  -2  -7  -1-113.828 137.280   3
  -2  -7  -1 6.58968 81.5511   9
  -2   7  -1-90.2519 202.841   6
  -2   7  -2 36463.8 2562.23  10
  -2  -7  -2 40001.5 1833.09   3
  -2   7  -2 36543.1 3091.01   6
  -2   7  -3 27416.9 1978.27  10
  -2   7  -3 28351.4 2684.66   6
  -2   7  -4 5162.35 1114.64   6
  -2   7  -4 2791.45 1744.99   8
  -2   7  -4 5273.36 591.465   5
  -2   7  -5 1835.39 684.113   6
  -2   7  -6-361.408 310.556   6
  -2   7  -7 9930.86 1280.57   6
  -2   7  -8 7106.76 979.801   7
  -2   7  -9 10241.3 790.565   7
   2   8 -10 3373.19 421.987   7
   2   8  -9 110265. 3434.40   7
   2   8  -9 109837. 2434.33   4
   2   8  -8 2279.98 567.095   7
   2   8  -8 2537.62 459.608   4
   2   8  -7 18120.2 1725.24   7
   2   8  -7 20503.0 1402.19   4
   2   8  -6 975.354 320.509   4
   2   8  -6 642.521 361.676   7
  -2  -8   5 40313.6 3265.75   1
   2   8  -5 33219.8 2373.76   7
   2   8  -5 41316.1 2037.38   4
  -2  -8   4 71321.0 4084.76   1
   2   8  -4 72851.8 2649.95   4
   2   8  -3 7758.67 812.415   4
  -2  -8   3 8658.36 1318.12   1
   2   8  -2 6624.93 696.755   4
  -2  -8   2 7836.65 1079.93   9
  -2   8   2 5881.90 1291.36   6
  -2  -8   2 7244.32 1168.68   1
  -2  -8   1 47690.3 2525.39   9
  -2  -8   1 50811.2 2901.45   1
  -2  -8   0 2406.90 455.818   3
  -2  -8   0 1803.37 505.279   9
  -2   8   0 1614.99 673.658   6
  -2  -8  -1 4313.60 750.748   9
  -2   8  -1 6826.71 1327.58   6
  -2  -8  -1 4941.04 789.134   3
  -2   8  -2 6932.89 1098.37  10
  -2  -8  -2 8019.60 856.258   3
  -2   8  -2 7231.83 1378.67   6
  -2   8  -3 40790.9 3124.95   6
  -2   8  -4 19132.4 4558.02   8
  -2   8  -4 24864.7 1299.25   5
  -2   8  -4 22216.3 2289.05   6
  -2   8  -5 16355.6 1899.60   6
  -2   8  -6 9667.81 1324.34   6
  -2   8  -7 630.891 341.745   6
  -2   8  -7 857.556 388.695   7
  -2   8  -8 6358.84 805.195   7
   2   9  -9 9233.04 844.021   7
   2   9  -9 10765.8 684.445   4
   2   9  -8 9651.36 1039.00   7
   2   9  -8 10501.8 865.524   4
   2   9  -7 6680.21 977.958   7
   2   9  -7 6912.05 789.851   4
   2   9  -6 11116.3 1300.89   7
   2   9  -6 10670.2 1018.82   4
  -2  -9   5 7629.05 1419.40   1
   2   9  -5 8204.12 905.571   4
  -2  -9   4 4753.99 915.667   9
  -2  -9   4 4239.21 1060.88   1
   2   9  -4 3902.39 623.537   4
  -2  -9   3 1072.47 437.021   9
  -2  -9   3 95.7493 141.464   1
   2   9  -3 833.777 297.171   4
   2   9  -2 12298.1 1008.69   4
  -2  -9   2 11658.3 1322.37   9
  -2  -9   2 11887.1 1505.45   1
  -2  -9   1 35335.2 2255.60   9
  -2  -9   0 110486. 4039.36   9
  -2  -9   0 121531. 3484.70   3
  -2  -9  -1 7034.51 999.027   9
  -2  -9  -1 9188.28 1111.89   3
  -2  -9  -2 28503.3 1647.30   3
  -2   9  -2 22689.9 2285.71   6
  -2   9  -3 83406.3 9001.38   8
  -2   9  -3 150718. 5834.02   6
  -2   9  -4 22770.7 1274.64   5
  -2   9  -4 17044.5 1905.59   6
  -2   9  -5 6271.06 1118.18   6
  -2   9  -6 10412.6 1284.98   6
  -2   9  -7 661.528 290.903   6
  -2   9  -7 1465.33 433.001   7
  -2   9  -8 53945.5 1931.71   7
   2  -9   8 51718.7 1619.55   2
   2  10  -9 1393.19 220.092   4
   2  10  -8 9274.09 877.905   7
   2  10  -8 11124.9 823.935   4
   2  10  -7 7271.24 900.844   7
   2  10  -7 6873.63 752.901   4
   2  10  -6 94.3018 121.442   4
   2  10  -5 307.327 187.532   4
  -2 -10   4 7503.07 1149.60   9
  -2 -10   4 5803.73 1115.74   1
   2  10  -4 8404.51 897.683   4
   2  10  -3 11313.2 1002.19   4
  -2 -10   3 9636.43 1285.66   9
  -2 -10   3 8775.02 1357.46   1
  -2 -10   2 430.224 260.981   9
   2  10  -2 528.673 206.235   4
  -2 -10   1-438.302 284.687   9
  -2 -10   0 121.471 142.414   3
  -2 -10   0 312.655 265.647   9
  -2 -10  -1 91493.1 3847.69   9
  -2 -10  -1 137453. 4423.98   3
  -2 -10  -2 34424.5 1842.69   3
  -2  10  -2 29519.4 2518.44   6
  -2  10  -3 39083.7 1675.90   5
  -2  10  -3 33848.1 2631.59   6
  -2  10  -4 76135.0 2365.84   5
  -2  10  -4 67007.2 3552.37   6
  -2  10  -5 4184.89 818.413   6
  -2  10  -5 5017.16 538.625   5
  -2  10  -6 11710.9 1233.79   7
  -2  10  -6 12915.1 1274.87   6
  -2  10  -7 27272.4 1551.39   7
   2  11  -8-61.4370 90.5478   4
   2  11  -7 6906.70 702.380   4
   2  11  -6 3165.19 518.561   4
   2  11  -5 103090. 3098.61   4
   2  11  -4 5981.77 760.837   4
   2  11  -3 12664.0 1057.02   4
   2  11  -2 5856.53 685.845   4
  -2 -11   2 5915.17 990.099   9
  -2 -11   1 130592. 4688.19   9
  -2 -11   0 200394. 5877.78   9
  -2 -11   0 237916. 5233.09   3
  -2 -11  -1 316.569 208.487   3
  -2 -11  -1 505.693 299.439   9
  -2 -11  -2 73651.8 2674.07   3
  -2  11  -3 33736.2 1581.42   5
  -2  11  -4 174402. 3589.84   5
  -2  11  -5 65704.6 1894.39   5
  -2  11  -5 66062.0 2860.04   6
   2 -11   6 28294.8 1358.02   2
   2 -11   7 950.851 207.893   2
   2  12  -8 1528.31 252.512   4
   2  12  -7 3570.04 464.057   4
   2  12  -6 400.056 172.081   4
   2  12  -5 10892.9 944.536   4
   2  12  -4 6269.11 730.492   4
   2  12  -3 1101.30 308.396   4
   2  12  -2 59723.9 2172.16   4
  -2 -12   1 62890.2 2566.13   3
  -2 -12   0 44254.3 2282.76   3
  -2 -12  -1 4035.43 663.600   3
  -2 -12  -2 471.758 207.588   3
  -2  12  -2 457.799 203.433   5
  -2  12  -3 6298.44 682.367   5
  -2  12  -4 13375.7 921.436   5
   2 -12   5 876.552 236.774   2
  -2  12  -5 999.103 221.620   5
   2 -12   6 787.597 185.947   2
   2  13  -7 930.868 209.068   4
   2  13  -6 62421.1 1968.34   4
   2  13  -5 12903.6 955.817   4
   2  13  -4 35321.8 1647.32   4
   2  13  -3 8459.35 797.147   4
   2  13  -2 65536.8 2171.49   4
  -2 -13   1 8182.58 907.603   3
  -2 -13   0 29611.0 1905.39   3
  -2  13  -1 1304.42 307.030   5
  -2 -13  -1 1152.22 344.765   3
  -2 -13  -2 1506.49 345.599   3
  -2  13  -2 1883.93 372.508   5
  -2  13  -3 694.359 223.654   5
  -2  13  -4 26.4775 85.4289   5
  -2  13  -5 7925.44 550.700   5
   2  14  -7 122.664 76.2459   4
   2  14  -6 10764.2 718.646   4
   2  14  -5 263.073 132.628   4
   2  14  -4 33394.5 1453.56   4
   2  14  -3 414.447 162.746   4
  -2  14   3 31.8044 66.0743   5
  -2 -14   2 1426.85 351.817   3
   2  14  -2 885.682 229.221   4
  -2  14   2 1376.65 280.911   5
  -2  14   1 35745.4 1493.06   5
  -2 -14   1 44028.6 2111.14   3
  -2  14   0 7946.06 713.521   5
  -2 -14   0 9732.66 1024.52   3
  -2  14  -1 21121.0 1187.43   5
  -2 -14  -1 20272.2 1288.53   3
  -2  14  -2 35475.9 1512.15   5
  -2 -14  -2 32831.4 1520.34   3
  -2  14  -3 1977.91 336.809   5
  -2  14  -4 35458.1 1211.91   4
  -2  14  -4 39123.9 1331.05   5
   2  15  -6 17231.5 744.215   4
  -2 -15   6 16751.3 754.381   3
  -2 -15   5 58781.9 1695.53   3
   2  15  -5 55900.1 1572.99   4
  -2 -15   4 39766.9 1546.39   3
   2  15  -4 36263.6 1328.53   4
  -2  15   3 3363.12 379.918   5
   2  15  -3 3837.64 430.827   4
  -2 -15   3 4278.43 550.554   3
  -2  15   2 3183.87 401.193   5
  -2 -15   2 3441.96 539.240   3
  -2  15   1 57138.0 1808.64   5
  -2 -15   1 81792.2 2946.77   3
  -2  15   0 28380.5 1295.98   5
  -2 -15   0 27830.0 1460.10   3
  -2  15  -1 9500.56 735.792   5
  -2 -15  -1 8787.89 751.193   3
  -2  15  -2 257.846 127.342   5
  -2  15  -3 1207.40 240.068   5
  -2  15  -4 14212.2 692.655   5
   2  16  -5 4097.27 319.610   4
  -2 -16   5 6036.09 467.200   3
   2  16  -4 3093.24 317.640   4
  -2 -16   4 5598.47 528.585   3
  -2 -16   3 5647.44 605.171   3
  -2  16   2 6430.54 502.842   5
  -2 -16   2 10754.5 932.648   3
  -2  16   1 18962.8 923.032   5
  -2 -16   1 20881.7 1167.95   3
  -2 -16   0 1132.51 258.765   3
  -2  16   0 1588.68 279.667   5
  -2  16  -1 2775.69 360.070   5
  -2  16  -2 20753.7 931.666   5
  -2  16  -3 22444.7 845.896   4
  -2  16  -3 26252.9 935.240   5
  -2 -17   4 18629.0 742.311   3
  -2 -17   3 8205.48 562.722   3
  -2 -17   2 8453.13 590.687   3
  -2 -17   1 191.664 93.5097   3
  -2  17   1 54.2800 57.9369   5
  -2  17   0 1862.09 248.897   5
  -2 -17   0 1908.67 264.556   3
  -2  17  -1 1597.92 231.136   5
  -2  17  -2 111.591 65.8126   4
  -2  17  -2 103.530 65.9103   5
   3   0  -9 80.4940 217.353   7
   3   0  -8 55761.7 3078.03   7
   3   0  -7-186.753 193.606   7
   3   0  -6 33882.8 2720.56   7
  -3   0   5 315.595 338.086   1
   3   0  -5 381.837 293.948   7
  -3   0   4 429676. 10164.8   1
   3   0  -4 440779. 9821.74   7
  -3   0   3 239.867 201.232  10
  -3   0   2 17.0417 183.368  10
  -3   0   1 113.803 220.697  10
  -3   0   1-108.764 463.200   6
  -3   0   0 3478.53 718.933  10
  -3   0   0 4086.74 1146.46   6
  -3   0  -1 40.4259 170.860  10
  -3   0  -1 52.9543 156.040   6
  -3   0  -2 4131.02 737.004  10
  -3   0  -2 4093.04 1135.26   6
  -3   0  -3 374.057 397.530   6
  -3   0  -4 1430.47 591.647   6
  -3   0  -5-12.1926 168.471   6
  -3   0  -6 75979.8 3509.33   6
  -3   0  -7 85.6180 137.966   6
   3   1  -9 2891.95 609.041   7
   3  -1  -8 2327.99 611.043   7
   3   1  -8 1775.74 554.213   7
   3  -1  -7 202.906 234.022   7
   3   1  -7 443.362 370.315   7
   3  -1  -6 30183.7 2523.11   7
   3   1  -6 27492.3 2447.59   7
  -3   1   5 1624.15 701.298   1
  -3  -1   5 2045.12 768.660   1
   3  -1  -5 1427.76 528.594   7
   3   1  -5 1738.75 596.023   7
  -3  -1   4 7544.69 1343.07   1
   3   1  -4 7069.31 1201.35   7
  -3  -1   3 1328.59 426.784  10
  -3   1   3 2641.97 692.080  10
  -3   1   2 15243.1 1680.72  10
  -3  -1   2 12290.5 1272.28  10
  -3  -1   1 7990.71 1027.52  10
  -3  -1   1 6061.69 1422.87   6
  -3   1   1 6574.80 1601.74   6
  -3   1   1 6576.20 1093.39  10
  -3  -1   0 58292.3 4394.87   6
  -3   1   0 53603.4 4391.46   6
  -3  -1   0 56514.5 2708.00  10
  -3   1   0 59730.3 3113.32  10
  -3   1  -1 8933.68 1146.33  10
  -3  -1  -1 8275.77 1023.31  10
  -3  -1  -1 7832.04 1601.17   6
  -3   1  -1 8354.22 1750.12   6
  -3   1  -2 21581.5 1775.93  10
  -3  -1  -2 19593.4 1626.02  10
  -3  -1  -2 21947.0 2575.43   6
  -3   1  -2 20928.9 2671.91   6
  -3   1  -3-82.2870 115.835  10
  -3  -1  -3-321.481 383.790   6
  -3   1  -3 498.727 436.112   6
  -3  -1  -4 155978. 6214.57   6
  -3   1  -4 147906. 6422.92   6
  -3  -1  -5 5291.81 1027.75   6
  -3   1  -5 3953.39 934.186   6
  -3  -1  -6 502.274 278.468   6
  -3   1  -6 392.663 276.785   6
  -3   1  -7 25488.6 1664.99   6
   3   2  -9 42867.7 2309.51   7
   3   2  -8-71.5866 117.638   7
   3  -2  -7 2368.26 645.109   7
   3   2  -7 1805.99 626.733   7
   3  -2  -6 29723.2 2436.87   7
   3   2  -6 24120.9 2307.20   7
   3   2  -5 94921.8 4470.12   7
  -3  -2   5 89652.1 4860.78   1
   3   2  -4 21553.1 2090.95   7
  -3  -2   4 23054.1 2360.57   1
  -3  -2   3 14303.5 1815.10   1
  -3   2   2 1684.60 565.743  10
  -3  -2   2 1829.00 447.158  10
  -3  -2   2 1122.35 709.843   6
  -3  -2   1 26628.3 2915.02   6
  -3   2   1 22704.0 2948.01   6
  -3  -2   1 26817.5 1756.76  10
  -3   2   1 27278.2 2294.81  10
  -3  -2   0 102645. 5627.52   6
  -3   2   0 87078.6 5738.30   6
  -3   2   0 97157.0 4254.32  10
  -3  -2   0 97806.1 3421.55  10
  -3  -2  -1 43165.9 3570.61   6
  -3   2  -1 37395.2 3721.93   6
  -3   2  -1 44653.8 2750.65  10
  -3  -2  -1 41586.4 2275.75  10
  -3   2  -2 50568.3 2786.71  10
  -3  -2  -2 55754.4 3888.42   6
  -3   2  -2 50944.6 4216.19   6
  -3   2  -3 28304.2 2019.63  10
  -3  -2  -3 31973.4 2807.56   6
  -3   2  -3 24970.1 2786.99   6
  -3  -2  -4 167721. 6032.75   6
  -3   2  -4 150222. 6539.06   6
  -3   2  -5 60.2950 236.809   6
  -3  -2  -5 1031.49 455.311   6
  -3  -2  -6 37240.9 2096.73   6
  -3   2  -6 38530.7 2627.55   6
  -3  -2  -7 20838.5 1474.12   7
  -3   2  -7 29915.7 1855.03   6
   3   3  -9 331.294 199.909   7
   3   3  -8 1991.24 564.940   7
   3   3  -7 419.589 323.423   7
   3   3  -6 1080.75 517.726   7
   3   3  -5 43031.8 2989.72   7
  -3  -3   5 42938.7 3398.97   1
   3   3  -5 50889.2 2174.73   4
  -3  -3   4 3899.42 969.696   1
   3   3  -4 4883.73 965.057   7
   3   3  -4 5980.57 723.590   4
  -3  -3   3 140082. 5806.50   1
  -3  -3   2 6580.14 1588.61   6
  -3   3   1 34877.5 2719.89  10
  -3   3   1 27979.3 3253.90   6
  -3  -3   1 35038.1 1879.24  10
  -3   3   0 10155.4 1991.91   6
  -3  -3   0 10613.0 1081.10  10
  -3   3   0 11968.4 1519.99  10
  -3   3  -1 23286.7 2953.44   6
  -3   3  -1 23623.9 2074.36  10
  -3   3  -2 3875.15 806.142  10
  -3   3  -2 3286.75 1085.13   6
  -3   3  -3 53576.4 4094.06   6
  -3   3  -4 726.314 453.758   6
  -3   3  -5 150983. 6145.67   6
  -3   3  -6 282.980 262.679   6
  -3   3  -7 16163.3 1352.49   6
   3   4  -9 9055.59 979.210   7
   3   4  -8 19.8540 86.0571   7
   3   4  -7 46456.3 2974.88   7
   3   4  -6 33.5579 75.3278   4
   3   4  -6 28.2245 152.096   7
   3   4  -5 148.781 130.766   4
   3   4  -5 174.929 227.236   7
  -3  -4   4 742.907 426.386   1
   3   4  -4 1481.51 367.329   4
   3   4  -4 713.810 384.178   7
  -3  -4   3 28181.9 2614.19   1
   3   4  -3 26411.4 1452.37   4
  -3   4   2 8086.45 1781.39   6
  -3   4   1 95098.5 6103.94   6
  -3   4   0 40822.2 3962.19   6
  -3   4   0 47325.5 3210.47  10
  -3   4  -1 5281.08 1023.14  10
  -3   4  -1 6477.89 1623.57   6
  -3   4  -2 5815.61 1434.64   6
  -3   4  -2 5857.45 976.403  10
  -3   4  -3 10087.4 1829.07   6
  -3   4  -4 1254.71 670.053   6
  -3   4  -5 9005.04 1439.59   6
  -3   4  -6 58955.1 3201.47   6
  -3   4  -7 1617.69 421.170   6
   3   5  -9 14937.5 1180.76   7
   3   5  -8 6614.41 941.526   7
   3   5  -7 10103.1 1300.73   7
   3   5  -6 21073.6 1967.92   7
   3   5  -6 20042.6 1349.59   4
   3   5  -5 4973.42 999.218   7
   3   5  -5 4806.00 678.597   4
  -3  -5   4 21088.7 2324.25   1
   3   5  -4 22865.5 1440.45   4
  -3  -5   3 36548.8 2988.72   1
   3   5  -3 39189.1 1794.90   4
  -3   5   2 4008.23 1231.34   6
  -3   5   1 81769.1 5680.34   6
  -3  -5   1 107481. 2922.65   3
  -3   5   0 2638.37 820.541  10
  -3   5   0 1405.13 873.050   6
  -3   5  -1 1459.48 604.494  10
  -3   5  -1 760.179 793.487   6
  -3   5  -2 38686.7 2596.97  10
  -3   5  -2 33881.6 3439.14   6
  -3   5  -3 64020.7 4459.08   6
  -3   5  -4 7413.92 1409.40   6
  -3   5  -5 3767.71 947.863   6
  -3   5  -6 7465.51 1117.78   6
  -3   5  -7 5715.09 750.450   6
   3   6  -8 5570.59 796.407   7
   3   6  -7 3618.96 737.579   7
   3   6  -7 4344.93 576.413   4
   3   6  -6 22349.5 1966.65   7
   3   6  -6 25450.7 1494.12   4
   3   6  -5 2656.95 721.869   7
   3   6  -5 4997.99 685.695   4
   3   6  -4 33861.2 1756.78   4
  -3   6   3 32929.4 3580.14   6
  -3  -6   3 35015.0 2955.39   1
   3   6  -3 36307.1 1714.34   4
  -3   6   2 5264.69 1509.28   6
  -3  -6   2 8807.03 876.401   3
  -3  -6   1 186.405 140.695   3
  -3   6   1 111.950 328.183   6
  -3   6   0 28856.7 3335.05   6
  -3  -6   0 34124.9 1689.93   3
  -3   6   0 31359.3 2769.29  10
  -3   6  -1 1752.61 609.970  10
  -3   6  -1 1703.44 824.578   6
  -3   6  -2-75.7392 245.716   6
  -3   6  -3 8137.82 1563.79   6
  -3   6  -4 10617.9 1643.32   6
  -3   6  -5 16113.1 1820.74   6
  -3   6  -6 14630.8 1443.17   6
  -3   6  -7 20209.5 1420.43   7
  -3   6  -7 21934.2 1352.64   6
   3   7  -7 27569.3 1884.74   7
   3   7  -7 28624.0 1412.91   4
   3   7  -6 459.171 208.560   4
   3   7  -6 738.884 351.784   7
   3   7  -5 265.458 179.450   4
   3   7  -4 2448.62 453.727   4
  -3   7   3 21057.4 2782.37   6
   3   7  -3 27010.4 1476.50   4
  -3  -7   2 1455.19 356.097   3
  -3   7   2 1019.84 749.431   6
  -3   7   1 30977.5 3441.42   6
  -3  -7   1 41512.1 1921.11   3
  -3   7   0 3139.69 973.057  10
  -3   7   0 4234.41 1275.79   6
  -3  -7   0 4305.64 612.305   3
  -3   7  -1 1272.26 818.560   6
  -3   7  -2 39329.2 3489.96   6
  -3   7  -3 3557.63 979.012   6
  -3   7  -4 9091.32 1461.62   6
  -3   7  -5 818.816 409.543   6
  -3   7  -6 612.036 283.124   6
  -3   7  -7 10818.2 887.426   7
  -3   8   8 3062.87 697.020   6
  -3   8   7 1249.96 547.376   6
   3   8  -7 2462.19 394.543   4
   3   8  -6 16390.5 1115.12   4
   3   8  -5-134.198 133.723   4
  -3   8   5 189.778 352.514   6
   3   8  -4 46.1876 74.1418   4
  -3   8   4-100.627 441.130   6
  -3   8   3 31306.8 3340.93   6
   3   8  -3 37093.3 1697.50   4
  -3   8   2 20407.5 2706.82   6
  -3  -8   2 29037.9 1692.69   3
  -3   8   1 3409.52 1076.47   6
  -3  -8   1 4628.40 646.785   3
  -3   8   0 7614.29 1560.28   6
  -3  -8   0 9288.82 908.306   3
  -3   8  -1 37015.6 3359.37   6
  -3   8  -2 533.121 449.020   6
  -3   8  -3 24137.2 1163.97   5
  -3   8  -3 19606.7 2149.69   6
  -3   8  -4 15024.3 1732.46   6
  -3   8  -5 4855.90 877.709   6
  -3   8  -6 1647.62 397.667   6
  -3   8  -6 1312.29 354.305   7
  -3   9   7 3105.65 729.670   6
   3   9  -7 7659.43 638.923   4
   3   9  -6 91.9799 78.1245   4
  -3   9   6 728.442 464.334   6
  -3   9   5 3963.97 1085.50   6
   3   9  -5 5242.62 629.825   4
  -3   9   4 2832.83 992.872   6
   3   9  -4 2824.71 468.610   4
  -3  -9   4 4350.16 650.022   3
  -3   9   3 24894.6 2835.57   6
   3   9  -3 28588.1 1427.76   4
  -3   9   2 19920.7 2520.55   6
  -3  -9   2 30161.5 1724.01   3
  -3   9   1 26016.7 2843.59   6
  -3  -9   1 30754.3 1667.65   3
  -3  -9   0 22604.8 1404.76   3
  -3   9   0 20355.1 2480.89   6
  -3   9  -1 64130.5 4096.63   6
  -3   9  -2 508.926 393.865   6
  -3   9  -3 70307.8 1969.97   5
  -3   9  -3 61696.8 3510.26   6
  -3   9  -4 1093.92 414.594   6
  -3   9  -5 2680.26 568.800   6
  -3   9  -6 15686.5 1024.63   6
   3  10  -7 1934.57 296.860   4
   3  10  -6 3236.04 428.466   4
  -3  10   5 10398.6 1561.76   6
   3  10  -5 18979.7 1116.69   4
  -3  10   4 4818.16 1121.07   6
   3  10  -4 5112.21 592.030   4
  -3  10   3 13400.0 1903.20   6
   3  10  -3 14478.2 961.997   4
  -3  10   2 5652.11 1239.33   6
  -3 -10   2 7771.75 854.560   3
  -3  10   1 44066.4 3423.15   6
  -3 -10   1 52446.5 2151.02   3
  -3 -10   0 32916.7 1658.56   3
  -3  10   0 29288.1 2698.79   6
  -3  10  -1 1463.96 556.834   6
  -3  10  -2 9949.89 1364.81   6
  -3  10  -3 2400.70 628.183   6
  -3  10  -3 3099.78 404.280   5
  -3  10  -4 4068.09 714.945   6
  -3  10  -5 8470.53 836.866   6
   3  11  -6 5919.40 512.654   4
   3  11  -5 5924.43 560.066   4
  -3 -11   5 6733.36 598.110   3
   3  11  -4 11652.5 805.547   4
  -3 -11   4 15042.0 1072.18   3
  -3 -11   3 48802.2 2090.90   3
  -3 -11   2 97129.3 2857.93   3
  -3  11   2 70462.8 3862.80   6
  -3 -11   1 13354.2 1025.50   3
  -3  11   1 11031.9 1528.07   6
  -3 -11   0 32463.6 1579.64   3
  -3  11   0 28891.5 2327.22   6
  -3  11  -1 37063.1 2494.96   6
  -3  11  -2 94957.2 2325.72   5
  -3  11  -2 88839.6 3609.07   6
  -3  11  -3 37359.9 1307.08   5
  -3  11  -3 32397.1 1960.16   6
  -3  11  -4 1460.74 348.545   6
   3  12  -6 850.897 172.466   4
   3  12  -5 10392.9 640.141   4
  -3 -12   5 10010.6 626.887   3
   3  12  -4 5961.72 499.756   4
  -3 -12   4 7922.83 675.776   3
  -3 -12   3 351.474 164.396   3
  -3 -12   2 24302.8 1291.08   3
  -3 -12   1 133.139 122.320   3
  -3 -12   0 854.470 241.216   3
  -3  12  -1 9324.93 714.822   5
  -3  12  -2 41174.0 1442.97   5
  -3  12  -3 6612.71 490.922   5
  -3 -13   4 5671.02 484.879   3
  -3 -13   3 95.4403 107.429   3
  -3 -13   2 42707.8 1556.87   3
  -3 -13   1 4818.40 522.562   3
  -3  13   0 4507.16 475.814   5
  -3  13  -1 15536.0 854.506   5
  -3  13  -2 7010.81 535.083   5
  -3  13  -3 3242.17 292.035   5
  -3 -14   4-98.4466 56.4758   3
  -3  14   3 4590.89 384.673   5
  -3 -14   3 4769.79 419.765   3
  -3  14   2 12941.1 704.578   5
  -3 -14   2 11242.3 687.982   3
  -3  14   1 4609.84 433.850   5
  -3  14   0 9053.48 617.003   5
  -3  14  -1 1919.93 270.380   5
  -3  14  -2 30570.4 942.896   5
  -3  15   2 6749.07 426.582   5
  -3  15   1 1502.25 215.558   5
  -3  15   0-62.2551 58.9291   5
  -3  15  -1 8.08563 39.8774   5
  -4   0   7 1340.64 497.734   6
  -4   0   6 88239.2 4630.32   6
  -4   0   5 185.995 410.805   6
  -4   0   4 3012.70 1005.05   6
  -4   0   3-1237.99 685.491   6
  -4   0   2 3526.26 1118.96   6
  -4   0   1-259.015 419.256   6
  -4   0   0 24801.0 2548.37   6
  -4   0  -1 73.7610 266.916   6
  -4   0  -2 75282.8 3677.38   6
  -4   0  -3-170.784 190.915   6
  -4   0  -4 40917.7 1840.76   6
  -4  -1   7 2438.20 646.317   6
  -4   1   7 3533.16 878.697   6
  -4  -1   6 5657.72 1096.54   6
  -4   1   6 4891.69 1158.58   6
  -4  -1   5 1046.34 558.539   6
  -4   1   5-289.482 399.675   6
  -4  -1   4 12900.6 1880.85   6
  -4   1   4 15079.0 2213.46   6
  -4  -1   3 5464.99 1359.35   6
  -4   1   3 4631.98 1280.05   6
  -4  -1   2-220.691 346.975   6
  -4   1   2 3.70825 452.625   6
  -4  -1   1 5913.94 1266.32   6
  -4   1   1 5973.90 1376.33   6
  -4   1   0 7037.87 1406.79   6
  -4  -1   0 8276.64 1383.72   6
  -4  -1  -1 702.897 408.499   6
  -4   1  -1 501.792 417.762   6
  -4  -1  -2 53236.2 2913.71   6
  -4   1  -2 51609.1 3170.33   6
  -4  -1  -3 4299.69 703.703   6
  -4   1  -3 4612.62 832.524   6
  -4   1  -4 9524.56 973.756   6
  -4   2   7 6628.04 1139.57   6
  -4  -2   7 3244.31 664.595   6
  -4   2   6 6763.34 1380.26   6
  -4  -2   6 5776.95 1039.96   6
  -4  -2   5 18827.4 2090.89   6
  -4   2   5 15738.2 2182.06   6
  -4  -2   4 7440.51 1357.41   6
  -4   2   4 7433.83 1575.40   6
  -4   2   3 8203.47 1705.81   6
  -4  -2   3 8413.35 1470.43   6
  -4  -2   2 30677.9 2780.41   6
  -4   2   2 28529.6 3137.15   6
  -4   2   1 7475.46 1541.99   6
  -4  -2   1 10002.6 1525.26   6
  -4  -2   0 19292.9 1947.34   6
  -4   2   0 16869.8 2236.45   6
  -4   2  -1 6910.58 1298.10   6
  -4   2  -2 18168.4 1922.50   6
  -4   2  -3 1362.13 509.414   6
  -4   2  -4 1478.65 398.647   6
  -4   3   7 29132.8 2443.58   6
  -4   3   6 2479.35 791.489   6
  -4   3   5 34162.0 3213.27   6
  -4   3   4 952.136 581.227   6
  -4   3   3 4313.26 1246.28   6
  -4   3   2-188.931 363.338   6
  -4   3   1 730.606 523.153   6
  -4   3   0 407.696 413.321   6
  -4   3  -1 41964.3 3240.20   6
  -4   3  -2 1043.92 471.386   6
  -4   3  -3 86423.0 3757.42   6
  -4   3  -4 3003.63 577.408   6
  -4   4   7 322.545 300.064   6
  -4   4   6 656.163 435.595   6
  -4   4   5 5825.33 1339.14   6
  -4   4   4 110.175 394.149   6
  -4   4   3 7972.32 1658.62   6
  -4   4   2 6614.24 1495.55   6
  -4   4   1 50495.7 4031.70   6
  -4   4   0 924.320 562.656   6
  -4   4  -1 5098.83 1116.95   6
  -4   4  -2 1470.05 600.439   6
  -4   4  -3 44913.3 2652.20   6
  -4   4  -4 27930.5 1718.45   6
  -4   5   7 14.0490 192.675   6
  -4   5   6 8173.53 1328.56   6
  -4   5   5-425.250 356.306   6
  -4   5   4 3878.73 1108.40   6
  -4   5   3 33543.1 3275.36   6
  -4   5   2 805.641 613.798   6
  -4   5   1 8148.66 1568.69   6
  -4   5   0 5258.30 1247.23   6
  -4   5  -1 6753.41 1212.27   6
  -4   5  -2 6278.06 1111.42   6
  -4   5  -3 4363.55 793.174   6
  -4   5  -4 22461.1 1466.33   6
  -4   6   6 1091.75 471.005   6
  -4   6   5 4113.52 1025.62   6
  -4   6   4 939.088 570.046   6
  -4   6   3 583.039 464.020   6
  -4   6   2 29135.8 2937.31   6
  -4   6   1 6630.62 1377.54   6
  -4   6   0-95.7107 181.346   6
  -4   6  -1 1793.14 639.782   6
  -4   6  -2 1447.93 527.674   6
  -4   6  -3 195.812 212.140   6
  -4   6  -4 5318.20 661.483   6
  -4   7   6-268.650 259.544   6
  -4   7   5 300.687 298.881   6
  -4   7   4 9801.23 1513.60   6
  -4   7   3 22376.8 2378.96   6
  -4   7   2 1760.75 730.631   6
  -4   7   1 8404.96 1426.74   6
  -4   7   0 13499.0 1698.62   6
  -4   7  -1 3050.65 771.908   6
  -4   7  -2 2123.74 569.511   6
  -4   7  -3 136.664 138.542   6
  -4   8   5 7742.48 1117.00   6
  -4   8   4 4465.01 907.512   6
  -4   8   3 4.65994 240.359   6
  -4   8   2 9398.97 1449.28   6
  -4   8   1 20114.3 1985.79   6
  -4   8   0 4702.43 922.793   6
  -4   8  -1 582.256 308.400   6
  -4   8  -1 983.077 173.312   5
  -4   8  -2 876.816 346.188   6
  -4   8  -3 7695.91 771.485   6
  -4   9   4 1367.21 448.670   6
  -4   9   3 41125.4 2503.02   6
  -4   9   2 177.672 269.039   6
  -4   9   1 25806.2 1952.85   6
  -4   9   0 3396.74 690.154   6
  -4   9  -1 73968.9 2878.29   6
  -4   9  -2 1993.42 420.853   6
  -4  10   2 6844.33 815.849   6
  -4  10   1 666.221 299.472   6
  -4  10   0 48.3842 111.035   6
  -4  10   0 20.5061 38.1943   5
  -4  11   1 11154.8 537.571   5
   0   0   0    0.00    0.00   0

TITL lm alpha-1#-20180702 in P2(1)/c
REM P2(1)/c (#14 in standard setting)
CELL 1.54184   3.882663  15.645331   9.383570  90.0000  98.3939  90.0000
ZERR    3.00   0.000154   0.000505   0.000325   0.0000   0.0035   0.0000
LATT  1
SYMM -x, y+1/2,-z+1/2
SFAC C H N O
UNIT 33.00 30.00 3.00 3.00
TREF
HKLF 4
END
;
_shelx_hkl_checksum              85366
_olex2_submission_special_instructions 'No special instructions were received'
_oxdiff_exptl_absorpt_empirical_details 
;
Empirical correction (ABSPACK) includes:
- Absorption correction using spherical harmonics
- Frame scaling
;
_oxdiff_exptl_absorpt_empirical_full_max 3.867
_oxdiff_exptl_absorpt_empirical_full_min 0.366
_exptl_crystal_recrystallization_method 'From the Melt'
END
####################################################################### 
# 
# This file contains crystal structure data downloaded from the 
# Cambridge Structural Database (CSD) hosted by the Cambridge 
# Crystallographic Data Centre (CCDC).
# 
# Full information about CCDC data access policies and citation 
# guidelines are available at http://www.ccdc.cam.ac.uk/access/V1 
# 
# Audit and citation data items may have been added by the CCDC. 
# Please retain this information to preserve the provenance of 
# this file and to allow appropriate attribution of the data. 
# 
#######################################################################

data_NIC-Form-β-1866091
_database_code_depnum_ccdc_archive 'CCDC 1866091'
loop_
_audit_author_name
_audit_author_address
'Ming Lu'
;Sun Yat sen University
China
;
_audit_update_record             
;
2020-02-19 deposited with the CCDC.	2020-09-18 downloaded from the CCDC.
;
_audit_creation_date             2018-06-27
_audit_creation_method           
;
Olex2 1.2
(compiled 2018.05.29 svn.r3508 for OlexSys, GUI svn.r5506)
;
_shelx_SHELXL_version_number     2016/6
_audit_contact_author_address    ?
_audit_contact_author_email      ?
_audit_contact_author_phone      ?
_publ_contact_author_id_orcid    ?
_publ_section_references         
;
Dolomanov, O.V., Bourhis, L.J., Gildea, R.J, Howard, J.A.K. & Puschmann, H.
 (2009), J. Appl. Cryst. 42, 339-341.

Sheldrick, G.M. (2008). Acta Cryst. A64, 112-122.

Sheldrick, G.M. (2015). Acta Cryst. C71, 3-8.
;
_chemical_name_common            ?
_chemical_name_systematic        Nicotinamide
_chemical_formula_moiety         'C6 H6 N2 O'
_chemical_formula_sum            'C6 H6 N2 O'
_chemical_formula_weight         122.13
_chemical_melting_point          390
loop_
_atom_type_symbol
_atom_type_description
_atom_type_scat_dispersion_real
_atom_type_scat_dispersion_imag
_atom_type_scat_source
C C 0.0181 0.0091 'International Tables Vol C Tables 4.2.6.8 and 6.1.1.4'
H H 0.0000 0.0000 'International Tables Vol C Tables 4.2.6.8 and 6.1.1.4'
N N 0.0311 0.0180 'International Tables Vol C Tables 4.2.6.8 and 6.1.1.4'
O O 0.0492 0.0322 'International Tables Vol C Tables 4.2.6.8 and 6.1.1.4'

_shelx_space_group_comment       
;
The symmetry employed for this shelxl refinement is uniquely defined
by the following loop, which should always be used as a source of
symmetry information in preference to the above space-group names.
They are only intended as comments.
;
_space_group_crystal_system      monoclinic
_space_group_IT_number           13
_space_group_name_H-M_alt        'P 1 2/n 1'
_space_group_name_Hall           '-P 2yac'
loop_
_space_group_symop_operation_xyz
'x, y, z'
'-x+1/2, y, -z+1/2'
'-x, -y, -z'
'x-1/2, -y, z-1/2'

_cell_length_a                   14.9915(3)
_cell_length_b                   10.6814(2)
_cell_length_c                   15.1888(4)
_cell_angle_alpha                90
_cell_angle_beta                 101.955(2)
_cell_angle_gamma                90
_cell_volume                     2379.43(9)
_cell_formula_units_Z            16
_cell_measurement_reflns_used    4338
_cell_measurement_temperature    100
_cell_measurement_theta_max      75.4210
_cell_measurement_theta_min      2.9950
_shelx_estimated_absorpt_T_max   0.856
_shelx_estimated_absorpt_T_min   0.690
_exptl_absorpt_coefficient_mu    0.802
_exptl_absorpt_correction_T_max  1.00000
_exptl_absorpt_correction_T_min  0.66357
_exptl_absorpt_correction_type   multi-scan
_exptl_absorpt_process_details   
;
CrysAlisPro 1.171.38.41r (Rigaku Oxford Diffraction, 2015)
Empirical absorption correction using spherical harmonics,
 implemented in SCALE3 ABSPACK scaling algorithm.
;
_exptl_absorpt_special_details   ?
_exptl_crystal_colour            Colourless
_exptl_crystal_colour_primary    colourless
_exptl_crystal_density_diffrn    1.364
_exptl_crystal_density_meas      ?
_exptl_crystal_density_method    ?
_exptl_crystal_description       Block
_exptl_crystal_F_000             1024
_exptl_crystal_size_max          0.5
_exptl_crystal_size_mid          0.2
_exptl_crystal_size_min          0.2
_exptl_transmission_factor_max   ?
_exptl_transmission_factor_min   ?
_diffrn_reflns_av_R_equivalents  0.0254
_diffrn_reflns_av_unetI/netI     0.0288
_diffrn_reflns_Laue_measured_fraction_full 0.998
_diffrn_reflns_Laue_measured_fraction_max 0.998
_diffrn_reflns_limit_h_max       17
_diffrn_reflns_limit_h_min       -13
_diffrn_reflns_limit_k_max       12
_diffrn_reflns_limit_k_min       -12
_diffrn_reflns_limit_l_max       18
_diffrn_reflns_limit_l_min       -18
_diffrn_reflns_number            8960
_diffrn_reflns_point_group_measured_fraction_full 0.998
_diffrn_reflns_point_group_measured_fraction_max 0.998
_diffrn_reflns_theta_full        67.080
_diffrn_reflns_theta_max         67.080
_diffrn_reflns_theta_min         3.771
_diffrn_ambient_temperature      100
_diffrn_detector                 'CCD plate'
_diffrn_detector_area_resol_mean 8.2417
_diffrn_detector_type            Onyx
_diffrn_measured_fraction_theta_full 0.998
_diffrn_measured_fraction_theta_max 0.998
_diffrn_measurement_details      
;
List of Runs (angles in degrees, time in seconds):

  # Type    Start    End  Width  t~exp~   \w     \q     \k     \f   Frames
#--------------------------------------------------------------------------
  1  \w     45.00  95.00   1.00    3.00    --   43.93  57.00-120.00   50
  2  \w     86.00 115.00   1.00    3.00    --   43.93 125.00-150.00   29
  3  \w     83.00 176.00   1.00    6.00    --  107.00  45.00-180.00   93
  4  \w    108.00 178.00   1.00    6.00    --  107.00  45.00  60.00   70
  5  \w     51.00  90.00   1.00    6.00    --  107.00 -94.00-180.00   39
  6  \w     41.00 106.00   1.00    6.00    --  107.00-125.00 -60.00   65
  7  \w     45.00 102.00   1.00    6.00    --  107.00 -94.00 -30.00   57
  8  \w     41.00 137.00   1.00    6.00    --  107.00 -77.00  30.00   96
  9  \w    -67.00  23.00   1.00    3.00    --  -43.93  57.00   0.00   90
 10  \w   -108.00 -79.00   1.00    3.00    --  -43.93 -99.00 -30.00   29
;
_diffrn_measurement_device       'four-circle diffractometer'
_diffrn_measurement_device_type  'Xcalibur, Onyx, Nova'
_diffrn_measurement_method       '\w scans'
_diffrn_orient_matrix_type       
'CrysAlisPro convention (1999,Acta A55,543-557)'
_diffrn_orient_matrix_UB_11      0.0015111000
_diffrn_orient_matrix_UB_12      0.1130696000
_diffrn_orient_matrix_UB_13      0.0632934000
_diffrn_orient_matrix_UB_21      -0.0567005000
_diffrn_orient_matrix_UB_22      -0.0744756000
_diffrn_orient_matrix_UB_23      0.0558462000
_diffrn_orient_matrix_UB_31      0.0883518000
_diffrn_orient_matrix_UB_32      -0.0498610000
_diffrn_orient_matrix_UB_33      0.0601877000
_diffrn_radiation_monochromator  mirror
_diffrn_radiation_probe          x-ray
_diffrn_radiation_type           CuK\a
_diffrn_radiation_wavelength     1.54184
_diffrn_source                   'micro-focus sealed X-ray tube'
_diffrn_source_type              'Nova (Cu) X-ray Source'
_reflns_Friedel_coverage         0.000
_reflns_Friedel_fraction_full    .
_reflns_Friedel_fraction_max     .
_reflns_number_gt                3684
_reflns_number_total             4243
_reflns_odcompleteness_completeness 99.84
_reflns_odcompleteness_iscentric 1
_reflns_odcompleteness_theta     66.97
_reflns_special_details          
;
 Reflections were merged by SHELXL according to the crystal
 class for the calculation of statistics and refinement.
 
 _reflns_Friedel_fraction is defined as the number of unique
 Friedel pairs measured divided by the number that would be
 possible theoretically, ignoring centric projections and
 systematic absences.
;
_reflns_threshold_expression     'I > 2\s(I)'
_computing_cell_refinement       'CrysAlisPro 1.171.38.41r (Rigaku OD, 2015)'
_computing_data_collection       'CrysAlisPro 1.171.38.41r (Rigaku OD, 2015)'
_computing_data_reduction        'CrysAlisPro 1.171.38.41r (Rigaku OD, 2015)'
_computing_molecular_graphics    'Olex2 (Dolomanov et al., 2009)'
_computing_publication_material  'Olex2 (Dolomanov et al., 2009)'
_computing_structure_refinement  'ShelXL (Sheldrick, 2015)'
_computing_structure_solution    'ShelXS (Sheldrick, 2008)'
_refine_diff_density_max         0.203
_refine_diff_density_min         -0.198
_refine_diff_density_rms         0.038
_refine_ls_extinction_coef       .
_refine_ls_extinction_method     none
_refine_ls_goodness_of_fit_ref   1.031
_refine_ls_hydrogen_treatment    constr
_refine_ls_matrix_type           full
_refine_ls_number_parameters     325
_refine_ls_number_reflns         4243
_refine_ls_number_restraints     0
_refine_ls_R_factor_all          0.0431
_refine_ls_R_factor_gt           0.0365
_refine_ls_restrained_S_all      1.031
_refine_ls_shift/su_max          0.001
_refine_ls_shift/su_mean         0.000
_refine_ls_structure_factor_coef Fsqd
_refine_ls_weighting_details     
'w=1/[\s^2^(Fo^2^)+(0.0551P)^2^+0.4303P] where P=(Fo^2^+2Fc^2^)/3'
_refine_ls_weighting_scheme      calc
_refine_ls_wR_factor_gt          0.0949
_refine_ls_wR_factor_ref         0.1000
_refine_special_details          ?
_olex2_refinement_description    
;
1. Fixed Uiso
 At 1.2 times of:
  All C(H) groups, All N(H,H) groups
2.a Aromatic/amide H refined with riding coordinates:
 C12(H12), C13(H13), C19(H19), C20(H20), C23(H23), C24(H24), C25(H25),
 C27(H27), C28(H28), C29(H29), C30(H30), C32(H32), C33(H33), C34(H34), C35(H35),
  C36(H36)
2.b X=CH2 refined with riding coordinates:
 N4(H4A,H4B), N6(H6A,H6B), N7(H7A,H7B), N11(H11A,H11B)
;
_atom_sites_solution_hydrogens   geom
_atom_sites_solution_primary     direct
_atom_sites_solution_secondary   ?
loop_
_atom_site_label
_atom_site_type_symbol
_atom_site_fract_x
_atom_site_fract_y
_atom_site_fract_z
_atom_site_U_iso_or_equiv
_atom_site_adp_type
_atom_site_occupancy
_atom_site_site_symmetry_order
_atom_site_calc_flag
_atom_site_refinement_flags_posn
_atom_site_refinement_flags_adp
_atom_site_refinement_flags_occupancy
_atom_site_disorder_assembly
_atom_site_disorder_group
O1 O 0.61400(6) 0.94516(9) 0.04643(7) 0.0314(2) Uani 1 1 d . . . . .
O2 O 0.87966(8) 0.61649(10) -0.04621(7) 0.0353(3) Uani 1 1 d . . . . .
O3 O 0.89369(7) 0.72941(9) 0.17628(6) 0.0290(2) Uani 1 1 d . . . . .
N4 N 0.85832(8) 0.81826(12) -0.01291(8) 0.0274(3) Uani 1 1 d . . . . .
H4A H 0.858169 0.800584 0.043643 0.033 Uiso 1 1 calc R . . . .
H4B H 0.851174 0.896115 -0.032025 0.033 Uiso 1 1 calc R . . . .
O5 O 0.88978(7) 0.39945(9) 0.68575(7) 0.0347(3) Uani 1 1 d . . . . .
N6 N 0.88105(8) 0.52588(11) 0.13515(8) 0.0282(3) Uani 1 1 d . . . . .
H6A H 0.881396 0.543967 0.078698 0.034 Uiso 1 1 calc R . . . .
H6B H 0.876588 0.447479 0.151501 0.034 Uiso 1 1 calc R . . . .
N7 N 0.92019(8) 0.19503(12) 0.71481(8) 0.0313(3) Uani 1 1 d . . . . .
H7A H 0.975587 0.210656 0.745480 0.038 Uiso 1 1 calc R . . . .
H7B H 0.900355 0.117379 0.707959 0.038 Uiso 1 1 calc R . . . .
N8 N 0.87485(8) 0.91468(11) -0.28082(8) 0.0266(3) Uani 1 1 d . . . . .
N9 N 0.66292(8) 0.10282(11) 0.55492(8) 0.0287(3) Uani 1 1 d . . . . .
N10 N 0.90865(8) 0.42812(11) 0.40964(8) 0.0281(3) Uani 1 1 d . . . . .
N11 N 0.56871(7) 1.14687(12) 0.04067(8) 0.0287(3) Uani 1 1 d . . . . .
H11A H 0.513305 1.127952 0.011511 0.034 Uiso 1 1 calc R . . . .
H11B H 0.583264 1.225309 0.054441 0.034 Uiso 1 1 calc R . . . .
C12 C 0.75542(9) 1.21683(13) 0.12004(9) 0.0254(3) Uani 1 1 d . . . . .
H12 H 0.714448 1.280532 0.093229 0.030 Uiso 1 1 calc R . . . .
C13 C 0.74685(9) 0.13470(13) 0.59930(9) 0.0260(3) Uani 1 1 d . . . . .
H13 H 0.791805 0.070853 0.611958 0.031 Uiso 1 1 calc R . . . .
C14 C 0.88575(8) 0.58116(13) 0.29062(9) 0.0237(3) Uani 1 1 d . . . . .
C15 C 0.72479(9) 1.09339(13) 0.11297(9) 0.0230(3) Uani 1 1 d . . . . .
N16 N 0.83935(8) 1.25085(11) 0.16251(8) 0.0272(3) Uani 1 1 d . . . . .
C17 C 0.87064(8) 0.76046(13) -0.16566(9) 0.0228(3) Uani 1 1 d . . . . .
C18 C 0.77168(9) 0.25543(13) 0.62773(9) 0.0253(3) Uani 1 1 d . . . . .
C19 C 0.89578(9) 1.15926(14) 0.19929(10) 0.0282(3) Uani 1 1 d . . . . .
H19 H 0.955371 1.181624 0.230268 0.034 Uiso 1 1 calc R . . . .
C20 C 0.87229(9) 1.03379(14) 0.19478(10) 0.0297(3) Uani 1 1 d . . . . .
H20 H 0.914832 0.971878 0.221626 0.036 Uiso 1 1 calc R . . . .
C21 C 0.86942(9) 0.72676(13) -0.06985(9) 0.0244(3) Uani 1 1 d . . . . .
C22 C 0.88723(9) 0.61676(13) 0.19556(9) 0.0240(3) Uani 1 1 d . . . . .
C23 C 0.90990(9) 0.46272(13) 0.32522(9) 0.0259(3) Uani 1 1 d . . . . .
H23 H 0.928447 0.402553 0.286580 0.031 Uiso 1 1 calc R . . . .
C24 C 0.87262(9) 0.88325(13) -0.19571(9) 0.0252(3) Uani 1 1 d . . . . .
H24 H 0.872374 0.948797 -0.153481 0.030 Uiso 1 1 calc R . . . .
C25 C 0.87423(9) 0.82068(14) -0.33945(9) 0.0258(3) Uani 1 1 d . . . . .
H25 H 0.874219 0.840880 -0.400364 0.031 Uiso 1 1 calc R . . . .
C26 C 0.63059(9) 1.05671(13) 0.06397(9) 0.0247(3) Uani 1 1 d . . . . .
C27 C 0.87237(9) 0.66484(13) -0.22744(9) 0.0262(3) Uani 1 1 d . . . . .
H27 H 0.872699 0.579678 -0.209340 0.031 Uiso 1 1 calc R . . . .
C28 C 0.86060(10) 0.66934(14) 0.34773(10) 0.0303(3) Uani 1 1 d . . . . .
H28 H 0.845633 0.752284 0.327343 0.036 Uiso 1 1 calc R . . . .
C29 C 0.60119(10) 0.19434(15) 0.53821(10) 0.0327(3) Uani 1 1 d . . . . .
H29 H 0.541135 0.173393 0.507705 0.039 Uiso 1 1 calc R . . . .
C30 C 0.78540(9) 1.00060(14) 0.15026(9) 0.0262(3) Uani 1 1 d . . . . .
H30 H 0.767557 0.915121 0.145344 0.031 Uiso 1 1 calc R . . . .
C31 C 0.86618(9) 0.28923(13) 0.67862(9) 0.0268(3) Uani 1 1 d . . . . .
C32 C 0.87361(9) 0.69559(14) -0.31559(9) 0.0276(3) Uani 1 1 d . . . . .
H32 H 0.874020 0.631878 -0.359141 0.033 Uiso 1 1 calc R . . . .
C33 C 0.70649(10) 0.34892(14) 0.60773(10) 0.0306(3) Uani 1 1 d . . . . .
H33 H 0.721380 0.433163 0.624765 0.037 Uiso 1 1 calc R . . . .
C34 C 0.61939(10) 0.31772(15) 0.56260(11) 0.0352(4) Uani 1 1 d . . . . .
H34 H 0.573197 0.379744 0.548712 0.042 Uiso 1 1 calc R . . . .
C35 C 0.88186(10) 0.51436(14) 0.46286(10) 0.0313(3) Uani 1 1 d . . . . .
H35 H 0.879467 0.491371 0.522745 0.038 Uiso 1 1 calc R . . . .
C36 C 0.85756(11) 0.63501(15) 0.43493(10) 0.0354(3) Uani 1 1 d . . . . .
H36 H 0.839096 0.693357 0.474871 0.042 Uiso 1 1 calc R . . . .

loop_
_atom_site_aniso_label
_atom_site_aniso_U_11
_atom_site_aniso_U_22
_atom_site_aniso_U_33
_atom_site_aniso_U_23
_atom_site_aniso_U_13
_atom_site_aniso_U_12
O1 0.0284(5) 0.0234(6) 0.0396(6) -0.0061(4) 0.0005(4) -0.0027(4)
O2 0.0571(7) 0.0227(6) 0.0257(5) 0.0012(4) 0.0080(5) -0.0017(5)
O3 0.0388(5) 0.0207(5) 0.0254(5) 0.0017(4) 0.0019(4) -0.0014(4)
N4 0.0340(6) 0.0259(6) 0.0221(6) 0.0009(5) 0.0054(5) 0.0014(5)
O5 0.0382(6) 0.0206(5) 0.0429(6) -0.0014(4) 0.0027(5) -0.0037(4)
N6 0.0400(6) 0.0212(6) 0.0226(6) 0.0010(5) 0.0051(5) -0.0024(5)
N7 0.0299(6) 0.0235(6) 0.0360(7) 0.0008(5) -0.0034(5) -0.0022(5)
N8 0.0280(6) 0.0236(6) 0.0280(6) 0.0026(5) 0.0049(5) 0.0038(5)
N9 0.0302(6) 0.0278(7) 0.0268(6) 0.0045(5) 0.0028(5) -0.0029(5)
N10 0.0311(6) 0.0241(6) 0.0261(6) 0.0015(5) -0.0007(5) -0.0038(5)
N11 0.0227(5) 0.0246(6) 0.0357(7) -0.0049(5) -0.0014(5) -0.0021(5)
C12 0.0242(6) 0.0227(7) 0.0281(7) -0.0009(6) 0.0029(5) 0.0012(5)
C13 0.0289(7) 0.0227(7) 0.0257(7) 0.0035(6) 0.0038(5) 0.0014(6)
C14 0.0224(6) 0.0223(7) 0.0247(7) -0.0005(6) 0.0006(5) -0.0021(5)
C15 0.0247(6) 0.0236(7) 0.0210(6) -0.0019(5) 0.0057(5) -0.0012(5)
N16 0.0248(6) 0.0242(6) 0.0318(6) -0.0037(5) 0.0041(5) -0.0027(5)
C17 0.0197(6) 0.0238(7) 0.0242(7) 0.0002(5) 0.0029(5) -0.0005(5)
C18 0.0303(7) 0.0235(7) 0.0224(6) 0.0028(5) 0.0061(5) -0.0003(6)
C19 0.0227(6) 0.0292(8) 0.0315(7) -0.0025(6) 0.0025(5) -0.0002(6)
C20 0.0257(7) 0.0273(8) 0.0344(8) 0.0018(6) 0.0025(6) 0.0033(6)
C21 0.0245(6) 0.0230(7) 0.0247(7) -0.0003(6) 0.0030(5) -0.0023(5)
C22 0.0250(6) 0.0211(7) 0.0246(7) 0.0008(6) 0.0020(5) 0.0001(5)
C23 0.0282(7) 0.0218(7) 0.0256(7) -0.0009(6) 0.0010(5) -0.0008(5)
C24 0.0271(6) 0.0237(7) 0.0246(7) -0.0015(6) 0.0048(5) 0.0026(5)
C25 0.0255(6) 0.0281(8) 0.0227(7) 0.0015(6) 0.0027(5) 0.0003(6)
C26 0.0259(7) 0.0234(7) 0.0248(7) -0.0029(6) 0.0051(5) -0.0027(6)
C27 0.0291(7) 0.0206(7) 0.0278(7) 0.0008(6) 0.0038(5) -0.0022(5)
C28 0.0393(8) 0.0228(7) 0.0278(7) -0.0001(6) 0.0047(6) 0.0026(6)
C29 0.0257(7) 0.0356(9) 0.0352(8) 0.0069(7) 0.0025(6) -0.0014(6)
C30 0.0286(7) 0.0210(7) 0.0296(7) -0.0001(6) 0.0074(5) -0.0015(6)
C31 0.0313(7) 0.0230(7) 0.0260(7) -0.0002(6) 0.0058(5) -0.0009(6)
C32 0.0321(7) 0.0265(8) 0.0237(7) -0.0031(6) 0.0042(5) -0.0011(6)
C33 0.0350(7) 0.0232(8) 0.0339(8) 0.0020(6) 0.0075(6) 0.0011(6)
C34 0.0305(7) 0.0316(8) 0.0427(9) 0.0065(7) 0.0060(6) 0.0055(6)
C35 0.0390(8) 0.0295(8) 0.0240(7) -0.0002(6) 0.0032(6) -0.0048(6)
C36 0.0498(9) 0.0300(8) 0.0266(7) -0.0031(6) 0.0086(6) 0.0029(7)

_geom_special_details            
;
 All esds (except the esd in the dihedral angle between two l.s. planes)
 are estimated using the full covariance matrix.  The cell esds are taken
 into account individually in the estimation of esds in distances, angles
 and torsion angles; correlations between esds in cell parameters are only
 used when they are defined by crystal symmetry.  An approximate (isotropic)
 treatment of cell esds is used for estimating esds involving l.s. planes.
;
loop_
_geom_bond_atom_site_label_1
_geom_bond_atom_site_label_2
_geom_bond_distance
_geom_bond_site_symmetry_2
_geom_bond_publ_flag
O1 C26 1.2349(17) . ?
O2 C21 1.2316(17) . ?
O3 C22 1.2469(17) . ?
N4 H4A 0.8800 . ?
N4 H4B 0.8800 . ?
N4 C21 1.3380(18) . ?
O5 C31 1.2277(18) . ?
N6 H6A 0.8800 . ?
N6 H6B 0.8800 . ?
N6 C22 1.3257(18) . ?
N7 H7A 0.8800 . ?
N7 H7B 0.8800 . ?
N7 C31 1.3362(19) . ?
N8 C24 1.3427(18) . ?
N8 C25 1.3408(19) . ?
N9 C13 1.3424(18) . ?
N9 C29 1.3339(19) . ?
N10 C23 1.3383(18) . ?
N10 C35 1.341(2) . ?
N11 H11A 0.8800 . ?
N11 H11B 0.8800 . ?
N11 C26 1.3332(18) . ?
C12 H12 0.9500 . ?
C12 C15 1.3929(19) . ?
C12 N16 1.3399(17) . ?
C13 H13 0.9500 . ?
C13 C18 1.386(2) . ?
C14 C22 1.4976(19) . ?
C14 C23 1.389(2) . ?
C14 C28 1.385(2) . ?
C15 C26 1.5054(18) . ?
C15 C30 1.3840(19) . ?
N16 C19 1.3375(18) . ?
C17 C21 1.5030(19) . ?
C17 C24 1.3910(19) . ?
C17 C27 1.3909(19) . ?
C18 C31 1.5104(19) . ?
C18 C33 1.386(2) . ?
C19 H19 0.9500 . ?
C19 C20 1.384(2) . ?
C20 H20 0.9500 . ?
C20 C30 1.3838(19) . ?
C23 H23 0.9500 . ?
C24 H24 0.9500 . ?
C25 H25 0.9500 . ?
C25 C32 1.385(2) . ?
C27 H27 0.9500 . ?
C27 C32 1.382(2) . ?
C28 H28 0.9500 . ?
C28 C36 1.384(2) . ?
C29 H29 0.9500 . ?
C29 C34 1.381(2) . ?
C30 H30 0.9500 . ?
C32 H32 0.9500 . ?
C33 H33 0.9500 . ?
C33 C34 1.384(2) . ?
C34 H34 0.9500 . ?
C35 H35 0.9500 . ?
C35 C36 1.382(2) . ?
C36 H36 0.9500 . ?

loop_
_geom_angle_atom_site_label_1
_geom_angle_atom_site_label_2
_geom_angle_atom_site_label_3
_geom_angle
_geom_angle_site_symmetry_1
_geom_angle_site_symmetry_3
_geom_angle_publ_flag
H4A N4 H4B 120.0 . . ?
C21 N4 H4A 120.0 . . ?
C21 N4 H4B 120.0 . . ?
H6A N6 H6B 120.0 . . ?
C22 N6 H6A 120.0 . . ?
C22 N6 H6B 120.0 . . ?
H7A N7 H7B 120.0 . . ?
C31 N7 H7A 120.0 . . ?
C31 N7 H7B 120.0 . . ?
C25 N8 C24 117.01(12) . . ?
C29 N9 C13 116.80(13) . . ?
C23 N10 C35 116.95(13) . . ?
H11A N11 H11B 120.0 . . ?
C26 N11 H11A 120.0 . . ?
C26 N11 H11B 120.0 . . ?
C15 C12 H12 118.1 . . ?
N16 C12 H12 118.1 . . ?
N16 C12 C15 123.75(13) . . ?
N9 C13 H13 118.1 . . ?
N9 C13 C18 123.76(13) . . ?
C18 C13 H13 118.1 . . ?
C23 C14 C22 122.77(13) . . ?
C28 C14 C22 119.45(12) . . ?
C28 C14 C23 117.77(13) . . ?
C12 C15 C26 123.03(12) . . ?
C30 C15 C12 117.92(12) . . ?
C30 C15 C26 119.01(12) . . ?
C19 N16 C12 116.89(12) . . ?
C24 C17 C21 123.29(12) . . ?
C27 C17 C21 118.89(12) . . ?
C27 C17 C24 117.80(12) . . ?
C13 C18 C31 123.00(13) . . ?
C13 C18 C33 118.06(13) . . ?
C33 C18 C31 118.94(13) . . ?
N16 C19 H19 118.1 . . ?
N16 C19 C20 123.74(13) . . ?
C20 C19 H19 118.1 . . ?
C19 C20 H20 120.8 . . ?
C30 C20 C19 118.45(13) . . ?
C30 C20 H20 120.8 . . ?
O2 C21 N4 122.33(13) . . ?
O2 C21 C17 119.05(12) . . ?
N4 C21 C17 118.62(12) . . ?
O3 C22 N6 122.80(13) . . ?
O3 C22 C14 119.26(12) . . ?
N6 C22 C14 117.94(12) . . ?
N10 C23 C14 124.05(13) . . ?
N10 C23 H23 118.0 . . ?
C14 C23 H23 118.0 . . ?
N8 C24 C17 123.92(13) . . ?
N8 C24 H24 118.0 . . ?
C17 C24 H24 118.0 . . ?
N8 C25 H25 118.4 . . ?
N8 C25 C32 123.24(13) . . ?
C32 C25 H25 118.4 . . ?
O1 C26 N11 122.81(12) . . ?
O1 C26 C15 118.96(12) . . ?
N11 C26 C15 118.23(12) . . ?
C17 C27 H27 120.5 . . ?
C32 C27 C17 119.00(13) . . ?
C32 C27 H27 120.5 . . ?
C14 C28 H28 120.4 . . ?
C36 C28 C14 119.12(14) . . ?
C36 C28 H28 120.4 . . ?
N9 C29 H29 118.1 . . ?
N9 C29 C34 123.90(13) . . ?
C34 C29 H29 118.1 . . ?
C15 C30 H30 120.4 . . ?
C20 C30 C15 119.23(13) . . ?
C20 C30 H30 120.4 . . ?
O5 C31 N7 123.15(13) . . ?
O5 C31 C18 119.80(13) . . ?
N7 C31 C18 117.05(12) . . ?
C25 C32 H32 120.5 . . ?
C27 C32 C25 119.01(13) . . ?
C27 C32 H32 120.5 . . ?
C18 C33 H33 120.5 . . ?
C34 C33 C18 119.01(14) . . ?
C34 C33 H33 120.5 . . ?
C29 C34 C33 118.46(14) . . ?
C29 C34 H34 120.8 . . ?
C33 C34 H34 120.8 . . ?
N10 C35 H35 118.4 . . ?
N10 C35 C36 123.27(14) . . ?
C36 C35 H35 118.4 . . ?
C28 C36 H36 120.6 . . ?
C35 C36 C28 118.81(14) . . ?
C35 C36 H36 120.6 . . ?

loop_
_geom_torsion_atom_site_label_1
_geom_torsion_atom_site_label_2
_geom_torsion_atom_site_label_3
_geom_torsion_atom_site_label_4
_geom_torsion
_geom_torsion_site_symmetry_1
_geom_torsion_site_symmetry_2
_geom_torsion_site_symmetry_3
_geom_torsion_site_symmetry_4
_geom_torsion_publ_flag
N8 C25 C32 C27 0.9(2) . . . . ?
N9 C13 C18 C31 179.21(13) . . . . ?
N9 C13 C18 C33 -1.2(2) . . . . ?
N9 C29 C34 C33 -0.5(2) . . . . ?
N10 C35 C36 C28 0.2(2) . . . . ?
C12 C15 C26 O1 166.87(13) . . . . ?
C12 C15 C26 N11 -12.6(2) . . . . ?
C12 C15 C30 C20 1.7(2) . . . . ?
C12 N16 C19 C20 0.7(2) . . . . ?
C13 N9 C29 C34 1.0(2) . . . . ?
C13 C18 C31 O5 164.97(14) . . . . ?
C13 C18 C31 N7 -15.6(2) . . . . ?
C13 C18 C33 C34 1.6(2) . . . . ?
C14 C28 C36 C35 1.5(2) . . . . ?
C15 C12 N16 C19 0.3(2) . . . . ?
N16 C12 C15 C26 -179.20(12) . . . . ?
N16 C12 C15 C30 -1.5(2) . . . . ?
N16 C19 C20 C30 -0.4(2) . . . . ?
C17 C27 C32 C25 0.8(2) . . . . ?
C18 C33 C34 C29 -0.8(2) . . . . ?
C19 C20 C30 C15 -0.9(2) . . . . ?
C21 C17 C24 N8 179.15(12) . . . . ?
C21 C17 C27 C32 -179.92(12) . . . . ?
C22 C14 C23 N10 -179.56(12) . . . . ?
C22 C14 C28 C36 178.67(13) . . . . ?
C23 N10 C35 C36 -1.1(2) . . . . ?
C23 C14 C22 O3 -157.25(13) . . . . ?
C23 C14 C22 N6 23.11(18) . . . . ?
C23 C14 C28 C36 -2.2(2) . . . . ?
C24 N8 C25 C32 -1.57(19) . . . . ?
C24 C17 C21 O2 -170.62(13) . . . . ?
C24 C17 C21 N4 8.58(19) . . . . ?
C24 C17 C27 C32 -1.62(19) . . . . ?
C25 N8 C24 C17 0.65(19) . . . . ?
C26 C15 C30 C20 179.52(12) . . . . ?
C27 C17 C21 O2 7.58(19) . . . . ?
C27 C17 C21 N4 -173.22(12) . . . . ?
C27 C17 C24 N8 0.9(2) . . . . ?
C28 C14 C22 O3 21.85(19) . . . . ?
C28 C14 C22 N6 -157.79(13) . . . . ?
C28 C14 C23 N10 1.3(2) . . . . ?
C29 N9 C13 C18 -0.1(2) . . . . ?
C30 C15 C26 O1 -10.78(19) . . . . ?
C30 C15 C26 N11 169.79(12) . . . . ?
C31 C18 C33 C34 -178.80(13) . . . . ?
C33 C18 C31 O5 -14.6(2) . . . . ?
C33 C18 C31 N7 164.79(13) . . . . ?
C35 N10 C23 C14 0.29(19) . . . . ?

_shelx_res_file                  
;
TITL lm_180625 in P2/n #13
    lm_180625.res
    created by SHELXL-2016/6 at 14:38:44 on 27-Jun-2018
REM reset to P2/n #13
CELL 1.54184 14.991473 10.681381 15.18882 90 101.9551 90
ZERR 16 0.000297 0.000221 0.000373 0 0.0022 0
LATT 1
SYMM 0.5-X,+Y,0.5-Z
SFAC C H N O
UNIT 96 96 32 16

L.S. 4 0 0
PLAN  20
SIZE 0.5 0.2 0.2
TEMP -173.15
BOND $h
htab
conf
acta
fmap 2 53
SHEL 999 0.837
REM <olex2.extras>
REM <HklSrc "%.\\lm_180625.hkl">
REM </olex2.extras>

WGHT    0.055100    0.430300
FVAR       4.80011
O1    4    0.614003    0.945156    0.046427    11.00000    0.02838    0.02337 =
         0.03958   -0.00608    0.00047   -0.00269
O2    4    0.879665    0.616495   -0.046208    11.00000    0.05709    0.02270 =
         0.02572    0.00120    0.00797   -0.00173
O3    4    0.893691    0.729409    0.176280    11.00000    0.03881    0.02068 =
         0.02538    0.00172    0.00192   -0.00137
N4    3    0.858322    0.818261   -0.012914    11.00000    0.03401    0.02586 =
         0.02214    0.00091    0.00536    0.00140
AFIX  93
H4A   2    0.858169    0.800584    0.043643    11.00000   -1.20000
H4B   2    0.851174    0.896115   -0.032025    11.00000   -1.20000
AFIX   0

O5    4    0.889783    0.399452    0.685749    11.00000    0.03820    0.02061 =
         0.04295   -0.00144    0.00270   -0.00371
N6    3    0.881046    0.525885    0.135150    11.00000    0.04002    0.02122 =
         0.02260    0.00096    0.00506   -0.00235
AFIX  93
H6A   2    0.881396    0.543967    0.078698    11.00000   -1.20000
H6B   2    0.876588    0.447479    0.151501    11.00000   -1.20000
AFIX   0

N7    3    0.920187    0.195034    0.714805    11.00000    0.02990    0.02352 =
         0.03598    0.00080   -0.00340   -0.00221
AFIX  93
H7A   2    0.975587    0.210656    0.745480    11.00000   -1.20000
H7B   2    0.900355    0.117379    0.707959    11.00000   -1.20000
AFIX   0

N8    3    0.874851    0.914676   -0.280818    11.00000    0.02799    0.02356 =
         0.02797    0.00261    0.00490    0.00376
N9    3    0.662923    0.102818    0.554923    11.00000    0.03019    0.02780 =
         0.02677    0.00445    0.00282   -0.00293
N10   3    0.908646    0.428119    0.409645    11.00000    0.03107    0.02413 =
         0.02614    0.00154   -0.00073   -0.00378
N11   3    0.568707    1.146873    0.040667    11.00000    0.02272    0.02462 =
         0.03565   -0.00494   -0.00141   -0.00210
AFIX  93
H11A  2    0.513305    1.127952    0.011511    11.00000   -1.20000
H11B  2    0.583264    1.225309    0.054441    11.00000   -1.20000
AFIX   0
C12   1    0.755416    1.216826    0.120045    11.00000    0.02418    0.02271 =
         0.02813   -0.00089    0.00291    0.00116
AFIX  43
H12   2    0.714448    1.280532    0.093229    11.00000   -1.20000
AFIX   0

C13   1    0.746850    0.134696    0.599304    11.00000    0.02893    0.02269 =
         0.02566    0.00347    0.00384    0.00137
AFIX  43
H13   2    0.791805    0.070853    0.611958    11.00000   -1.20000
AFIX   0

C14   1    0.885746    0.581164    0.290615    11.00000    0.02241    0.02230 =
         0.02468   -0.00054    0.00062   -0.00207
C15   1    0.724787    1.093393    0.112971    11.00000    0.02469    0.02358 =
         0.02102   -0.00195    0.00574   -0.00124
N16   3    0.839354    1.250849    0.162506    11.00000    0.02483    0.02422 =
         0.03176   -0.00370    0.00409   -0.00266
C17   1    0.870640    0.760461   -0.165664    11.00000    0.01969    0.02377 =
         0.02415    0.00019    0.00289   -0.00052
C18   1    0.771677    0.255430    0.627728    11.00000    0.03025    0.02348 =
         0.02238    0.00275    0.00609   -0.00034
C19   1    0.895777    1.159263    0.199286    11.00000    0.02265    0.02922 =
         0.03149   -0.00253    0.00253   -0.00019
AFIX  43
H19   2    0.955371    1.181624    0.230268    11.00000   -1.20000
AFIX   0
C20   1    0.872294    1.033788    0.194781    11.00000    0.02565    0.02728 =
         0.03441    0.00182    0.00248    0.00328
AFIX  43
H20   2    0.914832    0.971878    0.221626    11.00000   -1.20000
AFIX   0

C21   1    0.869424    0.726763   -0.069848    11.00000    0.02450    0.02300 =
         0.02474   -0.00028    0.00297   -0.00233
C22   1    0.887233    0.616758    0.195558    11.00000    0.02499    0.02110 =
         0.02456    0.00076    0.00196    0.00005
C23   1    0.909896    0.462721    0.325223    11.00000    0.02821    0.02179 =
         0.02565   -0.00087    0.00103   -0.00077
AFIX  43
H23   2    0.928447    0.402553    0.286580    11.00000   -1.20000
AFIX   0

C24   1    0.872618    0.883251   -0.195707    11.00000    0.02705    0.02368 =
         0.02461   -0.00149    0.00477    0.00259
AFIX  43
H24   2    0.872374    0.948797   -0.153481    11.00000   -1.20000
AFIX   0
C25   1    0.874230    0.820679   -0.339451    11.00000    0.02549    0.02809 =
         0.02267    0.00152    0.00266    0.00031
AFIX  43
H25   2    0.874219    0.840880   -0.400364    11.00000   -1.20000
AFIX   0

C26   1    0.630589    1.056705    0.063969    11.00000    0.02594    0.02336 =
         0.02481   -0.00291    0.00506   -0.00266
C27   1    0.872371    0.664838   -0.227445    11.00000    0.02913    0.02063 =
         0.02780    0.00078    0.00380   -0.00216
AFIX  43
H27   2    0.872699    0.579678   -0.209340    11.00000   -1.20000
AFIX   0

C28   1    0.860600    0.669335    0.347735    11.00000    0.03930    0.02279 =
         0.02775   -0.00011    0.00473    0.00259
AFIX  43
H28   2    0.845633    0.752284    0.327343    11.00000   -1.20000
AFIX   0

C29   1    0.601192    0.194341    0.538205    11.00000    0.02572    0.03559 =
         0.03518    0.00693    0.00247   -0.00139
AFIX  43
H29   2    0.541135    0.173393    0.507705    11.00000   -1.20000
AFIX   0

C30   1    0.785399    1.000601    0.150258    11.00000    0.02863    0.02101 =
         0.02958   -0.00014    0.00738   -0.00147
AFIX  43
H30   2    0.767557    0.915121    0.145344    11.00000   -1.20000
AFIX   0

C31   1    0.866179    0.289225    0.678622    11.00000    0.03134    0.02299 =
         0.02598   -0.00016    0.00581   -0.00095
C32   1    0.873606    0.695592   -0.315588    11.00000    0.03208    0.02646 =
         0.02373   -0.00308    0.00424   -0.00105
AFIX  43
H32   2    0.874020    0.631878   -0.359141    11.00000   -1.20000
AFIX   0

C33   1    0.706487    0.348922    0.607734    11.00000    0.03503    0.02315 =
         0.03387    0.00199    0.00747    0.00112
AFIX  43
H33   2    0.721380    0.433163    0.624765    11.00000   -1.20000
AFIX   0
C34   1    0.619392    0.317718    0.562595    11.00000    0.03052    0.03159 =
         0.04273    0.00654    0.00605    0.00548
AFIX  43
H34   2    0.573197    0.379744    0.548712    11.00000   -1.20000
AFIX   0

C35   1    0.881860    0.514357    0.462858    11.00000    0.03895    0.02948 =
         0.02397   -0.00023    0.00315   -0.00478
AFIX  43
H35   2    0.879467    0.491371    0.522745    11.00000   -1.20000
AFIX   0
C36   1    0.857559    0.635014    0.434933    11.00000    0.04982    0.02998 =
         0.02663   -0.00312    0.00861    0.00289
AFIX  43
H36   2    0.839096    0.693357    0.474871    11.00000   -1.20000
AFIX   0
HKLF 4


REM  lm_180625 in P2/n #13
REM R1 =  0.0365 for    3684 Fo > 4sig(Fo)  and  0.0431 for all    4243 data
REM    325 parameters refined using      0 restraints

END

WGHT      0.0550      0.4339

REM Instructions for potential hydrogen bonds
HTAB N4 O3
EQIV $1 -x+3/2, y+1, -z+1/2
HTAB N4 N9_$1
HTAB N6 O2
EQIV $2 x, y-1, z
HTAB N6 N16_$2
EQIV $3 -x+2, -y+1, -z+1
HTAB N7 O3_$3
EQIV $4 x, y-1, z+1
HTAB N7 N8_$4
EQIV $5 -x+1, -y+2, -z
HTAB N11 O1_$5
HTAB N11 N10_$1
HTAB C12 N10_$1
HTAB C13 N8_$4
HTAB C23 N16_$2
HTAB C24 N9_$1
EQIV $6 -x+3/2, y, -z-1/2
HTAB C25 O1_$6
EQIV $7 x-1/2, -y+1, z+1/2
HTAB C29 N4_$7
EQIV $8 x, y, z-1
HTAB C32 O5_$8
EQIV $9 -x+3/2, y, -z+1/2
HTAB C34 O2_$9
HTAB C35 O5

REM Highest difference peak  0.203,  deepest hole -0.198,  1-sigma level  0.038
Q1    1   0.6827  1.0787  0.0884  11.00000  0.05    0.20
Q2    1   0.8446  0.4533  0.6513  11.00000  0.05    0.18
Q3    1   0.8798  0.5250  0.3007  11.00000  0.05    0.15
Q4    1   0.9195  0.5349  0.3159  11.00000  0.05    0.14
Q5    1   0.8148  0.2641  0.6506  11.00000  0.05    0.14
Q6    1   0.8445  0.6073  0.3076  11.00000  0.05    0.14
Q7    1   0.8025  0.7403  0.3175  11.00000  0.05    0.14
Q8    1   0.9009  0.8166 -0.1647  11.00000  0.05    0.14
Q9    1   0.8183  0.4055  0.7056  11.00000  0.05    0.14
Q10   1   0.8187  1.0364  0.1857  11.00000  0.05    0.13
Q11   1   0.8865  0.5987  0.2453  11.00000  0.05    0.13
Q12   1   0.6644  0.8989  0.0874  11.00000  0.05    0.13
Q13   1   0.8981  0.7539 -0.3168  11.00000  0.05    0.13
Q14   1   0.8187  0.9809 -0.3125  11.00000  0.05    0.13
Q15   1   0.7447  1.0487  0.1437  11.00000  0.05    0.13
Q16   1   0.5418  0.1405  0.4832  11.00000  0.05    0.13
Q17   1   0.8425  1.3180  0.2037  11.00000  0.05    0.13
Q18   1   0.7360  1.1561  0.1344  11.00000  0.05    0.13
Q19   1   0.8864  1.0981  0.1652  11.00000  0.05    0.12
Q20   1   0.8123  0.7334  0.1987  11.00000  0.05    0.12
;
_shelx_res_checksum              35025
_shelx_hkl_file                  
;
   0   0   1 29.2029 9.85896   1
   0   0   2 29891.1 285.197   1
   0   0   2 30468.4 428.761   2
   0   0   3 11.4786 27.7708   2
   0   0   3 15.7958 19.4708   1
   0   0   4 63060.4 604.184   1
   0   0   4 63389.3 861.856   2
   0   0   5 139.231 77.9331   2
   0   0   6 108935. 1384.96   2
   0   0   7 1.96266 47.3277   2
   0   0   8 333342. 2902.89   2
   0   0   9-4.55059 29.3284   9
   0   0  10 3479.34 253.217   9
   0   0  11 2.14536 94.0950   3
   0   0  12 22156.2 743.450   3
   0   0  13 118.384 116.642   3
   0   0  14 5370.57 386.928   3
   0   0  15-55.6863 112.600   3
   0   0  16 449.393 141.258   8
   0   0  17 46.4558 65.9545   8
   0   0  18 4505.34 238.912   8
   0  -1   0 280.400 28.1255   2
   0  -1   1 2022.64 104.484  10
   0  -1   1 1948.61 104.902   2
   0   1   2 18258.4 226.991   2
   0  -1   2 18211.4 392.159   2
   0   1   3 6439.76 156.463   1
   0  -1   3 6381.96 274.318   2
   0   1   3 6530.68 192.589   2
   0   1   4 32097.6 521.746   2
   0  -1   4 31637.8 684.053   2
   0   1   4 31407.7 386.002   1
   0  -1   5 19.3162 35.5662   2
   0   1   5 63.8946 26.7854   1
   0   1   5-16.1498 23.1584   2
   0   1   6 4187.06 183.358   1
   0  -1   6 3724.26 283.136   2
   0   1   6 3848.18 235.692   2
   0   1   7 12.4054 31.4134   2
   0  -1   7 135.686 76.0156   2
   0  -1   8 2403.78 268.418   2
   0  -1   8 2204.80 162.401   9
   0  -1   9 2905.97 198.575   9
   0  -1   9 3059.52 322.813   2
   0   1  10 344.889 93.7478   9
   0  -1  11 229.292 79.2635   7
   0  -1  11 188.840 107.669   3
   0   1  11 116.690 65.9144   9
   0   1  11 202.529 97.9934   3
   0   1  12 3609.99 304.890   3
   0  -1  12 3503.05 319.090   3
   0  -1  12 3878.17 296.258   7
   0  -1  13 2612.34 277.558   3
   0   1  13 2840.36 281.957   3
   0  -1  14 810.955 169.528   3
   0   1  14 935.028 179.233   3
   0  -1  15 2668.71 293.824   8
   0   1  15 3169.54 284.657   3
   0  -1  16 207.513 101.116   8
   0   1  16 36.6869 84.2000   3
   0   1  17 323.179 104.980   8
   0  -1  17 246.557 90.2039   8
   0   1  18 1697.80 152.290   8
   0  -1  18 1596.29 143.194   8
   0  -2   0 141597. 855.647   2
   0  -2   2 24477.2 516.699  10
   0  -2   2 24725.5 517.613   2
   0  -2   3 11969.0 406.915   2
   0  -2   4 8188.49 374.991   2
   0  -2   4 6937.08 111.832   9
   0  -2   5 85028.8 541.456   9
   0   2   5 86223.1 734.174   1
   0  -2   5 87223.4 1323.39   2
   0  -2   6 44738.3 1028.08   2
   0  -2   6 44224.5 469.192   9
   0   2   6 45953.7 578.530   1
   0   2   7 28796.2 493.860   1
   0  -2   7 27639.8 874.651   2
   0  -2   8 170.914 86.8067   2
   0  -2   9 11356.8 650.709   2
   0  -2  10 101.784 100.992   3
   0   2  10 154.377 110.392   3
   0   2  10-48.9716 59.7321   9
   0  -2  10-19.8575 51.9762   7
   0   2  11 12313.0 578.019   9
   0  -2  11 11848.0 512.818   7
   0  -2  11 12103.9 562.188   3
   0   2  11 11659.5 537.647   3
   0   2  12 16910.1 684.288   9
   0  -2  12 17648.8 698.602   3
   0   2  12 16312.9 646.704   3
   0   2  13 269.525 135.803   3
   0  -2  13 346.757 149.176   8
   0  -2  13 503.304 158.271   3
   0  -2  14 1937.15 265.636   8
   0   2  14 2026.14 240.369   3
   0  -2  15 80.2469 99.7685   8
   0   2  15-21.4294 89.6788   3
   0   2  16 556.625 139.804   3
   0  -2  16 444.298 121.237   8
   0  -2  17 6505.15 336.865   8
   0   2  17 6487.81 345.793   8
   0  -2  18 3392.97 191.334   8
   0   2  18 3143.86 192.394   8
   0  -3   0 1113.89 118.330  10
   0  -3   0 1170.81 97.2190   2
   0  -3   1 1342.69 134.131  10
   0   3  -1 1197.76 68.4938   9
   0  -3   1 1315.68 125.974   2
   0   3  -2 32209.2 225.992   9
   0  -3   2 33450.5 679.343   2
   0  -3   3 14893.0 495.034  10
   0  -3   3 14724.7 496.542   2
   0  -3   4 18533.7 604.548   2
   0  -3   5 3848.24 301.356   2
   0   3   6 6776.69 237.521   1
   0  -3   6 6285.58 414.681   2
   0  -3   7 4870.16 389.423   2
   0  -3   8 39051.2 1171.29   2
   0   3   9 383.767 108.231   9
   0  -3   9 495.137 150.471   2
   0   3  10 6865.01 445.379   9
   0   3  10 6909.85 407.826   3
   0  -3  10 7240.16 441.113   3
   0  -3  10 6612.52 443.910   8
   0   3  11 5668.66 417.899   9
   0   3  11 5980.20 397.189   3
   0  -3  11 6030.85 440.924   8
   0  -3  12 5620.10 445.056   8
   0   3  12 5677.99 419.814   9
   0   3  12 5875.45 403.202   3
   0   3  13 209.016 146.334   3
   0  -3  13 234.839 134.630   8
   0  -3  14 1311.32 226.748   8
   0   3  14 1328.85 202.219   3
   0  -3  15 228.762 107.180   8
   0   3  15 209.893 113.652   3
   0  -3  16 4906.93 332.019   8
   0   3  16 5456.69 320.728   3
   0   3  17 161.271 82.2914   3
   0  -3  17 54.6640 61.3886   8
   0   3  18 333.307 71.9239   8
   0  -4   0 23561.2 610.033  10
   0   4   0 21949.6 410.807   9
   0  -4   1 3225.16 235.138  10
   0  -4   1 3406.45 214.361   2
   0   4  -1 3366.55 133.920   9
   0   4  -2 18393.4 241.095   9
   0  -4   2 18714.7 552.466   2
   0  -4   2 19229.2 596.266  10
   0  -4   3 144973. 1738.68  10
   0  -4   3 147604. 1689.24   2
   0  -4   4 76137.7 1319.65   2
   0  -4   5 9630.95 504.117   2
   0   4   6 100307. 1025.56   1
   0  -4   6 95058.6 1701.27   2
   0  -4   7 15796.9 739.819   2
   0   4   8 11064.8 542.179   9
   0  -4   8 11218.4 677.467   2
   0  -4   9 7268.52 444.614   8
   0   4   9 7736.34 434.450   3
   0   4   9 8021.79 487.171   9
   0   4  10 26552.3 912.937   9
   0   4  10 25346.2 799.268   3
   0  -4  10 24921.3 872.455   8
   0   4  11 14275.0 619.495   3
   0  -4  11 14147.5 676.898   8
   0   4  11 14806.4 701.491   9
   0  -4  12 16305.0 763.430   8
   0   4  12 17665.2 695.938   3
   0   4  12 17864.6 772.126   9
   0  -4  13 14320.6 690.717   8
   0   4  13 14839.5 623.596   3
   0  -4  14-44.8066 99.1143   8
   0   4  14 125.215 97.1651   3
   0  -4  15 793.571 163.281   8
   0   4  15 620.506 140.975   3
   0  -4  16-0.25297 68.4980   8
   0   4  16 27.5535 72.5054   3
   0  -4  17 538.543 96.6723   8
   0  -5   0 109.362 58.8311  10
   0   5   0 162.789 42.9998   9
   0  -5  -1 3566.68 262.538  10
   0   5  -1 3505.39 156.122   9
   0   5   1 3298.78 197.943   9
   0  -5   1 3370.70 271.295  10
   0  -5   2 2411.06 237.707  10
   0   5   2 2576.79 197.048   9
   0  -5   2 2592.81 229.952   2
   0  -5  -2 2513.66 218.276  10
   0   5   3 24777.5 647.153   9
   0  -5   3 23984.7 773.999  10
   0  -5   3 23705.2 746.804   2
   0  -5   4 13043.7 597.778   2
   0  -5   5 10848.7 581.275   2
   0   5   6 6180.48 390.450   9
   0  -5   6 6606.47 488.006   2
   0   5   7 18790.2 714.574   9
   0  -5   7 20095.6 901.766   2
   0   5   8 1250.65 196.527   3
   0   5   8 908.360 167.902   9
   0  -5   8 1426.26 201.349   8
   0  -5   9 34668.2 1011.34   8
   0   5   9 36120.2 962.933   3
   0   5   9 33164.8 1028.85   9
   0   5  10 2982.28 323.210   9
   0  -5  10 2928.01 321.248   8
   0   5  10 2939.40 301.969   3
   0  -5  11 16357.9 729.111   8
   0   5  11 17830.2 783.597   9
   0   5  11 16896.5 694.764   3
   0  -5  12 320.108 146.964   8
   0   5  12 438.156 161.915   3
   0  -5  13 2867.39 311.738   8
   0   5  13 3189.79 295.387   3
   0   5  14 1335.96 188.953   3
   0  -5  14 1287.73 208.063   8
   0  -5  15 1138.26 170.917   8
   0   5  15 1254.87 166.654   3
   0  -5  16 2879.37 218.468   8
   0   5  16 2993.81 197.796   3
   0  -6   0 10292.7 503.437  10
   0   6   0 11153.0 342.370   9
   0  -6   1 1367.42 195.584  10
   0   6   1 1578.38 145.918   9
   0  -6  -1 1508.89 192.016  10
   0   6   2 12405.7 447.513   9
   0  -6   2 12728.7 602.468  10
   0  -6  -2 12369.3 529.898  10
   0  -6  -3 14087.4 551.296  10
   0   6   3 14141.3 522.933   9
   0   6   4 12481.9 529.399   9
   0   6   5 14319.4 600.362   9
   0   6   6 3904.87 332.433   9
   0   6   6 3787.41 328.671   3
   0  -6   6 3684.25 287.415   8
   0   6   7 1347.91 211.775   9
   0   6   7 1572.69 227.881   3
   0  -6   7 1481.38 202.382   8
   0  -6   8 17911.8 687.545   8
   0   6   8 17277.3 748.221   9
   0   6   8 17079.0 693.488   3
   0   6   9 15126.1 661.566   3
   0   6   9 15055.4 719.082   9
   0  -6   9 15152.5 677.238   8
   0   6  10 2399.99 283.367   3
   0   6  10 2837.89 322.151   9
   0  -6  10 2402.00 285.289   8
   0   6  11 3676.76 339.289   3
   0  -6  11 3120.84 322.949   8
   0  -6  12-124.465 136.359   8
   0   6  12-28.7196 103.684   3
   0   6  13 88.9296 94.8529   3
   0  -6  13 19.2344 105.481   8
   0  -6  14 355.338 116.959   8
   0   6  14 564.429 134.514   3
   0  -6  15 105.582 77.4803   8
   0   6  15 10.7639 74.8681   3
   0  -6  16 2443.03 173.342   8
   0  -7   0 709.216 146.870  10
   0  -7  -1 4345.84 349.205  10
   0  -7   1 3902.99 356.187  10
   0   7   2 16316.8 528.383   9
   0  -7  -3 27033.8 764.560   8
   0   7   3 27108.1 742.040   9
   0   7   4 4365.77 325.182   9
   0  -7  -4 4667.91 331.967   8
   0  -7   4 4674.97 314.984   8
   0   7   5 6932.16 447.866   3
   0  -7   5 6807.59 389.179   8
   0   7   5 6535.61 414.028   9
   0  -7   6 13087.0 561.850   8
   0   7   6 13267.7 615.574   3
   0   7   6 13235.9 630.379   9
   0   7   7 3764.38 348.771   9
   0  -7   7 3731.82 321.535   8
   0   7   7 3783.94 347.266   3
   0   7   8 11549.6 586.223   3
   0  -7   8 12351.0 587.922   8
   0   7   8 11924.5 641.786   9
   0   7   9 20209.2 783.634   3
   0   7   9 23101.6 909.984   9
   0  -7   9 21782.1 804.817   8
   0   7  10 11900.3 588.644   3
   0  -7  10 12807.7 625.550   8
   0   7  11 685.124 173.528   3
   0  -7  11 377.398 152.538   8
   0   7  12 14561.5 584.651   3
   0  -7  12 14480.9 626.815   8
   0   7  13 3257.16 260.341   3
   0  -7  13 3359.12 290.929   8
   0  -7  14 690.715 136.260   8
   0   7  14 427.968 110.003   3
   0  -7  15 563.120 96.8456   8
   0   7  15 714.377 92.1637   3
   0  -8   0 271.127 108.421   8
   0  -8   1 6567.62 378.609   8
   0  -8  -1 6458.17 383.711   8
   0  -8   2 150.340 111.445   8
   0  -8  -2 136.673 101.275   8
   0  -8   3 39531.9 940.906   8
   0  -8  -3 40398.2 987.246   8
   0   8   4 16138.6 629.116   9
   0  -8   4 14994.5 600.936   8
   0   8   5 19870.8 739.367   9
   0  -8   5 18966.0 686.571   8
   0   8   5 19720.1 782.547   3
   0   8   6 3542.16 328.376   9
   0   8   6 3524.20 350.458   3
   0  -8   6 3189.83 294.360   8
   0   8   7 411.065 126.487   9
   0  -8   7 461.759 146.988   8
   0   8   7 241.023 148.061   3
   0   8   8 199.084 145.787   3
   0  -8   8 505.518 152.799   8
   0  -8   9 3298.89 316.973   8
   0   8   9 3033.23 307.662   3
   0   8  10 1428.13 218.300   3
   0  -8  10 1595.15 230.184   8
   0   8  11 2858.68 269.294   3
   0  -8  11 3361.88 302.967   8
   0   8  12 539.464 131.678   3
   0  -8  12 245.806 107.066   8
   0   8  13 6029.40 301.024   3
   0  -8  13 5106.76 310.313   8
   0   8  14 2075.10 145.460   3
   0  -8  14 1761.01 152.948   8
   0  -9   0 9004.98 470.308   8
   0  -9   1 610.489 155.945   8
   0  -9  -1 480.317 136.987   8
   0  -9  -2 5117.65 361.037   8
   0  -9   2 4801.04 348.487   8
   0  -9   3 12667.8 553.965   8
   0   9   4 12318.3 623.172   3
   0  -9   4 12243.6 553.306   8
   0   9   5 1852.62 264.167   3
   0  -9   5 2034.73 247.305   8
   0   9   6 7645.11 490.174   3
   0  -9   6 7940.56 456.839   8
   0  -9   7 39646.0 1007.26   8
   0   9   7 37893.6 1052.89   3
   0  -9   8 24425.6 785.379   8
   0   9   8 23759.0 806.364   3
   0   9   9 1587.10 229.712   3
   0  -9   9 1374.20 205.194   8
   0  -9  10 395.020 126.847   8
   0   9  10 225.292 106.235   3
   0   9  11 3465.78 259.055   3
   0  -9  11 3262.57 261.161   8
   0  -9  12 366.859 103.302   8
   0   9  12 770.699 124.284   3
   0 -10   0 305.226 128.197   8
   0 -10   1 3430.95 292.289   8
   0 -10  -1 3397.55 297.047   8
   0 -10   2 2312.12 248.387   8
   0 -10   3 1234.80 184.355   8
   0  10   3 1073.74 212.868   3
   0  10   4 6246.14 435.075   3
   0 -10   4 6189.59 386.457   8
   0  10   5 4377.90 361.417   3
   0 -10   5 3979.54 312.868   8
   0  10   6 1356.63 215.570   3
   0 -10   6 1463.25 199.794   8
   0 -10   7 518.287 140.593   8
   0  10   7 528.547 146.814   3
   0 -10   8 504.660 131.677   8
   0  10   8 509.191 141.183   3
   0 -10   9 653.256 136.504   8
   0  10   9 455.034 119.113   3
   0  10  10 1691.20 171.829   3
   0 -10  10 1761.25 173.013   8
   0 -10  11 2231.16 165.112   8
   0  10  11 2462.23 177.301   3
   0 -11   0 2192.14 226.869   8
   0 -11   1 4546.38 312.497   8
   0  11   2 423.464 175.809   3
   0 -11   2 378.320 132.477   8
   0  11   3 497.230 162.681   3
   0 -11   3 558.270 141.265   8
   0 -11   4 561.170 144.992   8
   0  11   4 726.186 167.783   3
   0 -11   5 1846.78 203.652   8
   0  11   5 1527.43 214.026   3
   0  11   6 1725.55 209.357   3
   0 -11   6 2092.11 201.571   8
   0  11   7 1938.62 203.212   3
   0 -11   7 1949.02 185.152   8
   0 -11   8 1052.32 135.750   8
   0  11   8 944.940 142.652   3
   0  11   9 227.262 85.1505   3
   0 -11   9 69.1764 61.6313   8
   0  12   0 1784.64 219.901   3
   0  12   1-58.7043 109.689   3
   0  12   2 2549.83 241.259   3
   0  12   3 46.6905 97.0093   3
   0 -12   3-33.5354 66.5205   8
   0  12   4 653.983 128.398   3
   0 -12   4 613.025 107.716   8
   0 -12   5 147.364 59.8940   8
   0  12   5 306.946 101.309   3
   0 -12   6 189.648 70.3262   8
   0  12   6 301.844 85.8043   3
   0  12   7 1188.49 119.482   3
   0  13   0 884.922 128.806   3
   0  13   1 907.990 126.710   3
   0  13  -1 969.059 134.525   3
   0  13  -2 180.113 80.5701   3
   0  13   2 185.867 78.5348   3
   0  13   3 2566.43 168.795   3
   0  13  -3 2354.97 181.845   3
   0  13  -4 378.046 84.3477   3
  -1   0  18 1.25044 55.1823   8
  -1   0  17-26.9085 66.1217   8
  -1   0  16 170.021 106.424   8
  -1   0  16-35.4077 89.1609   3
  -1   0  15 2833.82 298.630   3
  -1   0  14 108.214 118.110   3
  -1   0  13 1180.73 212.433   3
  -1   0  12 235.886 144.573   3
  -1   0  11 2314.32 252.994   3
  -1   0  10 240.560 99.6244   2
  -1   0   9 4830.35 368.412   2
  -1   0   8-83.2893 66.6420   2
  -1   0   7 11296.3 495.460   2
  -1   0   6 59.1463 45.7632   1
  -1   0   6-2.52053 56.0439   2
  -1   0   5 79632.6 821.268   1
  -1   0   4 57.5161 45.5066   1
  -1   0   3 4971.42 164.049   1
  -1   0   2 69.4283 25.0960  10
  -1   0   2 40.9881 29.1567   1
  -1   0   1 331.203 31.8999   1
   1   0   0 27.2398 9.64581   9
   1   0   1 337.992 28.9132   9
   1   0   2 6.75622 30.3652   9
   1   0   3 21986.2 445.747   2
   1   0   4 88.1595 83.3801   2
   1   0   5 60930.1 957.570   2
   1   0   6 8.85648 32.0050   9
   1   0   7 23354.4 538.789   9
   1   0   8-29.4704 61.9010   9
   1   0   9 1015.32 129.688   9
   1   0  10-83.2567 47.6972   9
   1   0  11 1476.67 189.053   3
   1   0  11 1785.11 199.683   7
   1   0  12 208.391 133.381   3
   1   0  12-27.8825 57.1445   7
   1   0  13 2276.64 234.581   7
   1   0  13 2256.28 255.926   3
   1   0  14 22.1357 93.6361   3
   1   0  15 4896.44 347.317   3
   1   0  16 18.2968 85.2965   8
   1   0  17 1597.84 174.662   8
   1   0  18-51.3201 54.8697   8
  -1   1  18 154.244 65.0184   8
  -1  -1  18 114.856 62.4273   8
  -1   1  17 692.826 135.508   3
  -1   1  17 720.673 139.817   8
  -1  -1  17 658.100 131.728   8
  -1   1  16 4702.52 335.115   3
  -1  -1  16 4406.07 342.435   8
  -1  -1  15 5073.34 375.722   3
  -1  -1  15 5152.94 404.410   8
  -1   1  15 5268.75 375.771   3
  -1  -1  14 3255.80 325.748   3
  -1   1  14 2687.81 284.426   3
  -1   1  13 214.137 124.047   3
  -1  -1  13 348.001 149.746   3
  -1  -1  12 18809.9 724.010   3
  -1   1  12 19650.3 719.461   9
  -1   1  12 19188.7 714.315   3
  -1  -1  11 38605.5 873.206   7
  -1   1  11 40611.2 1011.39   3
  -1  -1  11 40417.1 1015.18   3
  -1   1  11 41111.6 1010.40   9
  -1  -1  10 12637.8 680.501   2
  -1   1   9 1904.02 216.997   2
  -1  -1   9 1759.89 245.445   2
  -1   1   8 7158.13 304.725   1
  -1  -1   8 7041.30 448.915   2
  -1   1   8 7504.80 390.719   2
  -1  -1   7 364.252 97.1921   2
  -1   1   7 586.692 87.4484   1
  -1   1   7 308.295 80.8292   2
  -1   1   6 13668.8 460.246   2
  -1   1   6 12981.8 347.087   1
  -1  -1   6 13623.3 547.825   2
  -1   1   5 40280.6 558.260   1
  -1   1   4 377899. 1565.37   1
  -1  -1   3 91893.4 935.037  10
  -1  -1   2 42275.8 577.337  10
   1   1  -1 2707.68 80.6272   9
   1   1   0 11470.3 179.506   9
   1   1   1 1309.51 76.3471   9
   1  -1   1 1332.70 45.7937   9
   1  -1   2 5279.72 217.609   2
   1  -1   2 4932.36 96.0777   9
   1  -1   3 20485.9 486.042   2
   1  -1   3 20365.9 249.902   9
   1   1   3 20025.9 199.598   1
   1  -1   4 4655.26 266.223   2
   1  -1   4 4142.65 140.691   9
   1   1   4 4592.79 120.227   1
   1  -1   5 28585.0 714.538   2
   1  -1   5 27135.8 415.730   9
   1  -1   6 91860.9 1419.50   2
   1  -1   6 86554.1 833.505   9
   1  -1   7 1035.14 169.697   2
   1   1   7 951.174 122.754   9
   1  -1   7 904.901 94.5014   9
   1  -1   8 30712.5 577.455   9
   1   1   8 30307.6 731.271   9
   1   1   9 218.548 82.1730   9
   1   1  10 1333.75 167.887   9
   1   1  11 27413.3 788.590   3
   1  -1  11 28655.2 813.067   7
   1   1  11 30017.4 815.669   9
   1  -1  11 28248.7 805.493   3
   1  -1  12 2893.03 283.201   3
   1   1  12 2777.46 268.247   3
   1  -1  12 3114.05 277.245   7
   1   1  13 1525.07 219.693   3
   1  -1  13 1652.69 222.505   3
   1  -1  13 2036.00 231.951   7
   1  -1  14 6729.99 451.720   8
   1  -1  14 7092.53 427.878   3
   1   1  14 6611.49 406.584   3
   1   1  15 6033.52 371.736   3
   1  -1  15 5798.32 400.338   8
   1  -1  16 515.873 139.073   8
   1  -1  17 555.884 114.285   8
   1   1  17 445.701 109.227   8
   1  -1  18 6.21825 44.6031   8
   1   1  18 65.4373 56.0511   8
  -1   2  18 1434.59 140.669   8
  -1  -2  18 1391.90 129.591   8
  -1  -2  17 2925.46 236.655   8
  -1   2  17 3053.86 235.884   3
  -1  -2  16 8006.03 446.588   8
  -1   2  16 7875.96 417.456   3
  -1  -2  15 2815.90 296.585   8
  -1   2  15 3116.89 293.050   3
  -1  -2  14-58.7037 110.063   8
  -1   2  14-43.6461 96.8448   3
  -1  -2  13 635.597 170.385   8
  -1  -2  13 507.885 157.147   3
  -1   2  13 658.582 167.939   3
  -1  -2  12 261.707 139.745   3
  -1   2  12 183.159 93.1042   9
  -1   2  12 316.680 151.935   3
  -1  -2  11 1779.29 247.345   3
  -1   2  11 1981.43 244.827   3
  -1  -2  11 1713.37 290.479   2
  -1   2  11 1969.05 239.433   9
  -1   2  10 12311.9 548.215   3
  -1  -2  10 12155.6 701.610   2
  -1  -2  10 13091.6 577.340   3
  -1  -2   9 5626.02 453.060   2
  -1   2   8 47358.8 749.335   1
  -1   2   8 48661.4 893.658   2
  -1   2   7 2180.71 157.590   1
  -1  -2   7 1830.40 228.764   2
  -1   2   7 2128.07 169.016   2
  -1   2   6 85556.9 899.436   1
  -1   2   6 88627.4 970.342   2
  -1  -2   6 85098.5 1437.27   2
  -1   2   5 19013.2 402.522   1
  -1  -2   5 17750.0 611.309   2
  -1   2   5 18796.1 398.473   2
  -1  -2   4 47553.9 851.918  10
  -1  -2   3 160974. 1451.74  10
   1   2  -2 1947.42 78.5267   9
  -1  -2   2 1904.49 150.840  10
   1  -2   0 156840. 1015.72  10
   1   2   0 146286. 822.845   9
   1   2   1 1737.39 106.232   9
   1  -2   2 19474.1 477.009   2
   1  -2   3 6488.82 316.026   2
   1  -2   4 42215.6 860.296   2
   1   2   4 41342.1 383.895   1
   1  -2   5 55.8259 15.0404   9
   1  -2   5 77.6249 58.0352   2
   1   2   5 145.783 27.8762   1
   1  -2   6 1234.06 182.420   2
   1  -2   6 1112.98 68.6270   9
   1   2   7 36705.7 832.474   9
   1  -2   7 37936.1 1067.79   2
   1   2   8 2624.81 239.895   9
   1   2   9 16382.1 619.149   9
   1  -2  10 693.302 138.829   7
   1  -2  10 592.126 138.175   3
   1   2  10 675.521 142.752   3
   1   2  10 596.057 130.860   9
   1  -2  11 1526.42 206.097   3
   1   2  11 1590.17 203.845   9
   1  -2  11 1464.93 192.277   7
   1   2  11 1293.22 196.214   3
   1  -2  12 58454.0 1210.42   7
   1  -2  12 57152.6 1215.95   3
   1   2  12 55255.6 1153.15   3
   1   2  12 55432.3 1215.97   9
   1  -2  13 1347.83 226.058   8
   1   2  13 1482.56 214.892   3
   1  -2  14 288.504 134.986   8
   1   2  14 268.403 98.8031   3
   1   2  15 4055.72 302.433   3
   1  -2  15 4096.57 339.992   8
   1   2  16 2239.62 204.745   3
   1  -2  16 2523.39 240.525   8
   1  -2  17 77.3324 68.3765   8
   1   2  17 12.6697 64.2438   8
   1  -2  18 70.8666 50.4847   8
   1   2  18 107.848 47.7626   8
  -1   3  18 88.7338 51.0311   8
  -1   3  17 119.774 79.0923   3
  -1  -3  17 16.1278 62.2938   8
  -1  -3  16-91.4156 83.3369   8
   1   3 -16 57.4094 37.0386   4
  -1   3  16 14.0499 87.2190   3
  -1   3  15 27880.1 807.812   3
  -1  -3  15 26584.5 863.210   8
  -1  -3  14 19163.9 791.113   8
  -1   3  14 19726.6 725.712   3
  -1  -3  13 276.152 121.958   8
  -1   3  13 290.100 136.105   3
  -1   3  12 52364.5 1193.84   3
  -1   3  12 54532.7 1344.55   9
  -1  -3  12 50809.9 1283.87   8
  -1  -3  11 214.496 151.293   3
  -1   3  11 336.203 142.564   3
  -1  -3  11 368.338 143.468   8
  -1   3  11 274.993 104.494   9
  -1  -3  10 5623.06 405.775   3
  -1  -3  10 5426.93 391.720   8
  -1  -3  10 6290.61 534.977   2
  -1   3  10 6130.41 396.033   3
  -1  -3   9 26.9906 84.8231   2
  -1  -3   8-89.1718 75.9000   2
  -1  -3   7 46761.6 1212.47   2
  -1   3   7 52287.4 773.918   1
  -1   3   6 19765.3 461.160   1
  -1  -3   6 18919.9 716.124   2
  -1  -3   5 2855.24 263.068   2
  -1  -3   4 32206.1 813.037   2
  -1  -3   4 31751.4 779.282  10
  -1  -3   3 247.797 69.7480  10
  -1  -3   3 315.836 84.9937   2
  -1  -3   2-346.746 184.947  10
   1   3  -2 212.075 56.9949   9
   1  -3  -1 517.759 72.6950  10
   1   3  -1 632.783 65.3795   9
   1  -3   0 1162.88 111.913  10
   1   3   0 955.542 80.2046   9
   1   3   1 929.474 97.4349   9
  -1  -3  -1 999.199 70.2511   2
   1  -3   2 44366.7 804.030   2
   1   3   2 39141.1 633.298   9
   1  -3   3 1056.01 139.963   2
   1  -3   4 5613.46 341.183   2
   1   3   5 153.572 42.5887   1
   1  -3   5 92.8323 62.0966   2
   1   3   6 32074.0 775.998   9
   1  -3   6 32167.8 962.154   2
   1   3   7 993.561 149.614   9
   1   3   8 30010.6 854.754   9
   1  -3   9 120.437 68.3151   7
   1   3   9 3.94799 39.8852   9
   1  -3   9 79.8514 77.1635   8
   1   3  10 4671.52 336.222   3
   1  -3  10 5807.30 366.398   7
   1   3  10 5054.96 372.459   9
   1  -3  10 4922.45 384.993   8
   1   3  11 10045.6 492.589   3
   1  -3  11 10374.1 568.809   8
   1   3  11 10366.2 551.843   9
   1  -3  12 8653.40 545.329   8
   1   3  12 8450.60 468.791   3
   1   3  12 8516.88 503.884   9
   1  -3  13 451.475 154.854   8
   1   3  13 374.170 132.756   3
   1   3  14 458.804 147.548   3
   1  -3  14 406.070 154.612   8
   1  -3  15 400.759 131.235   8
   1   3  15 240.932 108.259   3
   1   3  16 767.722 131.538   3
   1  -3  16 1031.55 160.990   8
   1   3  17 48.1804 61.9552   8
   1  -3  17 84.7446 57.6379   8
  -1  -4  17 2646.07 189.363   8
  -1   4  17 3405.53 214.993   3
  -1  -4  16-92.9197 79.8216   8
  -1   4  16 118.029 81.1281   3
  -1  -4  15-4.69975 85.9198   8
  -1   4  15 80.5318 103.749   3
  -1  -4  14 3174.91 322.852   8
  -1   4  14 3574.16 315.212   3
  -1  -4  13 2365.64 305.623   8
  -1   4  13 2855.59 295.853   3
  -1   4  12 84.3845 120.323   3
  -1  -4  12 66.4352 103.397   8
  -1   4  12 115.184 84.9498   9
  -1  -4  11 535.111 161.167   8
  -1   4  11 269.570 143.538   3
  -1   4  11 289.087 113.998   9
  -1  -4  10 652.832 197.188   2
  -1   4  10 730.573 150.797   3
  -1  -4  10 713.147 160.707   8
  -1   4  10 761.572 166.086   9
  -1  -4   9 6450.59 535.123   2
  -1   4   9 6612.42 410.296   3
  -1  -4   9 7287.43 434.392   8
  -1  -4   8 30796.7 1099.33   2
  -1   4   7 388.418 88.4779   1
  -1  -4   7 124.942 87.8584   2
  -1  -4   6 15913.6 706.988   2
  -1  -4   5 297.962 96.4147   2
  -1  -4   4 8806.75 454.602  10
  -1  -4   4 8791.57 459.620   2
  -1  -4   3 92271.3 1415.05  10
  -1  -4   3 93939.5 1376.75   2
  -1  -4   2 66904.4 1062.98   2
   1   4  -2 66490.0 597.544   9
  -1  -4   2 64892.4 1138.68  10
  -1  -4   1 42743.2 759.098   2
  -1  -4   1 44458.6 911.586  10
   1  -4  -1 44536.9 747.395  10
   1   4  -1 43086.2 533.535   9
   1   4   0 11422.8 300.888   9
  -1  -4   0 11360.5 335.355   2
   1  -4   0 11453.7 404.543  10
  -1   4  -1 104511. 726.270   9
   1   4   1 107748. 1035.32   9
   1   4   2 9186.05 338.058   9
   1   4   3 18772.7 518.370   9
   1  -4   4 45398.6 1044.72   2
   1   4   4 44368.7 858.180   9
   1  -4   5 3179.53 300.216   2
   1   4   5 3195.20 247.547   9
   1   4   6 17641.0 615.911   9
   1   4   7 31325.9 874.439   9
   1   4   8 6996.12 436.454   9
   1   4   9 9.88170 53.2595   9
   1  -4   9 306.084 133.035   8
   1   4   9 158.695 121.606   3
   1  -4  10 688.206 161.274   8
   1   4  10 681.266 150.361   9
   1   4  10 726.561 162.168   3
   1   4  11 867.031 179.690   9
   1   4  11 926.307 185.833   3
   1  -4  11 1156.45 213.771   8
   1  -4  12 564.140 146.945   8
   1   4  12 465.392 145.070   3
   1  -4  13 11395.9 618.902   8
   1   4  13 12205.1 550.905   3
   1  -4  14 701.165 164.494   8
   1   4  14 471.959 128.429   3
   1  -4  15 417.165 125.428   8
   1   4  15 591.525 126.279   3
   1   4  16 4067.49 230.111   3
   1  -4  16 4302.00 282.137   8
   1  -4  17 2403.25 171.289   8
  -1   5  16 322.115 93.9455   3
  -1  -5  16 306.035 86.2269   8
  -1  -5  15 2157.57 227.932   8
  -1   5  15 2685.48 246.311   3
  -1  -5  14 333.899 122.544   8
  -1   5  14 175.962 107.936   3
  -1  -5  13-67.9838 89.8733   8
  -1   5  13 109.400 109.799   3
  -1   5  12 2720.61 293.248   3
  -1  -5  12 2687.60 300.491   8
  -1  -5  11 166.409 108.390   8
  -1   5  11 292.490 139.389   3
  -1   5  11 351.144 125.253   9
  -1   5  10 263.049 110.242   9
  -1   5  10 233.321 130.537   3
  -1  -5  10 162.455 111.446   8
  -1   5   9 14989.4 643.359   3
  -1   5   9 15221.3 711.801   9
  -1  -5   9 15939.0 889.137   2
  -1  -5   9 16158.5 639.794   8
  -1   5   8 18574.7 694.915   3
  -1  -5   8 19855.3 669.333   8
  -1  -5   7 22381.4 947.841   2
  -1  -5   6 11718.2 644.677   2
  -1  -5   5 1672.61 230.923   2
  -1  -5   4 450.912 127.688   2
  -1  -5   4 509.510 132.101  10
   1  -5  -3 42988.2 753.118  10
  -1  -5   3 42386.7 988.764   2
  -1  -5   3 42172.5 1056.95  10
  -1  -5   2 5757.46 381.247  10
   1   5  -2 5333.67 188.079   9
  -1  -5   2 5647.87 330.685   2
   1  -5  -2 5700.33 288.293  10
   1  -5  -1 3574.24 243.340  10
  -1  -5   1 3817.05 244.025   2
   1   5  -1 4019.53 186.413   9
  -1  -5   1 3487.66 289.553  10
  -1  -5   0 5078.37 344.210  10
   1  -5   0 5062.93 304.728  10
  -1   5   0 4994.33 214.424   9
  -1  -5   0 5163.37 248.327   2
   1   5   0 4940.16 220.228   9
   1   5   1 30294.2 598.820   9
   1  -5   1 30267.7 780.224  10
  -1   5  -1 30819.0 430.488   9
   1   5   2 2513.84 190.387   9
   1   5   3 8989.69 389.737   9
   1   5   4 20531.1 635.379   9
   1   5   5 19129.1 646.934   9
   1   5   6 1956.44 223.702   9
   1   5   7 665.095 136.742   9
   1   5   8 5402.56 396.307   9
   1  -5   8 6114.24 417.474   8
   1   5   8 6083.83 388.734   3
   1   5   9 28595.8 843.003   3
   1   5   9 27851.3 929.840   9
   1  -5  10 985.555 200.558   8
   1   5  10 891.002 179.780   9
   1   5  10 978.870 174.562   3
   1   5  11 540.313 145.066   9
   1  -5  11 458.768 162.704   8
   1   5  11 373.733 144.554   3
   1   5  12 141.532 124.921   3
   1  -5  12 115.535 101.875   8
   1   5  13 16269.9 609.608   3
   1  -5  13 16717.5 705.427   8
   1  -5  14 3321.76 305.180   8
   1   5  14 3071.84 260.299   3
   1   5  15 1748.66 178.125   3
   1  -5  15 1815.58 211.158   8
   1  -5  16 4063.81 249.813   8
   1   5  17 871.823 96.5252   8
  -1  -6  16 129.070 57.1223   8
  -1   6  16 218.729 73.5790   3
  -1   6  15 2551.30 217.215   3
  -1  -6  15 2257.25 208.884   8
  -1  -6  14 57.1257 89.2542   8
  -1   6  14 134.633 104.346   3
  -1   6  13 8037.74 458.092   3
  -1  -6  13 8707.97 480.563   8
  -1  -6  12 1804.42 243.219   8
  -1   6  12 1867.52 247.709   3
  -1   6  11 1181.20 215.439   3
  -1  -6  11 1304.35 207.576   8
  -1   6  10 2733.50 306.324   3
  -1   6  10 3341.45 354.621   9
  -1  -6  10 3085.90 303.230   8
  -1   6   9 13338.4 638.087   3
  -1  -6   9 12827.6 585.888   8
  -1   6   9 12861.9 682.460   9
  -1  -6   8 8484.98 450.999   8
  -1   6   8 8076.01 491.980   3
  -1   6   8 8255.44 528.674   9
  -1   6   7 38354.9 1095.22   9
  -1  -6   7 37145.8 891.559   8
  -1  -6   7 38909.6 1331.93   2
  -1   6   7 37356.3 1018.12   3
  -1  -6   6 15125.4 785.304   2
  -1   6   6 15926.0 656.485   3
  -1   6   6 15534.6 661.169   9
  -1  -6   5 962.144 191.170   2
  -1  -6   4 419.655 118.541   2
  -1  -6   3 1998.11 232.790   2
  -1  -6   3 1723.87 240.114  10
  -1   6   3 1904.12 194.413   9
  -1  -6   2-62.8301 64.1225  10
  -1  -6   2-27.2120 41.7563   2
  -1   6   2 20.0216 35.5670   9
   1  -6  -2 87.9459 47.7186  10
   1  -6  -1 89.3794 50.6271  10
  -1  -6   1 175.009 81.6445  10
  -1   6   1 213.365 58.4168   9
   1   6   0 2544.57 176.253   9
  -1  -6   0 2264.50 254.202  10
   1  -6   0 2402.31 232.561  10
   1   6   1 84.6935 41.2592   9
  -1  -6  -1 51.4336 55.5107  10
   1   6   2 112720. 1347.55   9
  -1  -6  -2 113704. 1778.19  10
   1   6   3 385.368 93.9547   9
   1   6   4 1569.90 188.051   9
   1   6   5 1062.72 164.562   9
   1  -6   6 2834.89 266.752   8
   1   6   6 2615.15 268.594   9
   1   6   6 2895.08 280.568   3
   1  -6   7 299.456 120.979   8
   1   6   7 266.209 98.7816   9
   1   6   7 206.587 127.572   3
   1  -6   8 260.407 126.329   8
   1   6   8 401.007 128.605   9
   1  -6   9 53856.1 1289.29   8
   1   6   9 53165.7 1328.97   9
   1   6   9 52783.2 1183.98   3
   1   6  10 5617.55 404.060   3
   1   6  10 5677.95 447.200   9
   1  -6  10 5055.64 423.059   8
   1   6  11 2617.47 284.833   3
   1  -6  11 2607.44 301.906   8
   1  -6  12 703.260 176.340   8
   1   6  12 898.922 173.805   3
   1  -6  13 7188.99 450.310   8
   1   6  13 7122.62 390.861   3
   1  -6  14 1052.30 174.213   8
   1   6  14 943.945 141.769   3
   1  -6  15 3202.15 245.257   8
   1  -6  16 4985.68 231.698   8
  -1   7  15 1118.60 128.965   3
  -1  -7  15 611.115 92.4718   8
  -1   7  14 383.385 110.647   3
  -1  -7  14 310.717 100.493   8
  -1   7  13 905.526 174.716   3
  -1  -7  13 944.772 157.941   8
  -1   7  12 24.6931 107.400   3
  -1  -7  12 64.3804 107.285   8
  -1  -7  11 1873.43 238.081   8
  -1   7  11 1762.12 240.663   3
  -1   7  10 22624.1 831.234   3
  -1  -7  10 23537.6 801.253   8
  -1   7   9 3046.42 329.013   3
  -1  -7   9 2841.73 288.157   8
  -1   7   9 3185.16 341.680   9
  -1  -7   8 61780.4 1242.93   8
  -1   7   8 60569.7 1371.19   3
  -1   7   7 2976.45 322.866   3
  -1   7   7 2895.15 314.835   9
  -1  -7   7 2870.87 273.120   8
  -1   7   6 179.200 82.8176   9
  -1   7   6 27.7734 114.717   3
  -1  -7   6 98.0673 91.6365   8
  -1   7   5-20.5137 122.918   3
  -1   7   5 39.8217 54.9828   9
  -1  -7   5 46.6352 76.2075   8
  -1  -7   4 7746.12 394.160   8
   1  -7  -4 7373.06 414.131   8
  -1   7   4 8051.51 444.004   9
  -1  -7   3 15447.3 768.891  10
  -1   7   3 16170.7 579.089   9
   1  -7  -3 16840.1 604.847   8
  -1   7   2 28108.2 692.001   9
  -1  -7   2 25731.3 963.182  10
  -1  -7   1 356.678 126.291  10
  -1  -7   0 2819.82 304.383  10
   1   7   1 27.8357 28.8080   9
  -1  -7  -1 183.862 88.5077  10
  -1  -7  -2 1512.41 220.447  10
   1   7   2 1688.64 176.948   9
   1  -7   3 17793.5 618.085   8
   1   7   3 17550.1 604.256   9
   1   7   4 14074.0 580.569   9
   1  -7   4 13641.8 553.616   8
   1   7   5 433.693 131.510   3
   1   7   5 333.900 101.404   9
   1  -7   5 477.820 126.699   8
   1   7   6 9272.87 527.434   9
   1   7   6 9194.79 506.050   3
   1  -7   6 10309.2 527.818   8
   1  -7   7 1359.09 222.521   8
   1   7   7 1187.94 204.291   3
   1   7   7 1348.54 212.640   9
   1   7   8 5017.92 381.745   3
   1  -7   8 5577.16 425.616   8
   1   7   8 5243.96 421.775   9
   1  -7   9 83.0057 116.113   8
   1   7   9-43.6600 110.380   3
   1   7  10 1567.23 230.698   3
   1  -7  10 1583.45 251.564   8
   1  -7  11 389.152 152.181   8
   1   7  11 306.748 111.617   3
   1   7  12 757.848 153.525   3
   1  -7  12 668.846 159.678   8
   1  -7  13 2196.28 243.325   8
   1   7  13 2266.67 205.027   3
   1  -7  14-1.70759 70.8220   8
   1   7  14-38.8938 71.9203   3
   1  -7  15 11059.9 365.088   8
  -1   8  14 511.097 95.7853   3
  -1  -8  14 413.827 77.5171   8
  -1   8  13 455.497 111.723   3
  -1  -8  13 253.423 82.0489   8
  -1  -8  12 242.684 98.9638   8
  -1   8  12 270.907 122.101   3
  -1  -8  11 2110.14 231.661   8
  -1   8  11 2569.15 271.433   3
  -1  -8  10 8.79384 97.6704   8
  -1   8  10 170.739 150.165   3
  -1  -8   9 9843.89 500.750   8
  -1   8   9 9624.41 553.722   3
  -1  -8   8 1436.63 205.084   8
  -1   8   8 1469.27 235.940   3
  -1   8   7 19554.0 797.710   9
  -1  -8   7 18875.8 684.287   8
  -1   8   7 18936.1 785.529   3
  -1  -8   6 7787.44 434.488   8
  -1   8   6 8101.97 495.970   9
  -1   8   6 8346.80 527.785   3
  -1  -8   5 10078.2 486.240   8
  -1   8   5 10035.0 575.571   3
  -1   8   5 9717.34 514.748   9
  -1   8   4 50.6824 47.7984   9
   1  -8  -4 220.643 114.376   8
  -1  -8   4 69.7683 93.3998   8
   1  -8  -3 6256.87 396.259   8
  -1  -8   3 6340.52 377.089   8
   1  -8  -2 1256.88 193.074   8
  -1  -8   2 1176.54 167.746   8
   1  -8  -1 3725.90 297.212   8
  -1  -8   1 4108.61 407.989  10
  -1  -8   1 4226.60 308.148   8
  -1  -8   0 33.2084 85.2369   8
  -1  -8   0 200.505 108.379  10
   1  -8   0 11.3560 100.306   8
  -1  -8  -1 13227.8 548.234   8
   1  -8   1 12657.2 534.285   8
   1  -8   2 25654.8 761.795   8
  -1  -8  -2 25814.9 772.934   8
   1   8   3 87401.0 1398.06   9
   1  -8   3 84171.6 1411.73   8
   1  -8   4 4920.06 357.009   8
   1   8   4 5188.51 397.835   3
   1   8   4 4740.19 345.213   9
   1  -8   5-76.5112 144.222   8
   1   8   5 70.0902 63.8365   9
   1   8   6 289.618 171.068   3
   1   8   6 93.7040 70.8123   9
   1  -8   7 405.406 153.504   8
   1   8   7 201.965 99.4513   9
   1   8   7 120.518 137.481   3
   1  -8   8 319.220 153.541   8
   1   8   8 537.000 156.517   3
   1   8   9 864.743 177.884   3
   1  -8   9 983.427 200.787   8
   1  -8  10 154.054 125.183   8
   1   8  10-6.01749 99.9624   3
   1  -8  11 100.734 116.892   8
   1   8  11 96.9640 98.9656   3
   1   8  12 136.473 97.2625   3
   1  -8  12-102.295 128.398   8
   1  -8  13 1456.83 174.152   8
   1   8  13 1461.13 146.730   3
   1  -8  14 8361.96 318.702   8
  -1   9  13 1287.16 133.611   3
  -1   9  12 87.3764 90.3281   3
  -1  -9  12 54.6423 67.9667   8
  -1  -9  11 1104.94 153.386   8
  -1   9  11 984.024 164.222   3
  -1  -9  10 214.431 99.0621   8
  -1   9  10 376.055 137.785   3
  -1  -9   9 10630.3 486.996   8
  -1   9   9 10856.9 557.730   3
  -1   9   8 2451.87 293.104   3
  -1  -9   8 2458.52 250.192   8
  -1  -9   7 149.890 108.283   8
  -1   9   7 168.459 126.654   3
  -1   9   6 4727.14 395.959   3
  -1  -9   6 4322.48 325.064   8
  -1   9   5 14264.1 684.454   3
  -1  -9   5 14534.5 580.746   8
  -1   9   4 5195.83 425.245   3
  -1  -9   4 5282.51 355.563   8
   1  -9  -3 267.547 133.035   8
  -1  -9   3 211.422 94.7804   8
  -1  -9   2 1047.16 175.439   8
   1  -9  -2 1072.00 197.553   8
  -1  -9   1 899.665 171.803   8
   1  -9  -1 913.346 170.360   8
  -1  -9   0 6.35161 90.5403   8
   1  -9   0 86.2320 94.1400   8
  -1  -9  -1 460.337 134.046   8
   1  -9   1 353.771 126.096   8
   1  -9   2 8526.28 457.493   8
  -1  -9  -2 8075.67 452.460   8
   1  -9   3 5002.20 364.504   8
   1   9   4 3812.39 355.667   3
   1  -9   4 3944.87 337.158   8
   1   9   5 17595.7 714.882   3
   1  -9   5 17665.4 691.338   8
   1   9   6 454.511 166.974   3
   1  -9   6 579.560 157.905   8
   1  -9   7 3219.09 315.936   8
   1   9   7 3490.65 320.437   3
   1  -9   8 930.025 194.888   8
   1   9   8 1019.03 184.968   3
   1   9   9 807.890 166.076   3
   1  -9   9 546.694 151.980   8
   1   9  10 8715.30 417.634   3
   1  -9  10 8822.41 464.645   8
   1   9  11 4633.36 271.409   3
   1  -9  11 4685.57 318.554   8
   1   9  12 1510.46 141.645   3
   1  -9  12 1144.11 158.026   8
   1  -9  13 548.613 85.8769   8
  -1  10  12 125.896 58.5971   3
  -1  10  11 11790.7 397.085   3
  -1 -10  10 119.830 63.7471   8
  -1  10  10-8.11356 83.3753   3
  -1  10   9 16766.4 589.955   3
  -1 -10   9 16072.6 499.364   8
  -1  10   8-18.7885 107.217   3
  -1 -10   8 102.026 82.0598   8
  -1 -10   7 34576.5 808.484   8
  -1  10   7 35019.7 955.919   3
  -1 -10   6 4110.49 296.435   8
  -1  10   6 4244.50 355.609   3
  -1  10   5 256.212 153.182   3
  -1 -10   5 141.869 92.1001   8
  -1  10   4 44224.9 1151.85   3
  -1 -10   4 43746.6 966.621   8
  -1 -10   3 16181.1 595.826   8
  -1  10   3 15279.0 686.665   3
   1 -10  -2 18584.0 678.683   8
  -1 -10   2 18085.1 639.185   8
  -1 -10   1 13176.2 549.812   8
   1 -10  -1 12915.2 568.205   8
   1 -10   0 13191.8 569.019   8
  -1 -10   0 13674.7 565.064   8
   1 -10   1-84.1189 117.810   8
  -1 -10  -1-17.0959 101.887   8
   1 -10   2 3374.71 301.887   8
   1  10   3 33450.8 974.628   3
   1 -10   3 33180.2 903.521   8
   1  10   4 28173.2 884.532   3
   1 -10   4 28499.3 839.366   8
   1 -10   5 31129.6 877.104   8
   1  10   5 29654.4 887.727   3
   1  10   6 643.415 170.361   3
   1 -10   6 482.829 150.279   8
   1 -10   7 34742.0 900.227   8
   1  10   7 33477.3 875.193   3
   1 -10   8 860.836 171.823   8
   1  10   8 712.028 144.732   3
   1  10   9 46.2320 86.2610   3
   1 -10   9 250.645 117.284   8
   1 -10  10 348.611 104.740   8
   1  10  10 250.596 85.0194   3
   1 -10  11 126.617 72.9995   8
  -1  11  10 301.052 72.7156   3
  -1  11   9 340.712 97.1045   3
  -1  11   8 1302.06 166.996   3
  -1  11   7 581.372 135.959   3
  -1 -11   7 527.405 109.003   8
  -1  11   6 1440.00 209.617   3
  -1 -11   6 1389.73 160.622   8
  -1  11   5 8587.93 462.069   3
  -1 -11   5 9234.75 396.212   8
  -1  11   4 8097.29 464.028   3
  -1 -11   4 8130.01 381.855   8
  -1  11   3 4691.92 365.789   3
  -1 -11   3 4492.89 293.657   8
  -1 -11   2 2931.47 248.254   8
  -1  11   2 3222.77 316.604   3
  -1 -11   1 5098.84 319.413   8
   1 -11   0 437.140 137.244   8
   1 -11   1 7076.47 401.452   8
   1 -11   2 1540.86 205.460   8
   1  11   2 1270.58 217.131   3
   1 -11   3 1108.09 181.333   8
   1  11   3 1107.71 206.828   3
   1 -11   4 316.163 129.271   8
   1  11   4 495.528 159.689   3
   1 -11   5 4574.16 311.446   8
   1  11   5 4542.25 321.589   3
   1 -11   6 1153.53 172.045   8
   1  11   6 1011.61 165.313   3
   1 -11   7 199.622 107.052   8
   1  11   7 242.987 116.292   3
   1 -11   8 290.161 92.1048   8
   1  11   8 428.663 106.956   3
   1 -11   9 5453.15 256.511   8
   1  11   9 5671.66 237.411   3
  -1  12   7 263.683 86.6907   3
  -1  12   6 114.918 83.0819   3
  -1  12   5 1128.01 155.490   3
  -1  12   4 451.335 123.255   3
  -1  12   3 190.488 106.830   3
  -1  12   2 95.9403 107.002   3
  -1  12   1 296.023 130.229   3
  -1  12   0 246.082 120.203   3
   1  12   0 133.074 104.944   3
   1  12   1 28.9628 92.3462   3
   1 -12   2 243.175 92.4053   8
   1  12   2 467.255 135.568   3
   1  12   3 126.930 101.653   3
   1 -12   3 47.4561 78.2840   8
   1  12   4 239.230 94.3130   3
   1 -12   4 318.752 97.8576   8
   1  12   5 373.181 101.864   3
   1 -12   5 358.557 90.0020   8
   1 -12   6 275.453 74.7483   8
   1  12   6 251.720 83.2413   3
   1  13  -4 726.572 104.513   3
  -1  13   4 826.101 103.918   3
   1  13  -3 710.295 110.800   3
  -1  13   3 664.916 102.571   3
  -1  13   2 879.270 120.375   3
   1  13  -2 878.163 121.575   3
   1  13  -1 1381.93 149.752   3
  -1  13   1 1480.91 153.826   3
  -1  13   0 903.821 134.605   3
   1  13   0 876.480 117.750   3
  -1  13  -1 569.254 113.372   3
   1  13   1 549.538 98.4680   3
  -1  13  -2 20.0277 75.0659   3
   1  13   2-133.779 75.0386   3
  -1  13  -3 963.357 124.304   3
  -1  13  -4 1401.40 134.861   3
  -2   0  18 6279.36 298.159   8
  -2   0  17-3.74788 85.0802   8
  -2   0  16 8308.76 468.116   8
  -2   0  16 8365.81 461.329   3
  -2   0  15 312.652 164.927   3
  -2   0  14 122.253 127.001   3
  -2   0  13 292.466 153.844   3
  -2   0  12 22742.4 808.240   3
  -2   0  11 2.45988 55.0244   2
  -2   0  11 141.590 107.898   3
  -2   0  10 3906.62 362.110   2
  -2   0   9-34.9704 56.2456   2
  -2   0   8 9824.93 511.180   2
  -2   0   7-32.5677 47.6696   1
  -2   0   6 209339. 1549.14   1
  -2   0   5 89.9047 69.2497   1
  -2   0   3 132.180 68.7943   1
  -2   0   3 44.6012 32.0701  10
  -2   0   2 11398.4 286.140   1
  -2   0   1 9.10661 20.3252   1
   2   0  -1 180.881 32.8933   9
   2   0   0 110327. 643.418   9
   2   0   1 250.056 73.7558   9
   2   0   2 87801.0 637.200   9
   2   0   3 1.17977 16.0888   9
   2   0   5 69.6725 48.2015   9
   2   0   6 98070.8 1016.63   9
   2   0   7 6.82603 28.5905   9
   2   0   8 120921. 1294.03   9
   2   0   9 5.24594 42.7598   9
   2   0  10 6602.69 386.110   7
   2   0  11-173.098 97.0881   3
   2   0  11 66.6674 70.7455   7
   2   0  12 23745.0 740.339   3
   2   0  12 24158.4 782.153   7
   2   0  13 84.9089 72.8377   7
   2   0  13 255.523 136.127   3
   2   0  14 439.696 112.768   7
   2   0  14 230.967 119.502   3
   2   0  15 24.6892 95.2094   8
   2   0  16 928.070 157.879   8
   2   0  17 100.592 67.5171   8
   2   0  18-15.3843 36.4197   8
  -2  -1  18 3098.51 204.874   8
  -2   1  18 3325.50 220.417   8
  -2   1  17 2597.45 240.375   8
  -2  -1  17 2748.50 242.354   8
  -2   1  17 2876.59 252.195   3
  -2  -1  16 315.468 119.278   8
  -2   1  16 8.85130 106.152   3
  -2  -1  15-62.5169 93.5999   8
  -2   1  15 19.9692 99.1772   3
  -2  -1  15-31.8393 132.262   3
  -2   1  14 6604.95 440.906   3
  -2  -1  14 7686.47 492.046   3
  -2  -1  13 874.153 189.981   3
  -2   1  13 760.546 185.454   3
  -2   1  12 725.450 178.009   3
  -2  -1  12 986.041 206.428   3
  -2  -1  12 505.254 155.766   2
  -2   1  11 12640.8 581.964   3
  -2  -1  11 12349.8 711.310   2
  -2  -1  11 11688.0 573.414   3
  -2   1  10 3949.81 337.211   2
  -2  -1  10 3894.48 381.089   2
  -2  -1   9 2721.36 300.228   2
  -2   1   9 3164.82 284.160   2
  -2   1   9 3102.68 227.675   1
  -2   1   8 46631.3 1016.12   2
  -2   1   8 46112.9 815.757   1
  -2  -1   8 45502.9 1158.78   2
  -2   1   7 184.986 64.9520   1
  -2   1   6 10393.5 340.705   1
  -2   1   5 27970.7 521.653   1
  -2  -1   5 27713.0 559.237   1
  -2   1   4 135301. 1100.74   1
  -2  -1   4 133612. 1122.23   1
  -2  -1   4 136259. 1290.86  10
  -2  -1   3 59844.0 804.789  10
  -2  -1   3 59504.1 683.087   1
  -2  -1   2 2131.35 118.556   1
   2   1  -2 2213.70 114.573   9
   2   1  -1 16865.5 271.874   9
  -2  -1   1 16460.6 287.110   1
  -2  -1   0 74049.5 514.171   1
   2  -1   0 73156.3 601.452   9
   2   1   0 72913.2 586.630   9
   2  -1   1 5264.03 137.706   9
   2   1   1 5506.65 168.824   9
   2   1   2 7514.79 224.065   9
   2  -1   2 7233.34 164.329   9
   2   1   3 12426.0 313.200   9
   2  -1   3 12133.1 229.362   9
   2  -1   4 3177.45 130.091   9
   2   1   4 3260.31 178.309   9
   2  -1   5 56056.9 603.024   9
   2   1   5 53051.0 779.166   9
   2   1   6 4988.13 255.098   9
   2  -1   6 4923.46 199.929   9
   2   1   7 9813.44 383.414   9
   2  -1   7 10434.2 313.755   9
   2   1   8 41287.8 832.508   9
   2  -1   8 42561.9 686.667   9
   2   1   9 3322.63 250.121   9
   2   1  10 196.099 66.3622   9
   2   1  10 277.279 101.256   3
   2   1  10 168.593 73.1280   7
   2  -1  10 327.883 91.5395   7
   2  -1  10 194.039 111.251   3
   2   1  11 7865.01 423.853   3
   2   1  11 8950.76 459.165   7
   2  -1  11 9315.74 467.809   3
   2   1  11 8587.49 435.686   9
   2  -1  11 9282.72 486.067   7
   2  -1  12 4927.10 354.087   3
   2   1  12 5132.89 355.415   7
   2  -1  12 5184.22 373.763   7
   2   1  12 4243.70 319.616   3
   2  -1  13 875.483 174.854   3
   2   1  13 645.910 153.316   3
   2   1  13 977.328 157.051   7
   2  -1  13 1061.62 173.962   7
   2  -1  14 10610.0 540.242   8
   2   1  14 10686.2 493.605   3
   2  -1  15 209.788 121.418   8
   2   1  15 269.482 104.379   3
   2  -1  16 124.440 90.2488   8
   2   1  16 7.99037 75.5786   8
   2  -1  17 1949.00 177.187   8
   2   1  17 2083.96 185.938   8
   2  -1  18 3671.10 177.185   8
   2   1  18 3344.07 173.785   8
   2   2 -18 70.9851 31.6640   4
  -2  -2  18 42.7045 49.0773   8
  -2   2  18 69.1054 63.1398   8
  -2   2  17 143.717 91.0970   3
  -2  -2  17 97.4642 74.8954   8
  -2  -2  16 3642.19 305.000   8
  -2   2  16 4144.64 316.924   3
  -2   2  15 3016.08 295.777   3
  -2  -2  15 3208.99 313.195   8
  -2  -2  14 1486.45 253.415   3
  -2   2  14 1445.10 229.361   3
  -2  -2  14 1320.86 229.661   8
  -2   2  13 3908.50 352.051   3
  -2   2  13 3815.38 353.276   9
  -2  -2  13 3433.78 356.593   8
  -2  -2  13 3539.81 344.615   3
  -2  -2  12 7339.16 489.295   3
  -2  -2  12 7621.10 621.571   2
  -2   2  12 7910.23 478.818   3
  -2   2  11 3063.57 301.766   3
  -2  -2  11 3140.27 321.349   3
  -2  -2  11 2962.03 370.961   2
  -2  -2  10 10132.0 638.549   2
  -2  -2  10 10545.1 541.007   3
  -2   2  10 11090.8 531.814   3
  -2   2   9 11153.5 425.745   1
  -2  -2   9 10364.0 621.223   2
  -2   2   8 11564.1 410.821   1
  -2   2   8 11576.9 452.532   2
  -2  -2   8 10409.2 590.591   2
  -2   2   7 2971.20 197.097   1
  -2  -2   7 3014.25 299.575   2
  -2   2   7 3166.66 222.362   2
  -2   2   6 25274.5 544.134   1
  -2  -2   5 62594.2 1063.46  10
  -2   2   5 65098.6 850.586   1
  -2  -2   4 104214. 1301.33  10
  -2  -2   3 69915.1 1012.14  10
   2   2  -3 69297.7 702.037   9
   2   2  -2 40747.3 464.902   9
   2   2  -1 932.126 75.9774   9
   2   2   0 14086.1 285.424   9
   2   2   1 28653.5 444.431   9
   2   2   2 14322.4 345.330   9
   2  -2   3 27119.3 282.444   9
   2   2   3 26294.8 515.644   9
   2  -2   4 2.83182 9.00589   9
   2   2   4 27.8962 30.8371   9
   2  -2   5 4997.19 143.293   9
   2   2   5 4894.69 263.813   9
   2   2   6 20858.5 579.204   9
   2   2   7 63072.7 1073.75   9
   2   2   8 92.2818 63.1032   9
   2   2   9 3190.06 268.201   9
   2   2  10 25669.1 719.943   3
   2   2  10 25530.2 786.690   9
   2  -2  10 25529.0 750.351   3
   2  -2  10 26255.6 793.217   7
   2   2  11 635.277 147.148   3
   2   2  11 860.605 156.761   9
   2  -2  11 1021.41 173.008   7
   2  -2  11 777.576 153.741   3
   2   2  12 7918.72 432.074   3
   2  -2  12 8130.48 472.655   7
   2  -2  12 8184.56 499.672   8
   2  -2  13 1910.21 251.218   8
   2   2  13 1716.77 211.658   3
   2  -2  14 164.263 107.188   8
   2   2  14-44.9391 86.0093   3
   2  -2  15 3689.39 312.538   8
   2   2  15 3862.55 279.499   3
   2  -2  16 13720.7 507.664   8
   2  -2  17 201.917 70.2060   8
   2   2  17 198.038 77.6424   8
  -2   3  18 133.289 58.9581   8
  -2   3  17 62.0341 79.2521   3
  -2  -3  17 17.4493 59.5659   8
   2   3 -17-10.7054 34.8901   4
  -2  -3  16 1663.44 214.210   8
  -2   3  16 2192.26 227.263   3
   2   3 -16 1588.84 144.720   4
  -2   3  15 398.555 140.355   3
  -2  -3  15 284.385 115.290   8
  -2   3  14 355.739 144.795   3
  -2  -3  14 245.676 114.584   8
  -2   3  13 8078.45 499.399   3
  -2  -3  13 7120.42 483.661   8
  -2   3  12 68098.4 1529.03   9
  -2  -3  12 63386.6 1383.61   8
  -2   3  12 63408.6 1349.79   3
  -2  -3  12 67739.8 1905.89   2
  -2  -3  12 65961.8 1476.03   3
  -2  -3  11 14221.2 632.549   8
  -2  -3  11 14033.2 669.243   3
  -2  -3  11 13814.4 830.064   2
  -2   3  11 14071.1 628.871   3
  -2  -3  10 14501.7 615.758   8
  -2  -3  10 13075.1 765.831   2
  -2  -3  10 13304.0 621.691   3
  -2   3  10 13962.4 609.441   3
  -2  -3   9 35.0144 74.8137   2
  -2   3   8 11909.5 427.162   1
  -2  -3   8 10865.1 631.290   2
  -2  -3   7 3985.52 368.623   2
  -2   3   7 4478.83 254.245   1
  -2   3   6 37075.5 707.905   1
  -2  -3   6 35447.1 1027.84   2
  -2  -3   5 16907.5 617.588  10
  -2  -3   4 32110.8 811.854  10
   2   3  -3 30747.6 453.784   9
  -2  -3   3 30478.9 756.535  10
   2   3  -2 23069.5 380.984   9
   2   3  -1 6729.50 220.795   9
   2   3   0 42059.1 556.650   9
   2   3   1 16915.9 386.475   9
   2   3   2 4266.36 211.103   9
   2   3   3 211.855 56.7372   9
   2   3   4 51712.0 851.550   9
   2   3   5 1184.71 142.376   9
   2   3   6 4210.67 285.738   9
   2   3   7 12870.2 525.976   9
   2   3   8 21099.6 713.317   9
   2  -3   9 4141.14 308.680   7
   2  -3   9 4252.50 336.887   8
   2   3   9 4244.66 333.737   9
   2  -3  10-12.1873 81.4939   8
   2   3  10-69.2687 61.8727   9
   2  -3  10-4.98794 63.8463   7
   2   3  11 1631.51 220.148   9
   2   3  11 1681.11 225.118   3
   2  -3  11 1562.60 207.792   7
   2  -3  11 1602.29 231.894   8
   2  -3  12 69853.0 1439.36   8
   2   3  12 67430.5 1243.76   3
   2  -3  13 189.950 111.553   8
   2   3  13 264.217 121.747   3
   2   3  14 776.981 174.058   3
   2  -3  14 594.545 165.698   8
   2  -3  15 51.9755 83.5441   8
   2  -3  16 78.4893 70.2486   8
   2   3  17 2850.65 192.890   8
   2  -3  17 2766.31 185.694   8
  -2  -4  17 24.7374 58.7033   8
  -2   4  17 27.9693 72.7861   3
  -2  -4  16 218.212 84.0480   8
  -2   4  16 524.105 160.111   3
   2   4 -15 630.542 96.2652   4
  -2  -4  15 525.621 140.078   8
  -2   4  15 569.747 136.424   3
  -2   4  14 55.5118 111.228   3
  -2  -4  14 2.94363 83.3752   8
   2   4 -14-20.8756 44.2212   4
  -2   4  13 2378.25 276.844   3
  -2  -4  13 2296.24 273.860   8
  -2  -4  12 7236.48 466.579   8
  -2   4  12 7249.34 481.418   3
  -2   4  12 8191.65 557.062   9
  -2   4  11 371.299 151.911   3
  -2  -4  11 506.715 145.153   8
  -2  -4  11 548.346 190.135   2
  -2  -4  10 1669.80 286.349   2
  -2   4  10 1572.13 231.818   3
  -2  -4  10 1980.44 236.859   8
  -2   4   9 2005.95 243.754   3
  -2  -4   9 1958.05 300.558   2
  -2   4   8 10341.3 420.475   1
  -2  -4   8 9585.95 622.007   2
  -2   4   7 1967.50 186.352   1
  -2  -4   7 1505.06 240.445   2
  -2  -4   6 21259.8 843.538   2
  -2  -4   5 1978.95 245.789   2
  -2  -4   5 2055.75 240.273  10
  -2  -4   4 5227.06 364.151  10
  -2  -4   4 5080.45 364.500   2
  -2  -4   3 118.915 70.2943  10
   2   4  -3 271.417 46.4776   9
   2   4  -2 54617.7 644.542   9
  -2  -4   2 59314.7 1158.69  10
   2   4  -1 103260. 937.901   9
   2   4   0 3729.88 185.461   9
   2   4   1 74460.4 878.733   9
   2   4   2 104575. 1140.01   9
   2   4   3 2867.70 203.536   9
   2   4   4 6012.03 315.899   9
   2   4   5 5414.61 321.581   9
   2   4   6 11270.1 491.425   9
   2   4   7 683.222 132.120   9
   2  -4   8 3356.52 268.900   7
   2   4   8 3387.55 299.890   9
   2  -4   8 3566.40 321.915   8
   2   4   9 1538.03 216.603   9
   2   4   9 1098.14 166.101   3
   2  -4   9 1257.79 175.970   7
   2  -4   9 1190.98 201.337   8
   2   4  10 8105.08 443.988   3
   2   4  10 9121.27 530.467   9
   2  -4  10 8538.53 523.959   8
   2  -4  11 415.361 153.456   8
   2   4  11 490.213 132.186   3
   2   4  11 586.453 143.805   9
   2   4  12 665.244 158.066   3
   2  -4  12 403.383 136.215   8
   2   4  13 408.089 128.725   3
   2  -4  13 295.115 128.510   8
   2   4  14 4453.50 296.559   3
   2  -4  14 5572.05 386.362   8
   2  -4  15-21.6305 88.4653   8
   2  -4  16 1017.43 136.714   8
   2  -4  17 77.8830 43.7948   8
   2   4  17 123.223 56.4977   8
  -2   5  17 127.305 70.1923   3
  -2  -5  16 388.489 89.1244   8
  -2   5  16 576.332 117.562   3
  -2  -5  15 201.847 85.0008   8
  -2   5  15 260.316 109.552   3
  -2  -5  14 856.518 163.636   8
  -2   5  14 1085.99 191.353   3
  -2  -5  13 12445.9 579.486   8
  -2   5  13 12943.0 618.465   3
  -2  -5  12 255.167 107.556   8
  -2   5  12 161.187 128.829   3
  -2   5  11 20453.5 793.551   3
  -2   5  11 21585.5 924.167   9
  -2  -5  11 20526.5 736.210   8
  -2   5  10 14937.7 673.822   3
  -2  -5  10 13900.6 586.325   8
  -2  -5  10 14402.6 881.756   2
  -2  -5   9 17788.3 935.444   2
  -2   5   9 16852.4 699.938   3
  -2  -5   9 16368.0 612.065   8
  -2  -5   8-35.6687 67.4108   2
  -2   5   8 30.5513 118.412   3
  -2  -5   7 3097.76 361.264   2
  -2   5   7 3213.19 252.808   1
  -2  -5   6 23407.5 931.982   2
  -2  -5   5 39309.1 1129.35  10
  -2  -5   5 41281.2 1163.47   2
  -2  -5   4 5266.21 397.256   2
  -2  -5   4 4705.44 383.791  10
  -2  -5   3 22788.7 815.267  10
  -2  -5   3 22734.5 757.986   2
   2   5  -2 6178.20 233.716   9
  -2  -5   2 6565.92 372.621   2
  -2  -5   2 6247.79 414.819  10
   2   5  -1 42851.4 673.328   9
  -2  -5   1 41430.2 830.667   2
  -2  -5   1 41817.0 1055.15  10
  -2  -5   0 14557.4 421.449   2
   2   5   0 15656.8 419.685   9
   2   5   1 1662.83 146.225   9
   2   5   2 4682.05 261.395   9
   2   5   3 109954. 1355.61   9
   2   5   4 96.4374 56.2456   9
   2   5   5 70288.3 1224.49   9
   2   5   6 1408.60 185.762   9
   2   5   7 3211.73 292.796   9
   2  -5   7 3079.28 301.389   8
   2   5   8 3527.74 323.524   9
   2   5   8 3327.87 289.235   3
   2  -5   8 3399.78 328.371   8
   2  -5   9 11094.2 590.014   8
   2   5   9 10577.7 504.914   3
   2   5   9 10647.8 578.713   9
   2  -5  10 110.077 117.684   8
   2   5  10-59.8776 72.6015   9
   2   5  10-13.6062 116.290   3
   2   5  11 11110.0 525.726   3
   2  -5  11 11300.2 610.770   8
   2   5  12 4365.36 329.603   3
   2  -5  12 4853.36 402.010   8
   2  -5  13 3826.03 339.022   8
   2   5  13 4042.50 291.130   3
   2  -5  14 4803.27 348.874   8
   2  -5  15 2177.16 209.395   8
   2  -5  16-28.2473 59.6923   8
  -2   6  16-26.4739 71.6504   3
  -2  -6  15-0.82854 64.9646   8
  -2   6  15 112.556 90.9477   3
  -2  -6  14 2541.09 238.858   8
  -2   6  14 2961.15 273.236   3
  -2  -6  13 5.90506 87.1022   8
  -2   6  13 88.8370 106.278   3
  -2   6  12 1832.62 250.398   3
  -2  -6  12 1701.85 219.857   8
  -2  -6  11 123.783 81.9733   8
  -2   6  11 182.763 138.476   3
  -2   6  10 1317.47 240.681   3
  -2  -6  10 1317.09 194.859   8
  -2   6  10 1187.76 220.977   9
  -2  -6   9 3213.27 427.932   2
  -2   6   9 3830.75 384.747   9
  -2   6   9 3832.40 376.181   3
  -2  -6   9 3365.82 281.699   8
  -2  -6   8 8906.37 436.001   8
  -2   6   8 8900.00 533.741   3
  -2  -6   8 10009.1 706.636   2
  -2  -6   7 1271.52 168.139   8
  -2  -6   7 1505.19 268.741   2
  -2   6   7 1589.49 240.278   3
  -2   6   6 1040.20 199.131   3
  -2  -6   6 788.388 181.889   2
  -2  -6   5 8036.25 558.491  10
  -2  -6   5 8252.91 547.967   2
  -2  -6   4 3875.31 350.487   2
  -2  -6   4 4388.71 402.057  10
  -2  -6   3 24723.7 809.197   2
  -2  -6   3 24639.2 914.461  10
  -2  -6   2 123.439 86.6364  10
  -2  -6   2 232.593 85.5367   2
  -2  -6   1 932.657 179.848  10
   2   6  -1 612.002 89.3000   9
  -2  -6   0 4670.14 385.373  10
   2   6   0 4588.48 253.645   9
   2   6   1 30707.4 677.871   9
   2   6   2 3281.08 236.242   9
   2   6   3 3420.57 257.619   9
   2   6   4 3055.82 261.192   9
   2   6   5 1475.54 195.473   9
   2  -6   5 1438.93 200.368   8
   2   6   6 693.104 146.379   9
   2  -6   6 921.690 174.386   8
   2   6   6 1035.04 187.586   3
   2   6   7 5812.65 413.952   9
   2   6   7 5897.53 391.808   3
   2  -6   7 5527.58 397.201   8
   2   6   8 2923.27 290.819   3
   2  -6   8 2629.26 296.500   8
   2   6   8 2606.62 289.518   9
   2   6   9 2330.99 280.544   9
   2  -6   9 2448.79 291.214   8
   2   6   9 2247.60 261.147   3
   2   6  10 6306.25 408.188   3
   2  -6  10 6607.15 475.365   8
   2   6  11 4465.87 333.254   3
   2  -6  11 4374.84 384.514   8
   2   6  12 8667.05 433.688   3
   2  -6  12 8705.44 512.583   8
   2  -6  13 177.972 121.613   8
   2   6  13 109.887 84.1674   3
   2  -6  14 6426.06 372.289   8
   2  -6  15 894.192 130.263   8
   2  -6  16 3862.59 188.409   8
  -2   7  15 575.504 110.686   3
  -2  -7  14 159.650 68.1667   8
  -2   7  14 289.578 118.210   3
  -2  -7  13 8004.38 396.569   8
  -2   7  13 9215.56 475.662   3
  -2  -7  12 2733.79 252.492   8
  -2   7  12 2280.25 275.440   3
  -2  -7  11 3489.33 293.304   8
  -2   7  11 3867.36 358.845   3
  -2   7  10 14606.7 692.075   3
  -2  -7  10 14846.6 600.447   8
  -2   7   9 33514.3 1051.86   3
  -2  -7   9 32557.0 870.242   8
  -2   7   8 26681.2 943.550   3
  -2   7   8 26696.8 994.527   9
  -2  -7   8 24032.9 733.734   8
  -2   7   7 1651.06 240.771   9
  -2   7   7 2038.44 279.838   3
  -2  -7   7 1463.09 188.991   8
  -2  -7   6 7248.60 565.615   2
  -2  -7   6 6772.35 373.104   8
  -2   7   6 7286.18 489.739   3
  -2   7   6 7858.76 497.619   9
  -2   7   5 1103.20 201.972   3
  -2  -7   5 659.631 129.437   8
  -2   7   5 851.840 157.525   9
  -2  -7   5 1221.32 229.422   2
  -2  -7   4 864.108 182.313   2
  -2  -7   4 669.366 180.796  10
  -2   7   4 865.368 151.015   9
   2  -7  -4 810.723 155.008   8
  -2   7   3 20667.1 663.464   9
   2  -7  -3 20641.1 680.347   8
   2  -7  -2 6356.92 375.868   8
  -2  -7   2 6040.69 486.719  10
  -2  -7   1 23575.6 943.949  10
  -2  -7   0 2382.41 298.661  10
  -2  -7  -1 12951.9 687.637  10
   2   7   1 13366.0 487.634   9
  -2  -7  -2 27777.5 996.464  10
   2  -7   2 26896.4 767.524   8
   2   7   2 27718.4 734.409   9
   2  -7   3 7244.76 410.384   8
  -2  -7  -3 6959.16 499.338  10
   2   7   3 7526.99 407.261   9
   2   7   4 601.359 125.697   9
   2  -7   4 771.938 164.340   8
   2  -7   5 25254.1 819.085   8
   2   7   5 23967.5 777.093   3
   2   7   5 24872.4 822.397   9
   2   7   6 1368.19 225.525   3
   2  -7   6 1383.02 220.470   8
   2   7   6 1110.71 191.531   9
   2  -7   7 3476.28 347.676   8
   2   7   7 3652.79 323.700   3
   2   7   7 3677.19 340.485   9
   2  -7   8 30090.3 999.276   8
   2   7   8 30917.3 898.103   3
   2   7   9 12457.6 559.915   3
   2  -7   9 12916.8 657.539   8
   2  -7  10 2722.08 311.760   8
   2   7  10 2930.53 279.763   3
   2  -7  11 4567.79 380.393   8
   2   7  11 4717.51 328.535   3
   2  -7  12 92.7248 120.371   8
   2   7  12 98.9387 87.3818   3
   2  -7  13 31544.2 829.841   8
   2  -7  14 2761.64 221.755   8
   2  -7  15 155.298 67.4937   8
  -2   8  14 1473.91 156.274   3
  -2   8  13 207.668 115.315   3
  -2   8  12 58.5052 106.971   3
  -2  -8  12-112.034 94.1302   8
  -2  -8  11 1584.91 190.696   8
  -2   8  11 2103.24 258.151   3
  -2  -8  10 89.5502 89.8608   8
  -2   8  10 370.251 155.135   3
  -2  -8   9 19416.1 660.084   8
  -2   8   9 20521.0 818.237   3
  -2   8   8 1094.10 218.497   3
  -2  -8   8 1051.71 170.047   8
  -2  -8   7-181.414 120.672   8
  -2   8   7-47.3990 77.1466   9
  -2   8   6 4373.50 398.781   3
  -2   8   6 4038.83 354.746   9
  -2  -8   6 3962.64 303.118   8
  -2  -8   5 920.048 173.680   8
  -2   8   5 1336.82 238.580   3
  -2   8   5 1221.23 185.159   9
   2  -8  -4 2568.94 270.272   8
  -2  -8   4 2468.56 239.742   8
   2  -8  -3 1450.38 211.540   8
  -2  -8   3 1443.01 261.198  10
  -2  -8   3 1837.76 210.349   8
  -2  -8   2 1071.75 162.541   8
  -2  -8   2 1047.37 223.687  10
   2  -8  -2 1081.94 181.362   8
   2  -8  -1 10985.6 508.333   8
  -2  -8   1 10843.1 481.130   8
  -2  -8   1 10477.9 670.503  10
  -2  -8   0 13685.1 543.201   8
  -2  -8   0 12599.2 729.069  10
   2  -8   0 13088.0 551.855   8
  -2  -8  -1 22463.6 703.853   8
  -2  -8  -1 21166.5 923.186  10
   2  -8   1 21488.3 707.998   8
   2  -8   2 5542.08 375.733   8
  -2  -8  -2 4752.64 342.288   8
   2  -8   3 12798.3 577.403   8
   2   8   3 13619.3 577.406   9
   2  -8   4 9373.80 510.023   8
   2   8   4 8933.79 494.737   9
   2   8   4 9515.94 521.552   3
   2   8   5 1562.19 221.961   9
   2   8   5 1522.79 240.343   3
   2  -8   5 1462.95 231.215   8
   2  -8   6 133.577 123.768   8
   2   8   6 244.143 132.362   3
   2  -8   7 11346.3 610.357   8
   2   8   7 9777.41 522.788   3
   2  -8   8 289.181 161.729   8
   2   8   8 96.7524 116.095   3
   2  -8   9 5508.82 430.593   8
   2   8   9 5539.99 368.892   3
   2  -8  10 195.886 146.470   8
   2   8  10 253.519 109.926   3
   2  -8  11 3734.94 327.934   8
   2   8  11 4275.66 280.027   3
   2  -8  12-185.170 131.623   8
   2  -8  13-62.7054 90.3803   8
   2  -8  14 155.458 64.8990   8
  -2   9  13 44.8479 71.1444   3
  -2   9  12 9584.09 411.292   3
  -2   9  11 22759.0 698.042   3
  -2  -9  10 6763.24 343.559   8
  -2   9  10 7059.92 430.852   3
  -2   9   9 4086.79 353.678   3
  -2  -9   9 4075.68 286.109   8
  -2  -9   8 4165.41 295.170   8
  -2   9   8 4185.49 373.259   3
  -2   9   7 2355.86 295.123   3
  -2  -9   7 2492.66 239.251   8
  -2   9   6 248.314 145.730   3
  -2  -9   6 286.954 114.762   8
  -2  -9   5 894.721 157.969   8
  -2   9   5 780.021 213.378   3
  -2  -9   4 56998.1 1106.50   8
  -2   9   4 53303.4 1323.25   3
  -2  -9   3 10913.5 492.994   8
   2  -9  -3 11000.2 535.373   8
   2  -9  -2 16898.4 655.619   8
  -2  -9   2 17224.2 620.365   8
  -2  -9   1 1291.46 179.866   8
   2  -9  -1 1229.38 197.291   8
  -2  -9   0 11286.6 511.063   8
   2  -9   0 10409.6 512.903   8
   2  -9   1 8910.36 480.899   8
  -2  -9  -1 9477.36 477.743   8
   2  -9   2 18465.1 693.342   8
   2  -9   3 414.387 164.982   8
   2  -9   4 113071. 1778.42   8
   2   9   4 113866. 1778.30   3
   2   9   5 1719.58 247.129   3
   2  -9   5 1968.38 257.777   8
   2   9   6 50.7867 136.315   3
   2  -9   6 48.5156 116.820   8
   2   9   7 1850.18 236.259   3
   2  -9   7 1631.15 232.949   8
   2   9   8 1454.42 206.527   3
   2  -9   8 1563.89 238.205   8
   2   9   9 1515.90 195.645   3
   2  -9   9 1741.68 232.143   8
   2   9  10 7894.37 365.782   3
   2  -9  10 7213.29 421.003   8
   2  -9  11 239.566 107.026   8
   2  -9  12 1126.38 146.557   8
  -2  10  12 183.026 67.1064   3
  -2  10  11 939.054 139.518   3
  -2  10  10 6354.79 354.067   3
  -2  10   9 4413.11 322.607   3
  -2  10   8 796.891 180.349   3
  -2  10   7 71.7135 113.437   3
  -2 -10   7 433.978 114.771   8
  -2 -10   6 2939.90 240.564   8
  -2  10   6 3177.52 320.585   3
  -2 -10   5 3246.58 256.784   8
  -2  10   5 3057.15 327.753   3
  -2 -10   4 3683.55 276.845   8
  -2  10   4 3255.13 336.378   3
  -2  10   3 743.757 186.801   3
  -2 -10   3 722.226 138.633   8
  -2 -10   2 11979.2 505.263   8
   2 -10  -2 10897.7 524.608   8
  -2 -10   1 7598.95 407.786   8
   2 -10  -1 6869.91 423.612   8
  -2 -10   0-50.0857 87.1810   8
   2 -10   0 26.3269 110.417   8
   2 -10   1 5433.75 383.577   8
   2 -10   2 2820.94 285.981   8
   2  10   3 7109.21 448.832   3
   2 -10   3 6847.35 429.115   8
   2  10   4 6411.55 424.441   3
   2 -10   4 6118.65 409.301   8
   2 -10   5 222.219 133.379   8
   2  10   5 171.228 123.384   3
   2  10   6 175.016 116.280   3
   2 -10   6 453.951 165.742   8
   2 -10   7 1059.26 201.083   8
   2  10   7 817.097 159.459   3
   2 -10   8 116.657 111.750   8
   2  10   8 56.3141 82.1445   3
   2  10   9 685.527 121.768   3
   2 -10   9 712.175 157.781   8
   2 -10  10 433.844 115.896   8
   2 -10  11 561.479 98.5097   8
  -2  11  10-1.03589 61.9308   3
  -2  11   9 318.790 99.1325   3
  -2  11   8 773.687 144.877   3
  -2  11   7 1148.92 178.166   3
  -2  11   6 921.741 172.314   3
  -2  11   5 3962.12 324.115   3
  -2  11   4 4750.58 366.081   3
  -2 -11   4 4788.44 278.009   8
  -2 -11   3 7769.79 360.454   8
  -2  11   3 7293.61 449.702   3
  -2  11   2 7404.69 465.609   3
  -2 -11   2 8174.25 375.323   8
   2 -11  -1 5650.67 365.455   8
   2 -11   0 1236.40 198.492   8
   2 -11   1 686.003 168.234   8
   2  11   1 610.940 169.080   3
   2  11   2 1105.13 196.386   3
   2 -11   2 1469.36 206.647   8
   2 -11   3 23952.0 733.811   8
   2  11   3 23971.1 744.195   3
   2  11   4 3451.05 287.761   3
   2 -11   4 3319.35 290.587   8
   2  11   5 8139.28 402.218   3
   2 -11   5 8025.01 422.843   8
   2  11   6 534.527 128.144   3
   2 -11   6 502.663 131.373   8
   2  11   7 1851.03 173.571   3
   2 -11   7 1751.07 193.240   8
   2 -11   8 357.030 110.624   8
   2 -11   9 128.604 70.4769   8
  -2  12   8 2921.57 172.568   3
  -2  12   7-35.3131 70.1066   3
  -2  12   6 2916.78 219.913   3
  -2  12   5 817.026 144.754   3
  -2  12   4 292.803 117.030   3
  -2  12   3-50.5534 95.9091   3
  -2  12   2 590.883 155.493   3
   2  12  -1 40.1529 91.5171   3
  -2  12   1 112.957 114.181   3
   2  12   0 1358.77 178.229   3
  -2  12   0 1224.76 187.870   3
   2  12   1 337.343 116.657   3
   2 -12   2 83.6592 82.7307   8
   2  12   2 101.321 92.2663   3
   2  12   3 1599.71 176.529   3
   2 -12   3 1290.98 164.764   8
   2  12   4 3950.40 240.511   3
   2 -12   4 3790.79 247.965   8
   2 -12   5 61.8787 83.9572   8
   2  12   5-46.1751 65.2032   3
   2 -12   6 516.562 100.405   8
  -2  13   4 104.736 63.0099   3
   2  13  -3 1380.41 131.244   3
  -2  13   3 1546.62 144.024   3
  -2  13   2 606.310 108.944   3
   2  13  -2 737.873 104.437   3
   2  13  -1 225.768 72.1957   3
  -2  13   1 148.875 80.7389   3
   2  13   0-61.0528 59.6838   3
  -2  13   0 46.5325 72.2011   3
  -2  13  -1 1023.01 130.605   3
  -2  13  -2 2931.48 194.884   3
  -2  13  -3 227.517 71.3679   3
  -3   0  18 88.9591 60.0101   8
  -3   0  17 692.266 136.593   8
  -3   0  16 25.4757 94.3030   3
  -3   0  16 160.546 113.666   8
  -3   0  15 243.649 165.476   3
  -3   0  14 103.236 115.236   3
  -3   0  13 152.650 146.194   3
  -3   0  12 377.219 173.266   3
  -3   0  12 352.224 121.866   2
  -3   0  11 99.5173 108.209   3
  -3   0  11 251.026 110.941   2
  -3   0  10 23.4433 69.5561   2
  -3   0   9 11431.5 603.112   2
  -3   0   8 523.084 109.852   1
  -3   0   7 259.993 76.7503   1
  -3   0   6 3048.62 242.417   1
  -3   0   5 6643.68 286.516   1
  -3   0   4 13.6689 42.0039   1
  -3   0   4 41.3675 24.5961  10
  -3   0   3 98520.8 952.887   1
  -3   0   2 356.416 98.6886   1
  -3   0   1 74391.3 699.866   1
   3   0  -1 76444.8 712.943   9
   3   0   0 10.8755 25.9545   9
   3   0   1 59370.1 603.924   9
   3   0   2 374.386 54.9317   9
   3   0   3 58909.4 661.754   9
   3   0   4 65.0652 34.4049   9
   3   0   5 8182.29 283.763   9
   3   0   6-2.10365 29.2654   9
   3   0   7 2059.00 168.510   9
   3   0   8 22.3799 34.2579   9
   3   0   9 945.329 131.952   9
   3   0  10-3.39602 66.1182   7
   3   0  11 1644.20 218.239   7
   3   0  11 1731.35 203.422   3
   3   0  12-106.625 83.6110   7
   3   0  12 333.034 149.488   3
   3   0  13 361.155 123.226   7
   3   0  13 632.703 155.673   3
   3   0  14-6.21288 105.714   8
   3   0  14 82.3330 66.7726   7
   3   0  15 1834.56 217.016   8
   3   0  16 59.6063 78.1788   8
   3   0  17 348.476 82.8280   8
  -3  -1  18 2201.38 167.418   8
  -3   1  18 2627.84 193.523   8
  -3   1  17 510.211 131.347   3
  -3   1  17 594.426 126.957   8
  -3  -1  17 502.944 119.716   8
  -3  -1  16 3200.20 292.592   8
  -3  -1  16 3908.87 339.174   3
  -3   1  16 3887.22 326.009   3
  -3  -1  15 3392.05 328.988   8
  -3   1  15 3595.03 348.849   3
  -3  -1  15 3922.52 362.745   3
  -3  -1  14 234.942 133.680   3
  -3   1  14 119.288 107.442   3
  -3  -1  13 1199.10 250.272   2
  -3  -1  13 1450.97 244.068   3
  -3   1  13 1415.76 236.909   3
  -3  -1  12 3.74440 123.178   3
  -3   1  12 158.441 136.764   3
  -3  -1  12 96.6331 75.4108   2
  -3  -1  11 1720.29 243.350   3
  -3   1  11 1733.11 235.961   3
  -3  -1  11 1798.12 286.567   2
  -3   1  10 177.241 75.8626   1
  -3   1  10 186.611 78.1862   2
  -3  -1  10 219.787 100.749   2
  -3  -1   9 15355.8 740.325   2
  -3   1   9 16583.8 678.743   2
  -3   1   9 15788.8 542.341   1
  -3   1   8 71357.4 1079.82   1
  -3   1   7 31053.9 685.823   1
  -3  -1   6 37126.2 736.428   1
  -3   1   6 38375.7 719.353   1
  -3   1   5 295713. 1910.98   1
  -3  -1   5 294097. 1931.47   1
  -3  -1   4 263137. 1904.77  10
  -3   1   4 258590. 1698.62   1
  -3  -1   3 1303.18 119.221   1
  -3   1   3 1325.21 68.1645  10
  -3  -1   2 12630.2 324.702   1
   3   1  -2 12808.8 309.788   9
   3   1  -1 55795.5 616.316   9
  -3  -1   1 59864.7 631.702   1
  -3  -1   0 215681. 1060.65   1
   3  -1   0 221599. 1223.46   9
   3   1   1 141889. 997.725   9
   3  -1   1 139424. 911.509   9
   3  -1   2 75484.7 653.454   9
   3   1   2 77700.3 781.724   9
   3  -1   3 2361.16 120.701   9
   3   1   3 2476.17 149.308   9
   3  -1   4 40506.7 528.750   9
   3   1   4 41933.0 653.975   9
   3   1   5 5837.91 261.069   9
   3  -1   5 5901.86 219.881   9
   3   1   6 1605.46 148.220   9
   3  -1   6 1656.94 126.711   9
   3  -1   7 10695.6 343.849   9
   3   1   7 10546.7 398.992   9
   3   1   8 145.550 63.6041   9
   3  -1   9 1865.73 213.050   7
   3   1   9 1675.59 184.023   9
   3   1  10 882.549 153.113   7
   3  -1  10 948.897 164.424   7
   3   1  10 857.732 137.186   9
   3   1  11 13613.9 597.869   7
   3  -1  11 14100.7 626.512   7
   3  -1  11 14331.3 576.954   3
   3  -1  12 1461.34 211.208   3
   3  -1  12 1797.96 240.821   7
   3   1  12 1359.16 192.824   7
   3  -1  13 218.009 124.466   8
   3   1  13 245.311 106.525   7
   3  -1  13 150.681 85.6177   7
   3  -1  14 3156.16 301.447   8
   3   1  14 3537.94 283.787   7
   3   1  15 8094.99 434.492   8
   3  -1  15 7955.47 423.878   8
   3   1  16-21.0336 68.8118   8
   3  -1  16-6.81175 68.7324   8
   3  -1  17 1080.60 125.078   8
   3   1  17 1176.32 132.566   8
   3   2 -18 1136.39 101.699   4
  -3   2  18 1071.58 127.572   8
  -3  -2  17 646.296 125.495   8
  -3   2  17 861.334 153.197   3
  -3  -2  16 2068.82 234.828   8
  -3   2  16 2825.13 277.224   3
  -3  -2  15 1495.75 217.426   8
  -3   2  15 1707.07 248.280   3
  -3   2  14 3077.78 322.369   3
  -3  -2  14 2581.39 313.278   3
  -3  -2  14 2840.32 303.890   8
  -3  -2  13 1906.22 323.516   2
  -3  -2  13 2143.31 269.495   8
  -3  -2  13 1672.45 265.790   3
  -3   2  13 1676.64 247.797   3
  -3  -2  12 93538.5 1778.20   3
  -3   2  12 96703.3 1689.05   3
  -3  -2  12 98847.2 2236.58   2
  -3   2  11-21.0491 96.0793   3
  -3  -2  11-43.7259 83.7483   2
  -3  -2  11 79.1991 105.432   3
  -3  -2  10 15721.9 815.491   2
  -3   2  10 16536.3 582.508   1
  -3   2  10 16548.8 673.240   3
  -3  -2  10 16439.5 675.904   3
  -3   2   9 23.4308 53.1929   1
  -3  -2   9 53.0653 81.9488   2
  -3   2   8 8041.86 415.062   2
  -3   2   8 7390.79 355.586   1
  -3  -2   8 7426.12 512.595   2
  -3   2   7 63933.3 992.850   1
  -3   2   6 23379.5 583.861   1
  -3  -2   6 22473.2 697.443  10
  -3   2   5 26937.4 604.342   1
  -3  -2   5 27001.0 724.321  10
  -3  -2   4 128275. 1524.79  10
   3   2  -3 1589.62 123.847   9
   3   2  -2 15751.7 350.369   9
   3   2  -1 4403.84 187.328   9
   3   2   0 14535.3 336.812   9
   3   2   1 240109. 1423.20   9
   3   2   2 30910.6 540.566   9
   3  -2   2 31342.1 451.956   9
   3  -2   3 113972. 825.469   9
   3   2   3 115576. 1109.00   9
   3   2   4 21396.0 515.223   9
   3  -2   4 21703.6 357.601   9
   3   2   5 58633.4 918.680   9
   3  -2   5 62747.1 619.717   9
   3   2   6 7386.14 347.641   9
   3   2   7 314.920 89.5043   9
   3   2   8 8693.35 424.669   9
   3  -2   9 4122.57 316.934   7
   3   2   9 3581.28 288.263   9
   3  -2  10 6029.86 406.537   8
   3   2  10 5639.80 377.481   9
   3   2  10 5303.63 363.031   7
   3  -2  10 5889.09 395.632   7
   3  -2  11 12.8587 90.7784   8
   3   2  11-79.6095 55.7048   9
   3   2  11-163.556 80.0477   7
   3  -2  11-60.4657 64.2508   7
   3  -2  12 675.910 170.971   8
   3  -2  12 759.452 160.608   7
   3   2  12 597.575 135.968   7
   3  -2  13 357.903 118.454   7
   3  -2  13 100.131 93.0987   8
   3  -2  14 1220.62 196.886   8
   3  -2  15 2327.42 233.879   8
   3   2  16 2579.60 219.155   8
   3  -2  16 2627.78 219.505   8
   3   2  17 237.727 69.9074   8
   3  -2  17 302.492 76.0009   8
  -3   3  18 353.367 75.7686   8
  -3   3  18 309.003 87.1382   3
  -3   3  17 143.814 95.2817   3
   3   3 -17 47.7060 42.6363   4
  -3  -3  16 2364.22 226.803   8
   3   3 -16 2181.65 175.186   4
  -3   3  16 2737.58 265.811   3
  -3  -3  15 1579.03 222.161   8
  -3   3  15 1848.98 246.408   3
  -3  -3  14 320.673 130.963   8
  -3   3  14 507.331 171.227   3
  -3  -3  13 164.310 89.3673   8
  -3  -3  13-106.308 115.303   2
  -3   3  13 17.5879 127.923   3
  -3   3  13-154.582 82.3419   9
  -3  -3  12 10823.1 769.419   2
  -3  -3  12 10943.7 546.949   8
  -3  -3  12 10291.0 604.710   3
  -3   3  12 10709.1 584.966   3
  -3  -3  11 567.849 173.736   2
  -3  -3  11 980.134 169.500   8
  -3   3  11 659.002 166.896   3
  -3  -3  11 822.870 178.936   3
  -3   3  10 265.748 139.135   3
  -3  -3  10-53.2083 62.2591   2
  -3  -3  10 90.5355 125.158   3
  -3  -3   9 945.772 220.072   2
  -3   3   9 1275.72 177.551   1
  -3  -3   8 2367.71 306.394   2
  -3   3   8 2368.60 212.488   1
  -3   3   7 13160.1 477.171   1
  -3  -3   6 60.0803 52.8169  10
  -3   3   6 148.549 66.4067   1
  -3  -3   5 13126.7 562.425  10
  -3  -3   4 52195.9 1084.19  10
   3   3  -3 23852.3 471.924   9
   3   3  -2 12433.6 328.085   9
   3   3  -1 33704.1 540.798   9
   3   3   0 29.6243 25.6645   9
   3   3   1 4048.68 203.851   9
   3   3   2 40926.2 682.050   9
   3   3   3 2184.78 171.068   9
   3   3   4 60109.4 935.728   9
   3   3   5 780.546 120.319   9
   3   3   6 86724.0 1281.85   9
   3   3   7 12.4568 47.9865   9
   3  -3   8 2193.34 241.719   8
   3  -3   8 1874.33 211.441   7
   3   3   8 1864.52 216.019   9
   3  -3   9 1992.45 227.822   7
   3   3   9 2103.03 239.853   9
   3  -3   9 2294.46 252.058   8
   3  -3  10 450.317 141.834   8
   3  -3  10 526.460 138.332   7
   3   3  10 346.831 109.926   9
   3  -3  11 4760.08 378.127   8
   3  -3  11 4808.21 382.740   7
   3   3  11 4680.91 372.769   9
   3  -3  12 49237.5 1202.66   7
   3  -3  12 48395.9 1179.99   8
   3  -3  13 269.582 124.388   8
   3  -3  14 6167.67 394.900   8
   3  -3  15 5224.48 332.735   8
   3   3  16 3967.06 258.521   8
   3  -3  16 3911.44 249.384   8
   3  -3  17 242.247 62.6585   8
   3   3  17 162.499 55.8902   8
  -3   4  18 230.282 63.4127   3
  -3   4  17 182.174 90.6146   3
  -3  -4  16 1651.10 180.305   8
   3   4 -16 1434.17 131.475   4
  -3  -4  15 3361.93 274.387   8
  -3   4  15 3607.27 317.569   3
   3   4 -15 2915.34 205.715   4
  -3  -4  14 758.620 153.508   8
  -3   4  14 785.440 181.605   3
   3   4 -14 578.151 101.445   4
  -3  -4  13 10760.0 536.441   8
  -3   4  13 11004.4 592.087   3
  -3  -4  12 4794.75 534.575   2
  -3  -4  12 4573.28 361.045   8
  -3   4  12 5054.46 414.602   3
  -3  -4  11 3210.68 426.959   2
  -3   4  11 3295.59 340.068   3
  -3  -4  11 3052.06 278.913   8
  -3  -4  10 612.324 129.120   8
  -3   4  10 456.574 155.871   3
  -3  -4  10 604.920 182.826   2
  -3   4   9-5.59535 53.7927   1
  -3  -4   9-97.8805 87.5158   2
  -3   4   9 72.9220 113.873   3
  -3   4   8 1090.88 156.360   1
  -3  -4   8 1010.61 212.953   2
  -3  -4   7 52067.1 1418.31   2
  -3   4   7 54823.7 1035.96   1
  -3  -4   6 20715.3 809.301  10
  -3  -4   6 20725.9 852.032   2
  -3  -4   5 3731.13 333.176  10
  -3  -4   4 304.597 103.840  10
  -3  -4   3 130566. 1846.59  10
   3   4  -3 135603. 1178.19   9
   3   4  -2 10936.7 329.119   9
   3   4  -1 5631.47 242.820   9
   3   4   0 130524. 1207.63   9
   3   4   1 11807.0 375.781   9
   3   4   2 11835.8 400.272   9
   3   4   3 40423.9 781.113   9
   3   4   4 21616.8 602.992   9
   3   4   5 148.586 64.3626   9
   3   4   6 3080.52 261.066   9
   3   4   7 8.25622 52.7866   9
   3  -4   8 20317.0 687.958   7
   3   4   8 21117.7 756.545   9
   3  -4   8 20601.6 745.177   8
   3   4   9 11864.9 593.007   9
   3  -4   9 11219.1 572.686   8
   3  -4   9 11835.1 552.000   7
   3  -4  10 3213.49 303.593   7
   3   4  10 3347.25 328.892   9
   3  -4  10 3271.60 317.532   8
   3  -4  11 396.086 149.106   8
   3   4  11 600.647 145.324   9
   3  -4  12 653.435 164.877   8
   3  -4  13 17014.4 674.924   8
   3  -4  14 8056.69 435.487   8
   3  -4  15 2649.74 227.645   8
   3  -4  16 1708.82 158.787   8
  -3   5  17 1395.30 146.304   3
  -3   5  16 89.6096 87.5708   3
  -3  -5  15 1783.51 185.291   8
  -3   5  15 1983.20 233.493   3
  -3  -5  14 304.863 102.420   8
  -3   5  14 247.781 125.141   3
  -3   5  13 3658.15 352.645   3
   3   5 -13 3195.27 227.016   4
  -3  -5  13 3324.26 283.598   8
  -3  -5  12 6933.36 409.988   8
   3   5 -12 5899.69 309.805   4
  -3   5  12 6597.34 474.393   3
  -3   5  11 2124.15 291.626   3
  -3  -5  11 2454.25 248.683   8
  -3  -5  11 2398.57 367.970   2
   3   5 -11 2372.41 199.641   4
  -3  -5  10 17291.7 621.654   8
  -3  -5  10 19247.5 1021.76   2
   3   5 -10 18358.2 528.577   4
  -3   5  10 18872.2 773.998   3
  -3  -5   9 21417.3 654.311   8
   3   5  -9 20968.5 554.544   4
  -3  -5   9 24398.6 1099.71   2
  -3   5   9 23243.7 841.357   3
  -3  -5   8 2961.10 373.423   2
  -3   5   8 3031.11 264.297   1
  -3   5   8 2841.20 303.208   3
  -3  -5   7 1889.37 293.339   2
  -3  -5   6 83.7253 74.0529  10
  -3  -5   6 39.2467 71.5075   2
  -3  -5   5 39256.2 1169.04  10
  -3  -5   5 39137.5 1171.04   2
  -3  -5   4 388.901 120.522  10
  -3  -5   4 302.358 106.164   2
  -3  -5   3 18233.5 761.914  10
   3   5  -3 19337.3 465.928   9
   3   5  -2 13209.5 388.806   9
  -3  -5   2 13513.2 647.424  10
   3   5  -1 232.786 60.0114   9
   3   5   0 10449.1 375.378   9
   3   5   1 11734.7 411.649   9
   3   5   2 2281.09 191.526   9
   3   5   3 13655.2 490.687   9
   3   5   4 12884.8 507.533   9
   3   5   5 320.161 90.7728   9
   3  -5   6 10949.3 521.392   8
   3   5   6 10019.8 497.484   9
   3   5   7 37849.3 1014.63   9
   3  -5   7 39602.3 1032.22   8
   3  -5   8 862.458 188.374   8
   3   5   8 693.349 158.929   9
   3  -5   9 45946.9 1172.02   8
   3   5   9 43965.4 1181.14   9
   3  -5  10 1156.13 209.648   8
   3   5  10 981.017 187.167   9
   3  -5  11 487.051 144.620   8
   3  -5  12 26390.0 855.110   8
   3  -5  13 396.006 144.509   8
   3  -5  14 26.4467 92.4861   8
   3  -5  15 2330.81 205.518   8
   3   5  16 1178.30 114.542   8
   3  -5  16 1991.00 149.826   8
  -3   6  16 697.620 122.409   3
  -3   6  15 138.389 106.420   3
  -3   6  14 2910.09 281.390   3
  -3  -6  13 382.467 109.972   8
  -3   6  13 450.847 147.101   3
  -3  -6  12 359.264 108.600   8
  -3   6  12 443.229 161.589   3
  -3  -6  11 446.369 126.445   8
  -3   6  11 393.851 165.533   3
  -3  -6  10 8120.92 684.751   2
  -3   6  10 7913.80 526.428   3
  -3  -6  10 7288.07 406.388   8
  -3  -6   9 37636.5 878.414   8
  -3   6   9 37611.2 1108.16   3
  -3  -6   9 39325.3 1448.46   2
  -3   6   8 1673.44 255.519   3
  -3  -6   8 1863.16 312.941   2
  -3   6   7 4053.27 362.697   3
  -3  -6   7 4258.82 441.314   2
  -3  -6   6 1627.76 271.736   2
  -3   6   6 1670.73 243.696   3
  -3  -6   5 160.773 81.2927   2
  -3  -6   5 171.425 96.6319  10
  -3  -6   4 4824.60 400.494   2
  -3  -6   4 4531.83 421.302  10
  -3  -6   3 2045.62 243.845   2
  -3  -6   3 2053.69 278.419  10
  -3  -6   2 49369.6 1088.94   2
  -3  -6   2 47779.6 1311.85  10
   3   6  -1 209.509 59.8494   9
  -3  -6   1 204.684 92.9844  10
   3   6   0 59.9605 51.9341   9
   3   6   1 303.456 80.5649   9
   3   6   2 3799.28 268.195   9
   3   6   3 248.134 86.9947   9
   3   6   4 1641.27 197.177   9
   3  -6   5 176.516 106.739   8
   3   6   5 331.097 97.3024   9
   3  -6   6 670.180 163.486   8
   3   6   6 589.851 137.468   9
   3   6   7 5047.59 355.305   3
   3  -6   7 4727.35 381.564   8
   3   6   7 4714.52 377.601   9
   3  -6   8 1530.92 234.845   8
   3   6   8 1628.70 222.214   3
   3   6   8 1528.91 221.889   9
   3  -6   9 34607.6 1047.97   8
   3   6   9 32507.1 870.061   3
   3   6   9 33823.8 1065.38   9
   3  -6  10 5945.78 439.566   8
   3  -6  11 8150.36 495.364   8
   3  -6  12 58.5086 102.160   8
   3  -6  13 921.955 166.756   8
   3  -6  14 86.5379 82.7863   8
   3  -6  15 7524.72 310.702   8
  -3   7  16 292.889 73.4216   3
  -3   7  15 3610.88 243.076   3
  -3   7  14 782.670 156.520   3
  -3   7  13 4054.81 333.059   3
  -3   7  12 7804.22 485.659   3
  -3   7  11 2677.28 314.197   3
  -3   7  10 802.375 214.535   3
  -3  -7  10 700.333 142.984   8
  -3   7   9 4735.32 439.173   9
  -3   7   9 4468.09 414.250   3
  -3  -7   8 4285.53 481.544   2
  -3   7   8 4286.20 408.102   9
  -3   7   8 4136.53 394.843   3
  -3   7   7 13939.6 679.181   3
  -3  -7   7 14092.7 828.270   2
  -3  -7   6 5953.58 515.810   2
  -3   7   6 6073.85 448.225   3
   3  -7  -5 92.3542 131.685   8
  -3  -7   5 19.0995 70.2722  10
  -3  -7   5 182.125 89.6444   2
  -3   7   5 19.4466 122.986   3
   3  -7  -4 536.203 150.047   8
  -3  -7   4 745.034 164.497   2
  -3  -7   4 509.153 172.418  10
   3  -7  -3 459.201 131.172   8
  -3  -7   3 333.891 130.950  10
   3  -7  -2 2863.33 262.079   8
  -3  -7   2 2639.45 339.195  10
   3  -7  -1 30525.7 815.121   8
  -3  -7   1 29269.1 1097.70  10
  -3  -7   0 30744.5 1121.16  10
   3   7   0 34156.1 780.674   9
   3  -7   0 32398.4 835.657   8
   3  -7   1 3000.01 266.107   8
   3   7   1 2832.99 239.598   9
  -3  -7  -1 2575.05 325.709  10
   3   7   2 21851.8 689.792   9
   3  -7   2 22332.3 718.885   8
   3  -7   3 4977.62 353.028   8
   3   7   3 5348.58 359.537   9
   3  -7   4 1391.11 206.035   8
   3   7   4 1464.30 198.890   9
   3   7   4 1521.72 214.523   3
   3   7   5 3023.59 294.251   3
   3  -7   5 2675.05 292.125   8
   3   7   5 2709.80 288.527   9
   3   7   6 6.82693 121.428   3
   3  -7   6 158.860 123.048   8
   3   7   6 145.737 93.4339   9
   3  -7   7 1029.63 200.091   8
   3   7   7 801.264 169.442   9
   3   7   7 1013.58 185.923   3
   3   7   8 20210.4 700.534   3
   3   7   8 21111.8 855.401   9
   3  -7   8 20369.7 822.221   8
   3   7   9 1800.72 222.071   3
   3  -7   9 1859.63 262.682   8
   3  -7  10 21281.2 812.628   8
   3  -7  11 20046.9 750.184   8
   3  -7  12 919.237 177.736   8
   3  -7  13 399.715 118.477   8
   3  -7  14-21.5609 72.7322   8
  -3   8  15 1278.47 121.207   3
  -3   8  14 2705.09 212.486   3
  -3   8  13 266.935 117.738   3
  -3   8  12 7563.18 439.212   3
  -3   8  11 5164.55 396.070   3
  -3   8  10 374.737 170.295   3
  -3   8   9 8326.86 543.512   3
  -3   8   8 8310.47 550.544   3
  -3   8   7 327.566 114.243   9
  -3   8   7 632.151 186.285   3
  -3   8   6 5524.35 447.219   3
  -3   8   6 5475.38 416.052   9
  -3   8   5 1478.94 257.653   3
  -3  -8   4 4806.82 496.761  10
   3  -8  -4 5732.17 401.544   8
  -3  -8   3 32851.1 1260.15  10
   3  -8  -3 34743.9 937.984   8
  -3  -8   2 14505.3 828.870  10
   3  -8  -2 14427.8 604.478   8
   3  -8  -1 22337.1 739.422   8
  -3  -8   1 22208.1 1013.93  10
  -3  -8   0 11498.0 724.928  10
   3  -8   0 12278.6 552.387   8
  -3  -8  -1 2092.02 219.845   8
   3  -8   1 2463.69 274.311   8
  -3  -8  -1 2338.22 323.282  10
   3  -8   2 3998.23 342.593   8
  -3  -8  -2 3397.53 393.676  10
   3   8   3 14086.8 607.758   9
   3  -8   3 14379.0 629.660   8
   3   8   4 203.696 134.089   3
   3   8   4 155.397 81.3013   9
   3   8   5 2983.01 295.163   3
   3   8   5 2367.62 281.211   9
   3  -8   5 2842.32 310.186   8
   3  -8   6 935.154 197.819   8
   3   8   6 1317.30 215.412   9
   3   8   6 1304.57 209.737   3
   3  -8   7 79.0194 136.561   8
   3   8   7-55.9111 104.176   3
   3  -8   8 827.479 198.873   8
   3   8   8 828.203 167.697   3
   3   8   9 17483.7 598.986   3
   3  -8   9 18181.9 751.863   8
   3  -8  10 4191.28 357.078   8
   3  -8  11 3004.15 285.038   8
   3  -8  12 2275.16 223.213   8
   3  -8  13-70.6174 88.2190   8
  -3   9  13 3699.98 234.031   3
  -3   9  12 2001.18 206.473   3
  -3   9  11 5215.48 358.309   3
  -3   9  10 2553.07 278.172   3
  -3   9   9 3876.24 362.165   3
  -3   9   8 1309.35 237.867   3
  -3   9   7 3268.93 346.007   3
  -3   9   6 426.643 180.415   3
  -3   9   5 553.141 189.891   3
   3  -9  -4 3323.41 313.140   8
  -3   9   4 2684.79 320.548   3
   3  -9  -3 149.545 120.197   8
   3  -9  -2 17802.1 683.609   8
  -3  -9   2 16721.2 922.284  10
  -3  -9   1 459.221 158.586  10
   3  -9  -1 714.255 157.057   8
   3  -9   0 9086.61 493.053   8
  -3  -9   0 8952.75 445.569   8
   3  -9   1 17821.3 689.592   8
   3  -9   2 1372.67 224.851   8
   3   9   3 2112.54 252.665   3
   3  -9   3 2180.46 278.307   8
   3   9   4 6470.21 419.471   3
   3  -9   4 6461.40 458.080   8
   3  -9   5 105.134 126.079   8
   3   9   5 106.785 116.406   3
   3   9   6 15211.2 612.772   3
   3  -9   6 15176.8 699.615   8
   3  -9   7-44.8790 162.567   8
   3   9   7 43.7266 101.321   3
   3  -9   8 527.319 173.148   8
   3   9   8 721.641 146.060   3
   3  -9   9 297.660 138.436   8
   3  -9  10 346.730 130.927   8
   3  -9  11 383.593 119.760   8
   3  -9  12 1593.13 160.551   8
  -3  10  12 103.871 70.8802   3
  -3  10  11 10987.5 418.210   3
  -3  10  10 4857.18 316.960   3
  -3  10   9 384.190 127.199   3
  -3  10   8 189.373 114.747   3
  -3  10   7 8038.56 479.548   3
  -3  10   6 175.850 142.546   3
  -3  10   5 3355.98 338.169   3
  -3  10   4 19006.9 767.962   3
   3 -10  -3 504.230 150.871   8
  -3  10   3 613.866 181.118   3
   3 -10  -2 1717.04 227.278   8
   3 -10  -1 26752.6 832.381   8
   3 -10   0 5089.02 378.053   8
   3 -10   1 49727.6 1142.76   8
   3  10   2 15442.5 644.206   3
   3 -10   2 14523.5 635.695   8
   3  10   3 48619.9 1116.30   3
   3 -10   3 45252.0 1117.05   8
   3  10   4 29613.2 855.044   3
   3 -10   4 28484.0 891.852   8
   3  10   5 2825.53 264.559   3
   3 -10   5 2497.14 289.979   8
   3 -10   6 1432.83 232.002   8
   3  10   6 1431.14 190.299   3
   3 -10   7 3500.26 323.372   8
   3  10   7 3625.31 261.316   3
   3 -10   8 2534.90 260.723   8
   3 -10   9 2560.14 233.985   8
   3 -10  10 358.642 106.752   8
   3 -10  11 250.539 76.0896   8
  -3  11  10 89.9645 67.5444   3
  -3  11   9 3462.85 233.763   3
  -3  11   8 2177.10 213.433   3
  -3  11   7 687.606 149.297   3
  -3  11   6 83.3700 108.887   3
  -3  11   5 4387.23 339.324   3
  -3  11   4 663.619 166.284   3
  -3  11   3 200.552 149.227   3
  -3  11   2 996.801 200.360   3
   3 -11  -1 1388.97 202.281   8
   3 -11   0 122.482 136.586   8
   3 -11   1 5249.98 359.740   8
   3  11   1 5503.53 372.330   3
   3 -11   2 10675.6 508.001   8
   3  11   2 11373.5 512.342   3
   3  11   3 6904.73 388.612   3
   3 -11   3 6173.56 390.854   8
   3  11   4 2816.97 252.554   3
   3 -11   4 3166.27 287.162   8
   3  11   5 11803.8 449.056   3
   3 -11   5 11350.6 501.145   8
   3 -11   6 2060.82 222.049   8
   3 -11   7 53.8949 89.0128   8
   3 -11   8 418.585 108.053   8
   3 -11   9 184.355 71.5953   8
  -3  12   8 4115.71 205.785   3
  -3  12   7 225.958 79.6080   3
  -3  12   6 357.909 103.579   3
  -3  12   5 77.2349 85.2057   3
  -3  12   4 40.0179 93.0792   3
  -3  12   3 196.467 98.4368   3
  -3  12   2 606.569 134.397   3
   3  12  -1-76.5029 99.4425   3
  -3  12   1 51.0160 89.5629   3
   3  12   0 83.2375 99.1670   3
  -3  12   0 191.102 108.478   3
   3 -12   1 373.155 123.300   8
   3  12   1 322.073 104.357   3
  -3  12  -1 294.359 119.093   3
   3 -12   2-15.8412 88.8387   8
   3  12   2-15.6150 78.4860   3
   3 -12   3 97.5004 100.680   8
   3  12   3-149.214 80.7163   3
   3 -12   4 65.4664 90.3335   8
   3 -12   5 241.964 90.0639   8
   3 -12   6 262.447 84.3503   8
  -3  13   4 2233.43 154.777   3
  -3  13   3 1414.02 133.667   3
  -3  13   2 35.8307 64.2463   3
  -3  13   1 696.925 109.191   3
  -3  13   0 838.080 115.016   3
  -3  13  -1 227.917 73.6511   3
  -3  13  -2 316.224 75.5050   3
  -4   0  18 1483.26 132.302   8
  -4   0  17 67.6084 96.7033   3
  -4   0  17 26.3964 62.6768   8
  -4   0  16 1540.77 216.173   8
  -4   0  16 1968.24 255.910   3
  -4   0  15 295.080 179.006   3
  -4   0  14 544.129 166.675   3
  -4   0  13 151.055 152.300   3
  -4   0  12-100.060 93.1452   2
  -4   0  12 478.353 165.196   3
  -4   0  11 53.4065 108.565   3
  -4   0  11 62.0977 76.7187   2
  -4   0  10 16410.3 796.419   2
  -4   0   9-6.70226 56.7049   1
  -4   0   8 999999. 4451.96   1
  -4   0   7 74.4689 66.1341   1
  -4   0   6 202561. 1833.32   1
  -4   0   5 764.879 139.534   1
  -4   0   5 33.9383 58.2255  10
  -4   0   4 107029. 1083.11  10
  -4   0   4 100170. 1154.78   1
  -4   0   3 26.2619 39.9829   1
   4   0  -2 65992.3 853.549   9
  -4   0   2 64163.0 799.171   1
   4   0  -1 44.6586 40.6581   9
  -4   0   1 13.2259 40.3064   1
   4   0   1 6.27404 34.2359   9
   4   0   2 43518.7 607.530   9
   4   0   3 11.7829 34.9803   9
   4   0   4 218054. 1492.71   9
   4   0   5 58.8646 34.6273   9
   4   0   6 86779.6 1069.22   9
   4   0   7 69.3740 47.8301   9
   4   0   8 251479. 2073.45   9
   4   0   9-12.2059 44.8086   7
   4   0  10 15036.9 655.876   7
   4   0  11-22.0983 67.1603   7
   4   0  12 1099.32 189.214   7
   4   0  13 130.698 84.5613   7
   4   0  14 3261.80 299.238   8
   4   0  14 3328.66 285.555   7
   4   0  15-82.1459 83.4577   8
   4   0  16 70.6476 66.9107   8
   4   0  17-52.8869 41.6397   8
   4  -1 -19 1304.25 96.4736   4
  -4   1  18 714.274 99.4330   8
   4   1 -18 1310.32 120.948   4
  -4   1  17 71.6538 72.9417   8
  -4  -1  17 109.944 76.6542   8
  -4   1  17 137.723 98.4737   3
  -4   1  16-19.9297 105.314   3
  -4  -1  16 91.3585 114.341   3
  -4  -1  16-177.966 89.1399   8
  -4  -1  15 763.949 167.998   8
  -4  -1  15 1133.84 229.294   3
  -4   1  15 1217.17 216.285   3
  -4   1  14 2162.03 276.060   3
  -4  -1  14 2129.56 286.018   3
  -4  -1  13 2745.19 317.463   3
  -4   1  13 2745.76 316.619   3
  -4  -1  13 3120.65 396.640   2
  -4  -1  12 100.420 121.702   3
  -4  -1  12-79.7045 85.4323   2
  -4   1  12 153.420 116.117   3
  -4   1  11 123.110 115.720   3
  -4  -1  11 149.750 100.984   2
  -4   1  10 298.850 136.874   3
  -4   1  10 233.407 112.065   2
  -4  -1  10 221.633 106.634   2
  -4   1  10 206.986 80.6549   1
  -4   1   9 4937.22 328.714   1
  -4   1   8 24411.9 690.023   1
  -4  -1   7 20300.5 620.534   1
  -4   1   7 21516.5 622.613   1
  -4  -1   6 324.306 86.4399   1
  -4  -1   6 279.602 69.9414  10
  -4   1   6 234.676 82.5760   1
  -4  -1   5 1439.70 154.621   1
  -4  -1   5 1410.03 155.222  10
  -4   1   5 1389.65 156.270   1
  -4   1   4 90670.7 1102.66   1
  -4  -1   4 93616.2 1107.14   1
  -4  -1   3 43883.5 720.627   1
   4   1  -3 45802.9 748.115   9
  -4  -1   2 2706.83 174.128   1
   4   1  -2 2752.47 169.648   9
   4   1  -1 85688.1 874.315   9
  -4  -1   1 84635.8 871.951   1
   4   1   0 141014. 1066.18   9
   4  -1   0 136501. 1123.65   9
   4   1   1 640.327 79.1239   9
  -4  -1  -1 565.543 56.9012   1
   4  -1   1 619.096 77.8603   9
   4   1   2 1214.30 113.355   9
   4  -1   2 1016.57 91.4234   9
   4  -1   3 19731.9 394.471   9
   4   1   3 19595.2 462.867   9
   4  -1   4 62324.0 731.732   9
   4   1   4 63883.5 872.285   9
   4  -1   5 4150.59 200.994   9
   4   1   5 3944.54 233.914   9
   4  -1   6 10954.3 346.026   9
   4   1   6 10939.7 402.433   9
   4  -1   7 80.2984 37.8001   9
   4   1   7 53.9826 42.7495   9
   4   1   8 2983.18 238.318   9
   4   1   9 5668.48 386.701   7
   4  -1   9 6330.66 409.536   7
   4   1   9 6000.04 363.452   9
   4  -1  10 662.424 147.069   7
   4   1  10 515.311 132.384   7
   4   1  10 343.947 102.165   9
   4   1  11 268.539 67.7666   7
   4  -1  11 231.677 95.4342   7
   4  -1  12 1432.56 223.266   7
   4   1  12 1552.37 211.588   7
   4  -1  12 1242.98 202.355   8
   4  -1  13 1273.12 200.639   8
   4  -1  13 1302.87 203.202   7
   4   1  13 1370.74 193.891   7
   4  -1  14 772.978 162.275   8
   4  -1  14 925.303 163.054   7
   4   1  14 794.660 139.147   7
   4  -1  15 11173.6 476.447   8
   4   1  15 11106.0 476.677   8
   4  -1  16 300.787 86.1788   8
   4   1  16 347.842 87.6229   8
   4   1  17 120.751 53.0812   8
   4  -1  17 182.528 59.0842   8
   4   2 -18 1856.12 129.761   4
  -4   2  18 2056.31 189.153   3
   4   2 -17 4720.57 243.630   4
  -4   2  17 5114.38 337.242   3
  -4  -2  16 187.815 81.6613   8
  -4   2  16 307.993 141.215   3
  -4  -2  15 7120.05 419.232   8
  -4   2  15 7600.08 476.216   3
  -4  -2  14 261.494 139.122   3
  -4  -2  14 387.035 119.397   8
  -4   2  14 623.824 170.442   3
  -4  -2  13 538.589 186.280   3
  -4   2  13 512.405 173.576   3
  -4  -2  13 878.915 241.742   2
  -4  -2  13 642.552 154.951   8
  -4  -2  12 55952.9 1387.93   3
  -4   2  12 59227.9 1358.02   3
  -4  -2  11 8149.94 638.976   2
  -4   2  11 8258.63 509.579   3
  -4  -2  11 9026.65 525.962   3
  -4  -2  10 5508.75 509.280   2
  -4   2  10 6188.10 380.382   1
  -4   2  10 5740.41 403.599   3
  -4  -2  10 6179.98 412.416   3
  -4   2   9 71552.5 1247.26   1
  -4   2   8 38013.1 871.308   1
  -4   2   7 17844.7 579.784   1
  -4  -2   6 112098. 1590.89  10
  -4   2   6 107300. 1364.21   1
  -4  -2   5 20037.6 660.327  10
  -4   2   5 18774.0 551.236   1
  -4  -2   4 16590.9 500.271   1
   4   2  -3 2759.36 182.526   9
  -4  -2   3 2989.00 200.702   1
   4   2  -2 3324.48 190.295   9
  -4  -2   2 4011.34 217.387   1
   4   2  -1 64147.9 779.757   9
   4   2   0 2044.95 141.635   9
   4   2   1 239878. 1585.29   9
   4  -2   2 46426.4 675.148   9
   4   2   2 46177.0 730.424   9
   4  -2   3 120879. 1057.59   9
   4   2   3 119554. 1240.30   9
   4   2   4 7394.74 323.635   9
   4  -2   4 8147.37 270.886   9
   4  -2   5 48944.9 657.117   9
   4   2   5 46128.8 835.018   9
   4   2   6 26899.5 677.835   9
   4   2   7 42995.2 914.357   9
   4  -2   8 3474.79 295.496   7
   4   2   8 2909.26 252.519   9
   4  -2   9 16668.4 639.548   8
   4  -2   9 17672.0 691.617   7
   4   2   9 17036.5 639.275   9
   4  -2  10 158.447 105.511   8
   4  -2  10 201.618 95.2129   7
   4   2  10 42.1122 68.9314   7
   4   2  10 184.458 80.4602   9
   4  -2  11 12638.3 623.105   7
   4  -2  11 13171.5 611.691   8
   4   2  11 11824.5 573.595   7
   4   2  11 11548.6 564.899   9
   4  -2  12 31294.2 975.555   7
   4  -2  12 31468.0 936.297   8
   4   2  12 29654.3 887.081   7
   4  -2  13 193.135 105.066   8
   4  -2  13 80.3667 85.0179   7
   4   2  13 195.367 84.0407   7
   4  -2  14 2665.87 258.033   8
   4   2  15 3061.74 253.646   8
   4  -2  15 3158.86 253.770   8
   4  -2  16 1544.01 157.753   8
   4   2  16 1781.13 166.273   8
   4  -2  17 3210.13 170.200   8
  -4   3  18 547.812 84.9037   8
  -4   3  18 1653.50 163.621   3
   4   3 -17 773.990 99.0982   4
  -4   3  17 835.715 151.892   3
  -4   3  16 623.355 145.041   3
   4   3 -16 433.408 87.3969   4
  -4   3  15 515.162 162.298   3
  -4  -3  15 341.902 94.1433   8
  -4  -3  14 363.131 115.557   8
  -4   3  14 354.852 146.392   3
  -4  -3  13 533.937 130.970   8
  -4   3  13 197.104 143.027   3
  -4  -3  12 5486.29 362.584   8
  -4  -3  12 4983.54 527.530   2
  -4   3  12 5469.36 431.413   3
  -4  -3  12 5839.34 462.680   3
  -4   3  11 1455.97 235.072   3
  -4  -3  11 1610.57 306.250   2
  -4  -3  11 1775.54 268.591   3
  -4  -3  10 1560.60 238.220   3
  -4   3  10 1173.09 201.777   3
  -4  -3  10 1000.59 226.340   2
  -4   3  10 1268.57 176.122   1
  -4   3   9 8695.55 445.224   1
  -4  -3   9 8045.77 609.603   2
  -4   3   8 19504.1 645.926   1
  -4  -3   7 15504.3 684.070  10
  -4   3   7 16477.2 577.104   1
  -4   3   6 28404.5 743.891   1
  -4  -3   6 30328.4 921.040  10
  -4  -3   5 47.9097 60.5313  10
   4   3  -4 10457.7 389.840   9
  -4  -3   4 9304.36 486.060  10
   4   3  -3 895.152 113.334   9
   4   3  -2 206.892 57.0008   9
   4   3  -1 19295.0 452.754   9
   4   3   0 21141.7 488.695   9
   4   3   1 16404.5 448.945   9
   4   3   2 13257.1 422.993   9
   4   3   3 17108.7 500.849   9
   4   3   4 18341.6 540.052   9
   4   3   5 14506.7 506.429   9
   4   3   6 21197.0 651.130   9
   4   3   7-6.39498 55.3752   9
   4  -3   8 39154.4 967.169   8
   4   3   8 39984.2 997.636   9
   4  -3   8 39552.5 1009.04   7
   4  -3   9 1114.77 186.932   8
   4  -3   9 855.609 162.811   7
   4   3   9 817.305 156.027   7
   4   3   9 993.402 172.994   9
   4  -3  10 908.453 186.281   8
   4  -3  10 697.266 164.188   7
   4   3  10 683.296 134.717   7
   4   3  10 810.713 164.887   9
   4  -3  11 743.888 170.933   8
   4  -3  11 922.331 185.182   7
   4   3  11 684.172 144.387   7
   4   3  11 401.144 125.670   9
   4  -3  12 439.420 140.396   7
   4   3  12 262.631 99.5105   7
   4  -3  12 269.793 137.049   8
   4  -3  13 2704.06 280.421   8
   4  -3  14 252.120 111.933   8
   4  -3  15 167.253 88.7193   8
   4  -3  16 11386.4 380.355   8
   4   3  16 10484.5 359.460   8
  -4   4  18 121.611 61.5315   3
  -4   4  17 1329.71 167.940   3
  -4   4  16 1009.73 169.389   3
   4   4 -16 507.538 86.0327   4
  -4   4  15 418.678 151.685   3
   4   4 -15 306.174 84.3743   4
  -4   4  14 6205.22 442.212   3
   4   4 -14 5594.88 301.455   4
   4   4 -13 13311.5 468.211   4
  -4   4  13 15738.6 715.186   3
  -4  -4  12 23405.3 1173.78   2
  -4   4  12 22088.1 856.437   3
  -4  -4  11 12756.4 842.343   2
  -4   4  11 11952.6 623.204   3
  -4   4  10 71.4167 110.827   3
  -4  -4  10 198.180 121.474   2
  -4  -4   9 3695.70 428.798   2
  -4   4   9 3945.79 315.896   1
  -4   4   9 3163.60 308.755   3
  -4   4   8 496.276 115.943   1
  -4  -4   8 278.659 126.257   2
  -4  -4   7 1355.08 225.296  10
  -4   4   7 1304.69 184.755   1
  -4  -4   6 23640.7 895.555  10
  -4  -4   5 12576.4 640.792  10
   4   4  -4 10357.5 396.934   9
  -4  -4   4 9482.20 542.683  10
   4   4  -3 25373.6 586.026   9
   4   4  -2 16070.6 443.951   9
   4   4  -1 2180.56 166.744   9
   4   4   0 6882.85 302.460   9
   4   4   1 21298.8 555.804   9
   4   4   2 75434.1 1079.68   9
   4   4   3 90083.8 1228.24   9
   4   4   4 45758.4 921.472   9
   4   4   5 396.872 96.6280   9
   4   4   6 513.512 121.707   9
   4  -4   7 22611.7 723.941   7
   4   4   7 22624.0 763.109   9
   4  -4   7 23854.6 753.426   8
   4   4   8 3328.18 290.550   7
   4  -4   8 3399.99 299.299   7
   4  -4   8 3244.16 302.528   8
   4   4   8 3347.14 310.867   9
   4   4   9 1365.53 214.210   9
   4  -4   9 1253.33 205.833   7
   4   4   9 1082.18 165.442   7
   4  -4   9 1200.90 197.965   8
   4  -4  10 1473.50 225.533   8
   4  -4  10 1802.47 239.772   7
   4   4  10 1674.21 238.810   9
   4   4  10 963.068 165.480   7
   4  -4  11 11576.5 573.703   8
   4  -4  12 16207.3 661.095   8
   4  -4  13 12825.1 561.738   8
   4  -4  14 10696.7 466.992   8
   4  -4  15-6.47582 65.6180   8
   4   4  16 1057.47 107.287   8
   4  -4  16 1304.79 125.124   8
  -4   5  17 1810.58 168.840   3
  -4   5  16 501.494 130.593   3
  -4   5  15 361.298 131.622   3
   4   5 -15 549.632 92.2419   4
  -4   5  14 870.659 187.071   3
   4   5 -14 623.607 109.739   4
  -4   5  13 264.634 134.420   3
   4   5 -13 68.1827 55.3966   4
  -4   5  12 184.424 150.685   3
   4   5 -12 187.458 67.7498   4
  -4   5  11 4651.91 407.857   3
   4   5 -11 4367.28 271.904   4
  -4  -5  11 5318.53 552.657   2
  -4  -5  10 11811.9 807.109   2
   4   5 -10 11390.1 430.055   4
  -4   5  10 11898.9 626.807   3
  -4   5   9 10440.7 528.490   1
  -4   5   9 9159.34 543.727   3
   4   5  -9 9453.00 388.371   4
  -4  -5   9 9094.18 691.315   2
  -4   5   8 693.943 150.632   1
  -4   5   8 651.184 167.918   3
  -4  -5   8 706.025 190.241   2
   4   5  -8 709.979 109.463   4
  -4   5   7 601.422 142.850   1
  -4  -5   7 643.919 184.401  10
  -4  -5   7 792.504 196.101   2
  -4   5   7 645.697 153.335   3
  -4  -5   6 4001.13 400.765  10
  -4  -5   6 4003.86 415.756   2
  -4  -5   5 982.770 198.051  10
  -4  -5   4 4094.28 383.689  10
  -4  -5   3 5935.98 452.775  10
   4   5  -3 6195.17 303.129   9
   4   5  -2 682.442 100.654   9
   4   5  -1 7648.23 332.588   9
   4   5   0 1354.98 147.971   9
   4   5   1 1732.46 174.927   9
   4   5   2 21335.1 622.506   9
   4   5   3 16696.9 572.048   9
   4   5   4 31848.3 827.738   9
   4   5   5 17060.4 636.652   9
   4  -5   6 3113.10 286.596   8
   4  -5   6 3138.13 264.425   7
   4   5   6 3062.64 286.270   9
   4  -5   7 1455.13 192.347   7
   4   5   7 1082.74 186.192   9
   4  -5   7 1273.61 198.845   8
   4  -5   8 2852.35 295.937   8
   4  -5   8 2773.14 276.666   7
   4   5   8 2579.00 286.901   9
   4  -5   9 1936.42 260.882   8
   4   5   9 1680.83 240.845   9
   4  -5  10 9473.68 529.336   8
   4  -5  11 49125.8 1169.21   8
   4  -5  12 904.710 174.885   8
   4  -5  13 4049.75 310.542   8
   4  -5  14 333.116 102.174   8
   4  -5  15 2250.19 181.309   8
   4  -5  16 2374.40 140.692   8
  -4   6  16 3299.48 233.333   3
  -4   6  15 2368.59 237.237   3
  -4   6  14 1356.31 207.324   3
  -4   6  13 59.4318 111.257   3
  -4   6  12 2262.20 295.969   3
  -4   6  11 3941.59 380.520   3
  -4  -6  10 181.074 108.881   2
  -4   6  10 130.910 160.000   3
  -4  -6   9 38642.2 1441.06   2
  -4   6   9 38786.6 1132.64   3
  -4  -6   8 8821.87 670.978   2
  -4   6   8 8884.37 540.173   3
  -4   6   8 9978.99 546.605   1
  -4   6   7 0.40541 131.216   3
  -4  -6   7 23.1175 59.0826   2
  -4  -6   6 861.316 197.452   2
  -4  -6   6 701.948 194.488  10
  -4   6   6 759.966 190.864   3
  -4  -6   5 1266.11 228.362   2
  -4   6   5 1183.54 188.065   3
  -4  -6   5 1330.08 244.992  10
   4  -6  -5 1632.40 210.841   8
  -4  -6   4 2568.31 309.557   2
  -4  -6   4 2437.04 325.212  10
  -4  -6   3 3212.35 322.320   2
  -4  -6   3 3130.63 355.593  10
  -4  -6   2 15805.5 656.545   2
  -4  -6   2 15297.4 774.220  10
   4   6  -2 14824.4 486.601   9
   4   6  -1 17023.2 525.044   9
   4   6   0 2238.92 200.782   9
   4   6   1 378.223 89.2704   9
   4   6   2 3242.85 263.714   9
   4   6   3 10925.7 503.403   9
   4  -6   4 1519.96 207.570   8
   4   6   4 1217.53 181.449   9
   4  -6   5 1149.58 197.443   8
   4   6   5 1270.55 193.866   9
   4  -6   6 5768.14 409.494   8
   4   6   6 5607.93 408.380   9
   4  -6   7 5148.73 399.115   8
   4   6   7 5150.63 410.760   9
   4  -6   8 61597.7 1366.35   8
   4   6   8 62180.8 1453.32   9
   4  -6   9 369.028 151.654   8
   4  -6  10 1627.30 235.623   8
   4  -6  11 5578.64 393.125   8
   4  -6  12 2995.11 283.605   8
   4  -6  13 93.5750 83.7139   8
   4  -6  14 687.555 120.457   8
   4  -6  15 221.792 66.7653   8
  -4   7  16 3729.00 200.338   3
  -4   7  15 1032.81 148.840   3
  -4   7  14 4895.49 327.369   3
  -4   7  13 6349.62 417.363   3
  -4   7  12 3421.79 340.268   3
  -4   7  11 1303.90 231.317   3
  -4   7  10 17000.2 766.024   3
  -4   7   9 5381.33 441.814   3
  -4  -7   9 6356.28 595.363   2
  -4  -7   8 91.9360 97.9444   2
  -4   7   8 89.4514 126.478   3
  -4   7   7 3663.48 363.692   3
  -4  -7   7 2995.39 400.468   2
  -4  -7   6 3880.84 421.291   2
  -4  -7   6 4986.41 506.547  10
  -4   7   6 4612.51 389.643   3
  -4  -7   5 14598.1 773.396   2
   4  -7  -5 15155.6 633.300   8
  -4  -7   5 13388.9 809.584  10
  -4   7   5 13165.4 628.587   3
  -4  -7   4 12018.4 662.022   2
  -4  -7   4 11260.9 729.183  10
   4  -7  -4 12124.0 557.174   8
  -4  -7   3 44435.8 1431.98  10
   4  -7  -3 48165.8 1079.00   8
  -4  -7   2 55856.6 1599.94  10
   4  -7  -2 59274.0 1171.63   8
  -4  -7   1 11.6088 60.0207  10
   4  -7  -1-148.540 103.836   8
   4  -7   0 1647.68 212.818   8
  -4  -7   0 1537.41 269.001  10
   4   7   0 1466.36 171.340   9
   4  -7   1 10107.6 497.440   8
   4   7   1 10205.7 470.009   9
   4  -7   2 746.946 148.342   8
   4   7   2 1192.88 171.818   9
   4  -7   3 9325.62 502.326   8
   4   7   3 11014.8 535.665   9
   4  -7   4 2659.76 280.725   8
   4   7   4 3182.73 307.408   9
   4   7   5 105.048 64.9602   9
   4  -7   5 176.564 115.456   8
   4  -7   6 2153.40 265.773   8
   4   7   6 2049.44 264.838   9
   4  -7   7 70.5175 117.983   8
   4   7   7-72.4306 74.4948   9
   4  -7   8 2922.48 324.424   8
   4  -7   9 46206.1 1185.47   8
   4  -7  10 28007.1 887.094   8
   4  -7  11 2931.32 281.756   8
   4  -7  12 813.838 155.573   8
   4  -7  13 4860.68 286.221   8
   4  -7  14 990.879 116.017   8
  -4   8  15 1163.13 129.533   3
  -4   8  14 3721.66 249.286   3
  -4   8  13 8179.58 417.611   3
  -4   8  12 621.436 159.777   3
  -4   8  11 70.3572 112.524   3
  -4   8  10 4158.68 374.992   3
  -4   8   9 3591.38 361.264   3
  -4   8   8 8842.72 565.128   3
  -4   8   7 2543.97 298.508   9
  -4   8   7 2578.10 324.017   3
  -4   8   6 3776.39 343.708   9
  -4   8   6 3284.25 353.700   3
  -4  -8   5 1374.26 276.921  10
  -4   8   5 1237.85 239.820   3
  -4  -8   4 3604.30 438.810  10
  -4   8   4 4178.29 379.657   3
   4  -8  -4 3715.94 340.088   8
   4  -8  -3 65818.9 1314.56   8
  -4  -8   3 66868.5 1852.98  10
  -4  -8   2 1484.22 278.266  10
   4  -8  -2 1651.98 235.794   8
  -4  -8   1 1556.41 290.336  10
   4  -8  -1 1802.21 241.011   8
   4  -8   0 14099.8 604.322   8
  -4  -8   0 14607.0 858.649  10
  -4  -8  -1 153.415 113.483  10
   4  -8   1 271.389 152.231   8
   4  -8   2 913.661 203.897   8
  -4  -8  -2 719.576 195.207  10
   4   8   2 1116.18 175.785   9
   4  -8   3 38146.2 1057.67   8
   4   8   3 39472.6 1050.87   9
   4   8   3 41453.0 1004.01   3
   4   8   4 2076.73 248.747   3
   4  -8   4 1990.22 268.352   8
   4   8   4 2195.94 261.403   9
   4  -8   5 425.901 147.992   8
   4   8   5 740.086 158.220   9
   4  -8   6 357.976 136.344   8
   4  -8   7 5202.23 427.419   8
   4  -8   8 346.578 139.441   8
   4  -8   9 4276.41 362.594   8
   4  -8  10 1261.03 195.392   8
   4  -8  11-54.6713 120.038   8
   4  -8  12 2167.23 198.234   8
   4  -8  13 1734.74 149.930   8
  -4   9  14 1237.35 113.813   3
  -4   9  13 292.051 95.2968   3
  -4   9  12 274.013 104.840   3
  -4   9  11 1589.73 211.201   3
  -4   9  10 1619.40 226.262   3
  -4   9   9 6399.30 442.135   3
  -4   9   8 7531.03 499.388   3
  -4   9   7 2665.71 308.385   3
  -4   9   6 2544.19 304.790   3
  -4   9   5 398.571 173.273   3
  -4   9   4 7053.67 480.004   3
   4  -9  -4 8180.91 488.371   8
   4  -9  -3 369.776 142.680   8
  -4  -9   3 237.579 129.444  10
   4  -9  -2 6381.71 424.493   8
  -4  -9   2 6075.02 578.797  10
  -4  -9   1 20129.6 1045.89  10
   4  -9  -1 21948.5 771.599   8
   4  -9   0 41205.9 1060.34   8
   4  -9   1 474.481 156.786   8
   4  -9   2 2675.77 295.785   8
   4   9   3 1011.27 190.427   3
   4  -9   3 897.501 212.009   8
   4  -9   4 4409.32 389.438   8
   4   9   4 4018.73 327.898   3
   4  -9   5 1415.62 247.605   8
   4  -9   6 2640.75 308.883   8
   4  -9   7 343.584 138.719   8
   4  -9   8 4414.58 359.602   8
   4  -9   9-13.6364 116.678   8
   4  -9  10 1723.07 199.780   8
   4  -9  11 389.332 111.128   8
   4  -9  12 1644.07 141.800   8
  -4  10  12 2482.50 176.239   3
  -4  10  11 1486.58 169.157   3
  -4  10  10 4619.80 303.813   3
  -4  10   9 1025.42 176.498   3
  -4  10   8-35.3446 105.659   3
  -4  10   7 191.189 116.632   3
  -4  10   6 3168.78 319.441   3
  -4  10   5 5661.78 411.812   3
  -4  10   4 2862.86 309.019   3
  -4  10   3 41.2745 123.716   3
   4 -10  -3 60.9499 121.124   8
   4 -10  -2 231.801 131.713   8
   4 -10  -1 6568.25 424.975   8
   4 -10   0 803.258 175.105   8
   4 -10   1 93.1289 124.669   8
   4  10   2 2274.41 259.530   3
   4 -10   2 2253.86 269.535   8
   4  10   3 3550.16 311.303   3
   4 -10   3 3624.36 337.689   8
   4 -10   4 3449.52 331.016   8
   4  10   4 4022.70 308.047   3
   4 -10   5 125.295 131.604   8
   4 -10   6 988.865 193.041   8
   4 -10   7 249.088 135.613   8
   4 -10   8 1252.87 190.017   8
   4 -10   9 5934.31 321.274   8
   4 -10  10 2405.19 184.773   8
  -4  11  10 1430.89 140.401   3
  -4  11   9 309.593 96.5755   3
  -4  11   8 237.290 107.275   3
  -4  11   7 172.707 120.243   3
  -4  11   6 1030.58 177.181   3
  -4  11   5 3987.48 316.929   3
  -4  11   4 3030.27 284.266   3
  -4  11   3 2461.17 265.085   3
  -4  11   2 2125.79 250.902   3
  -4  11   1 9972.44 504.062   3
   4 -11  -1 11955.1 539.680   8
   4 -11   0 104.944 134.970   8
   4  11   0 182.941 126.401   3
   4  11   1 7277.51 395.335   3
   4 -11   1 6590.10 403.496   8
   4 -11   2 110.948 146.181   8
   4  11   2 103.626 123.768   3
   4 -11   3 443.602 162.108   8
   4  11   3 122.519 110.258   3
   4 -11   4 2765.98 265.385   8
   4 -11   5 313.292 83.1336   5
   4 -11   5 375.175 129.627   8
   4 -11   6 1882.23 209.931   8
   4 -11   7 3697.61 254.039   8
   4 -11   8 2004.43 171.748   8
  -4  12   8 3057.50 173.113   3
  -4  12   7 2534.99 181.287   3
  -4  12   6 213.804 83.9682   3
  -4  12   5 719.084 126.928   3
  -4  12   4 434.381 122.043   3
  -4  12   3-76.4167 85.6255   3
  -4  12   2 2036.98 208.610   3
   4  12  -2 2171.09 196.453   3
   4  12  -1 1021.82 142.068   3
  -4  12   1 852.240 151.663   3
  -4  12   0 22.8100 88.1036   3
   4  12   0-89.2793 85.3253   3
   4 -12   1 678.748 136.481   8
  -4  12  -1 426.900 120.159   3
   4 -12   2 636.469 136.764   8
  -4  12  -2 520.317 119.417   3
   4 -12   3 1257.89 160.857   8
   4 -12   4 137.742 82.4758   8
   4 -12   4 52.6371 47.2847   5
   4 -12   5-2.76673 71.4262   8
   4 -12   6 717.806 99.5279   8
  -4  13   2 1392.19 125.100   3
  -4  13   1 132.656 60.7723   3
  -4  13   0 990.382 105.625   3
   5   0 -18 112.567 50.2404   4
  -5   0  17 202.222 119.660   3
  -5   0  16-7.40025 70.7538   8
  -5   0  16 69.2223 125.514   3
  -5   0  15 2326.00 285.878   3
  -5   0  14-28.6157 119.034   3
  -5   0  13 359.046 181.598   3
  -5   0  12 169.304 133.539   3
  -5   0  12 152.480 99.3228   2
  -5   0  11 324.212 126.034   2
  -5   0  11 259.722 150.871   3
  -5   0  10-18.0236 53.7270   1
  -5   0  10 181.899 124.688   3
  -5   0   9 2749.10 271.235   1
  -5   0   8 185.815 99.1954   1
  -5   0   7 45936.6 991.648   1
  -5   0   6-10.0065 58.1942   1
  -5   0   6-81.7018 40.1749  10
  -5   0   5 14967.7 452.405  10
  -5   0   5 14680.6 523.907   1
  -5   0   4 204.285 105.622   1
  -5   0   3 5147.64 264.618   1
  -5   0   2 758.628 134.123   1
   5   0  -2 179.742 83.7747   9
   5   0  -1 1859.07 158.451   9
  -5   0   1 2086.24 154.855   1
   5   0   0 433.082 107.311   9
  -5   0   0 971.674 133.409   1
  -5   0  -1 70987.9 696.260   1
   5   0   1 71835.1 852.329   9
  -5   0  -2 190.310 51.2032   1
   5   0   2 110.083 62.9443   9
   5   0   3 2868.92 184.490   9
  -5   0  -3 2727.16 108.615   1
   5   0   4 19.0512 32.3981   9
   5   0   5 15753.5 466.590   9
   5   0   6 130.645 79.7693   9
   5   0   7 2134.39 195.010   9
   5   0   8-65.3624 48.9865   9
   5   0   8 103.210 65.5249   7
   5   0   9 998.266 166.095   7
   5   0  10 1.19864 71.2040   7
   5   0  11 55.4574 95.8816   7
   5   0  12 162.213 102.660   7
   5   0  13 10300.6 509.955   8
   5   0  13 9834.71 514.602   7
   5   0  14 24.6696 60.4879   7
   5   0  14-58.5062 80.4439   8
   5   0  15 14885.9 510.871   8
   5   0  16-41.8608 59.6438   8
   5   1 -18 2233.52 154.640   4
  -5   1  17 159.259 109.744   3
  -5   1  17 172.228 81.0232   8
  -5  -1  16 683.444 177.855   3
  -5   1  16 656.905 155.823   3
  -5   1  15 122.936 122.998   3
  -5  -1  15 5.37282 63.5087   8
  -5  -1  15 36.5174 120.705   3
  -5  -1  14 1196.47 241.820   3
  -5  -1  14 703.590 164.447   8
  -5   1  14 932.153 216.886   3
  -5  -1  13 19819.8 1019.88   2
  -5   1  13 19242.6 792.010   3
  -5  -1  13 19952.6 827.285   3
  -5  -1  12 3874.87 441.363   2
  -5   1  12 3812.16 359.927   3
  -5  -1  12 4108.46 372.808   3
  -5  -1  11 66736.1 1824.98   2
  -5   1  11 70370.4 1417.42   1
  -5  -1  11 68838.9 1385.98   3
  -5   1  11 68586.7 1397.16   3
  -5   1  11 66975.6 1645.23   2
  -5   1  10 455.747 145.966   3
  -5   1  10 179.125 80.8259   1
  -5  -1  10 378.660 137.807   3
  -5   1   9 61947.1 1232.90   1
  -5   1   8 53907.8 1129.94   1
  -5  -1   8 52640.8 1125.27   1
  -5   1   7 0.85459 77.5780   1
  -5  -1   7 86.3467 63.1257   1
  -5  -1   6 11418.2 479.157   1
  -5  -1   6 10348.3 450.354  10
  -5   1   6 10989.6 464.969   1
  -5   1   5 207.356 79.4227   1
  -5  -1   5 62.5355 56.8892   1
  -5  -1   5 80.2711 50.1524  10
  -5   1   4 378.119 57.7993  10
  -5   1   4 343.258 84.1651   1
  -5  -1   4 524.333 100.814   1
  -5   1   3 13027.6 426.373   1
   5   1  -3 13078.1 450.993   9
  -5  -1   3 12003.7 420.634   1
  -5  -1   2 1353.22 132.993   1
   5   1  -2 1252.37 132.862   9
   5  -1  -1 4425.26 249.703   9
  -5  -1   1 4480.51 219.895   1
   5   1  -1 4307.67 225.943   9
  -5  -1   0 583757. 2253.97   1
   5  -1   0 550429. 2633.47   9
   5  -1   1 17772.5 449.435   9
   5   1   1 18924.6 453.936   9
  -5  -1  -1 18300.9 348.605   1
   5   1   2 483.990 81.8092   9
   5  -1   2 436.938 73.8810   9
  -5  -1  -2 305.581 37.9710   1
   5  -1   3 51498.5 730.156   9
   5   1   3 50754.4 811.942   9
   5  -1   4 2983.50 179.802   9
   5   1   4 2775.80 205.385   9
   5  -1   5 14951.5 411.011   9
   5   1   5 14667.2 480.141   9
   5   1   6 4194.53 275.812   9
   5  -1   6 4408.93 234.289   9
   5   1   7 512.449 111.781   9
   5   1   8 3177.49 293.473   7
   5  -1   8 2870.55 283.112   6
   5   1   8 2972.55 251.905   9
   5  -1   8 2773.71 273.159   7
   5  -1   9 656.267 148.997   7
   5   1   9 673.009 145.037   7
   5   1   9 806.076 139.859   9
   5  -1  10 7978.06 470.374   8
   5  -1  10 6926.88 463.958   7
   5   1  10 7482.77 469.502   7
   5  -1  11 26059.1 850.192   8
   5  -1  11 24131.4 868.761   7
   5   1  11 24856.2 854.130   7
   5  -1  12 3167.27 302.885   8
   5   1  12 2978.11 298.587   7
   5  -1  12 3066.32 310.711   7
   5   1  13 994.093 171.157   7
   5  -1  13 1069.11 174.559   8
   5  -1  13 1000.15 176.885   7
   5  -1  14 8.28765 77.2702   8
   5   1  14 45.7649 86.1906   8
   5   1  14 80.5804 68.8163   7
   5  -1  14 151.510 81.9749   7
   5  -1  15 2606.27 219.018   8
   5   1  15 2792.74 223.918   8
   5  -1  16-25.5557 46.0612   8
   5   1  16-60.7096 57.4099   8
  -5   2  18 516.554 112.876   3
   5   2 -18 414.113 71.2947   4
  -5   2  17 3593.69 287.577   3
   5   2 -17 3365.42 208.008   4
  -5   2  16 10325.0 525.911   3
  -5   2  15 5893.96 428.993   3
  -5  -2  14 521.820 178.017   3
  -5   2  14 717.920 192.319   3
  -5  -2  13-184.349 138.744   3
  -5   2  13 86.7353 117.107   3
  -5  -2  13 107.435 97.8706   2
  -5  -2  12 3862.35 475.986   2
  -5  -2  12 4240.37 385.639   3
  -5   2  12 4071.13 377.869   3
  -5  -2  11 144.177 104.105   3
  -5   2  11 173.797 80.2251   1
  -5   2  11 103.258 128.702   3
  -5  -2  11 98.7756 92.9952   2
  -5  -2  10 45569.6 1511.64   2
  -5   2  10 46325.1 1135.34   3
  -5  -2  10 49226.6 1118.12   3
  -5   2  10 45628.1 1101.70   1
  -5   2   9 33687.2 925.832   1
  -5   2   8 42755.6 1003.97   1
  -5  -2   7 70.0679 73.9658  10
  -5   2   7 369.819 111.414   1
  -5  -2   6 14440.8 603.484  10
  -5   2   6 13735.6 530.285   1
  -5   2   5 43460.8 896.339   1
  -5  -2   5 45103.7 937.394   1
  -5  -2   5 45784.3 1052.43  10
  -5  -2   4 10713.0 441.261   1
   5   2  -3 35367.8 752.745   9
  -5  -2   3 36152.5 747.815   1
   5   2  -2 2284.04 179.167   9
  -5  -2   2 2359.96 182.179   1
  -5  -2   1 123168. 1212.63   1
   5   2  -1 131456. 1251.81   9
   5   2   0 1598.73 139.005   9
   5   2   1 60668.3 870.619   9
   5  -2   2 1073.26 124.435   9
   5   2   2 1049.84 126.619   9
   5  -2   3 2606.74 187.137   9
   5   2   3 2750.45 210.342   9
   5   2   4 2734.04 214.670   9
   5  -2   4 2850.92 187.675   9
   5  -2   5 2160.63 164.542   9
   5   2   5 2058.60 195.115   9
   5   2   6 2523.16 226.056   9
   5   2   7 26123.0 753.975   9
   5  -2   8 3019.29 267.215   8
   5  -2   8 2973.72 286.036   7
   5   2   8 2571.57 252.293   9
   5   2   8 2597.84 259.529   7
   5  -2   9 11154.0 531.149   8
   5  -2   9 9776.44 544.382   7
   5   2   9 9204.65 506.579   7
   5   2   9 9895.88 510.048   9
   5  -2  10 1700.10 223.173   8
   5  -2  10 1536.95 227.583   7
   5   2  10 1339.55 205.083   7
   5   2  10 1655.71 216.840   9
   5  -2  11 329.591 134.344   7
   5  -2  11 323.755 117.294   8
   5   2  11 353.555 117.390   7
   5  -2  12 4437.47 355.991   8
   5  -2  12 3885.56 352.333   7
   5   2  12 3703.29 319.060   7
   5  -2  13 86.3217 97.8369   8
   5  -2  13-22.0092 71.6135   7
   5   2  13-99.8569 74.5298   7
   5  -2  14 8750.55 431.404   8
   5   2  14 8808.51 428.135   8
   5   2  14 8594.34 400.504   7
   5   2  15 22.0347 62.2107   8
   5  -2  15 42.0075 63.8494   8
   5  -2  16-42.8845 56.9347   8
   5   2  16 25.9959 47.1544   8
  -5   3  18 11.2905 65.8055   3
   5   3 -18 82.6007 34.8526   4
   5   3 -17 59.8137 44.0010   4
  -5   3  17 41.3516 75.5657   3
   5   3 -16 62.7910 57.7519   4
  -5   3  16 45.0257 103.794   3
   5   3 -15 2093.97 189.709   4
  -5   3  15 2271.66 270.495   3
  -5   3  14 5194.22 420.372   3
  -5   3  13 368.263 167.113   3
  -5  -3  12 8946.87 729.365   2
  -5  -3  12 10459.9 597.770   3
  -5   3  12 9390.69 564.572   3
  -5  -3  11 544.551 173.132   3
  -5  -3  11 395.213 188.889   2
  -5   3  11 329.201 164.020   3
  -5   3  10 231.841 144.817   3
  -5  -3  10 15.1008 76.5145   2
  -5   3  10 243.051 109.396   1
  -5  -3  10-37.5560 109.918   3
  -5   3   9 5687.31 391.137   1
  -5   3   9 6205.12 412.877   3
  -5   3   8 24681.3 787.191   1
  -5   3   7 62106.9 1216.18   1
  -5  -3   7 61518.2 1406.77  10
  -5   3   6 22612.9 708.844   1
  -5  -3   6 23730.6 849.690  10
  -5  -3   5 6035.78 423.725  10
   5   3  -4 7220.37 365.874   9
   5   3  -3 767.840 116.650   9
   5   3  -2 51096.8 838.963   9
   5   3  -1-7.92545 35.4559   9
   5   3   0 6550.25 299.953   9
   5   3   1 11.6798 39.0350   9
   5   3   2 17336.6 532.546   9
   5   3   3 29551.9 719.088   9
   5   3   4 35.5807 60.3552   9
   5   3   5 2922.90 246.806   9
   5   3   6 9722.05 466.661   9
   5  -3   7 897.565 158.173   7
   5  -3   7 1037.53 179.569   8
   5  -3   7 905.000 175.449   6
   5   3   7 825.916 154.749   9
   5  -3   8 11156.8 563.031   7
   5   3   8 10741.0 523.015   7
   5  -3   8 11569.8 529.614   8
   5   3   8 11051.4 552.400   9
   5  -3   9 175.441 120.336   8
   5   3   9-10.9080 59.2136   7
   5   3   9 247.867 96.5927   9
   5  -3   9 114.580 92.5358   7
   5  -3  10 3644.46 325.860   8
   5  -3  10 3114.32 325.106   7
   5   3  10 3152.04 301.552   7
   5   3  10 3812.03 343.802   9
   5  -3  11 701.027 165.813   8
   5  -3  11 442.432 137.401   7
   5   3  11 404.010 117.521   7
   5  -3  12 818.886 173.419   7
   5   3  12 756.582 145.791   7
   5  -3  12 613.949 153.528   8
   5  -3  13 685.947 150.974   8
   5   3  13 606.533 128.873   7
   5  -3  14 14832.1 537.452   8
   5   3  15 1167.35 137.227   8
   5  -3  15 1423.08 152.269   8
   5  -3  16 9934.44 315.297   8
  -5   4  18 30.1752 58.0491   3
   5   4 -17 1655.00 125.027   4
  -5   4  17 2174.45 207.157   3
   5   4 -16 777.331 104.551   4
  -5   4  16 1009.66 173.749   3
   5   4 -15 1788.90 169.433   4
  -5   4  15 1842.72 240.633   3
   5   4 -14 1132.20 141.327   4
  -5   4  14 912.580 188.986   3
   5   4 -13 7500.44 360.755   4
  -5   4  13 7738.16 525.364   3
  -5   4  12-4.49352 126.305   3
   5   4 -12-32.2561 57.4866   4
  -5   4  11 866.632 201.626   3
  -5  -4  11 580.529 191.670   2
   5   4 -11 772.982 125.595   4
  -5   4  10 392.048 123.065   1
  -5   4  10 89.8391 134.791   3
  -5  -4  10 124.618 106.982   2
   5   4 -10 143.954 63.7532   4
   5   4  -9 5856.67 307.019   4
  -5   4   9 6456.01 429.845   1
  -5  -4   9 5294.99 526.902   2
  -5   4   9 6575.39 444.638   3
  -5   4   8 3170.60 304.290   1
  -5   4   8 3605.64 317.561   3
  -5  -4   7 10321.2 630.240  10
  -5   4   7 10462.6 531.017   1
  -5  -4   6 9562.12 591.131  10
  -5  -4   5 31262.6 1044.21  10
   5   4  -4 59842.3 1071.47   9
  -5  -4   4 60063.5 1416.48  10
   5   4  -3 10181.9 415.928   9
   5   4  -2 58135.2 929.150   9
   5   4  -1 5531.22 279.655   9
   5   4   0 48638.7 856.830   9
   5   4   1 20662.0 586.087   9
   5   4   2 217.919 72.2059   9
   5   4   3 13447.8 515.368   9
   5   4   4 29688.2 793.635   9
   5   4   5 24.8119 48.4648   9
   5  -4   6 23786.1 780.271   6
   5   4   6 22028.2 751.074   9
   5  -4   6 24104.6 723.085   8
   5  -4   6 23090.7 734.034   7
   5  -4   7 13342.0 587.662   7
   5  -4   7 12457.7 542.459   8
   5   4   7 12206.9 597.440   9
   5  -4   8 11222.1 564.974   7
   5  -4   8 10476.7 522.333   8
   5   4   8 10379.8 515.129   7
   5   4   8 10645.4 582.513   9
   5  -4   9 7613.04 459.611   8
   5   4   9 7520.97 450.507   7
   5  -4   9 7875.51 497.068   7
   5   4   9 7916.07 515.223   9
   5   4  10-82.4554 76.9993   7
   5  -4  10 66.6482 93.0965   8
   5  -4  10 40.5145 75.4547   7
   5  -4  11 5221.28 383.454   8
   5  -4  11 4756.09 391.010   7
   5   4  11 5446.64 371.025   7
   5  -4  12 252.105 126.284   8
   5  -4  13 422.914 119.325   8
   5  -4  14 657.039 122.147   8
   5  -4  15 410.935 90.8412   8
   5   4  15 356.506 78.1831   8
   5  -4  16 2407.70 141.007   8
  -5   5  17 201.742 85.4639   3
  -5   5  16 402.875 117.933   3
   5   5 -15 42.6616 44.5215   4
  -5   5  15 183.545 110.343   3
  -5   5  14 448.664 152.122   3
   5   5 -14 419.481 95.5074   4
  -5   5  13 246.252 143.356   3
   5   5 -13 250.928 75.7523   4
  -5   5  12 837.136 198.094   3
   5   5 -12 700.068 119.541   4
  -5   5  11 3156.12 349.525   3
  -5  -5  11 3277.17 442.062   2
   5   5 -11 3401.00 248.729   4
  -5  -5  10 73.3886 87.0512   2
   5   5 -10 41.4484 54.0106   4
  -5   5  10-23.6797 134.332   3
  -5  -5   9 8021.24 665.057   2
  -5   5   9 8994.36 530.134   1
  -5   5   9 8380.97 528.085   3
   5   5  -9 8379.59 378.441   4
   5   5  -8 348.777 83.1259   4
  -5   5   8 443.386 131.930   1
  -5  -5   8 229.121 137.957   2
  -5   5   8 336.694 154.653   3
  -5  -5   7 4183.93 449.227   2
  -5   5   7 4513.49 355.653   3
  -5  -5   7 4550.89 449.257  10
  -5   5   7 4679.25 378.757   1
  -5  -5   6 16284.0 825.807  10
  -5  -5   5 1652.24 259.026  10
  -5  -5   4 29282.7 1076.70  10
   5   5  -4 32303.7 807.810   9
   5   5  -3 110409. 1428.32   9
   5   5  -2 16594.3 530.958   9
   5   5  -1 12292.0 449.549   9
   5   5   0 24184.9 646.208   9
   5   5   1 7696.11 382.762   9
   5   5   2 24161.6 702.854   9
   5   5   3 9791.39 470.164   9
   5   5   4 1066.99 168.694   9
   5  -5   5 37486.5 928.853   8
   5  -5   5 34916.0 862.634   7
   5  -5   5 36749.7 939.437   6
   5   5   5 34384.5 959.660   9
   5  -5   6 2298.39 247.022   8
   5  -5   6 2502.51 252.346   7
   5   5   6 2206.12 256.365   9
   5  -5   7 219.247 91.8265   7
   5   5   7-12.4743 60.6684   9
   5  -5   7 138.686 97.2398   8
   5  -5   8 18406.8 729.708   7
   5   5   8 16605.9 651.719   7
   5  -5   8 17517.5 686.895   8
   5   5   8 17321.8 773.020   9
   5  -5   9 44201.7 1094.13   8
   5   5   9 44225.9 1064.11   7
   5   5   9 46239.1 1277.54   9
   5  -5  10-103.325 118.846   8
   5   5  10-80.3099 71.8313   7
   5  -5  11 85.5168 108.302   8
   5  -5  12 2321.31 244.508   8
   5  -5  13 13523.1 518.312   8
   5  -5  14 180.733 81.6236   8
   5  -5  15 3633.58 201.484   8
  -5   6  16 2599.62 208.674   3
  -5   6  15 4783.52 327.460   3
  -5   6  14 254.515 133.529   3
   5   6 -13 1714.61 164.983   4
  -5   6  13 2205.14 277.304   3
   5   6 -12 243.876 79.8788   4
  -5   6  12 316.914 139.974   3
   5   6 -11 1528.10 171.422   4
  -5   6  11 1619.87 257.863   3
   5   6 -10 2379.74 212.248   4
  -5  -6  10 2094.35 353.048   2
  -5   6  10 2529.95 305.196   3
  -5  -6   9 12144.4 821.853   2
   5   6  -9 12064.7 463.675   4
  -5   6   9 12718.3 652.487   3
  -5   6   8 1510.51 231.749   1
   5   6  -8 1049.62 142.651   4
  -5  -6   8 1156.49 248.443   2
  -5   6   8 1055.48 211.796   3
  -5   6   7 12135.1 603.578   3
   5   6  -7 11761.0 452.552   4
  -5  -6   7 11541.9 758.530   2
  -5  -6   7 12269.7 786.220  10
   5   6  -6 814.814 122.881   4
  -5   6   6 624.701 169.886   3
  -5  -6   6 867.912 208.027   2
  -5  -6   6 834.223 210.065  10
  -5   6   5 3589.41 315.341   3
   5  -6  -5 3554.59 304.965   8
  -5  -6   5 3884.04 424.124  10
  -5  -6   5 3794.60 405.157   2
  -5  -6   4 7142.00 529.017   2
  -5  -6   4 7111.48 566.404  10
  -5  -6   3 358.210 137.328  10
   5   6  -2 5776.33 332.825   9
   5   6  -1 2509.85 221.092   9
   5   6   0 389.728 95.5935   9
   5   6   1 11.2962 49.5058   9
   5  -6   2 29563.9 819.552   8
   5   6   2 28914.6 826.913   9
   5  -6   3 7982.51 438.695   8
   5   6   3 7917.56 452.709   9
   5  -6   4 31.7939 73.8642   8
   5   6   4 109.803 71.8417   9
   5  -6   5 4893.57 368.903   8
   5   6   5 4737.11 379.434   9
   5  -6   6 1971.67 242.058   8
   5   6   6 2170.86 272.563   9
   5  -6   7 36903.1 1026.78   8
   5   6   7 36759.9 1123.24   9
   5  -6   8 4250.20 359.479   8
   5   6   8 3928.30 313.219   7
   5   6   8 3595.05 366.695   9
   5  -6   9 154.405 117.050   8
   5  -6  10 6280.25 423.452   8
   5  -6  11-33.8005 96.9010   8
   5  -6  12 45.1557 85.0232   8
   5  -6  13 82.8915 85.3843   8
   5  -6  14 296.232 80.3060   8
  -5   7  16 6176.07 254.719   3
  -5   7  15 63.8528 69.8286   3
  -5   7  14 179.168 109.182   3
  -5   7  13 650.007 172.495   3
  -5   7  12 1551.20 232.314   3
  -5   7  11 7989.18 509.879   3
  -5   7  10 19201.5 797.655   3
  -5   7   9 1612.64 256.922   3
  -5  -7   8 15703.8 924.043   2
  -5   7   8 14645.7 700.354   3
  -5  -7   7 5280.13 514.554   2
  -5   7   7 4788.11 407.419   3
   5   7  -7 5465.22 314.637   4
  -5   7   6 10892.5 580.127   3
   5   7  -6 11857.9 458.759   4
  -5  -7   6 11182.3 729.647   2
  -5  -7   6 11492.6 786.727  10
   5   7  -5 5869.97 319.582   4
  -5  -7   5 5647.37 503.355   2
  -5  -7   5 5680.16 546.130  10
  -5   7   5 5511.47 411.377   3
   5  -7  -5 5813.15 408.080   8
  -5   7   4 8592.52 491.608   3
   5   7  -4 8770.87 387.590   4
  -5  -7   4 8994.30 677.002  10
   5  -7  -4 8915.60 488.934   8
   5   7  -3 7852.93 360.782   4
  -5  -7   3 8508.07 656.464  10
   5  -7  -3 8436.72 465.767   8
   5   7  -2 6937.12 344.642   4
   5  -7  -2 7667.95 440.246   8
  -5  -7   2 7208.57 613.351  10
   5   7  -1 1168.12 147.660   4
  -5  -7   1 1407.71 271.592  10
   5  -7  -1 1358.13 211.440   8
   5   7   0 555.865 109.666   4
   5   7   0 841.800 138.274   9
   5  -7   0 603.694 153.136   8
   5  -7   1 493.235 147.055   8
   5   7   1 530.915 114.302   9
   5   7   1 267.948 86.8162   4
   5   7   2 4252.54 331.221   9
   5  -7   2 4275.85 338.881   8
   5  -7   3 452.265 132.343   8
   5   7   3 599.599 137.461   9
   5   7   4 763.394 160.293   9
   5  -7   4 631.106 144.874   8
   5   7   5 2288.03 280.705   9
   5  -7   5 2672.11 294.715   8
   5  -7   6 11475.8 592.081   8
   5   7   6 11001.0 621.707   9
   5  -7   7 30045.3 948.785   8
   5  -7   8 181.971 115.533   8
   5  -7   9 537.347 153.922   8
   5  -7  10 191.016 112.302   8
   5  -7  11 2449.14 242.165   8
   5  -7  12 2975.62 240.533   8
   5  -7  13 33.4651 69.8585   8
   5  -7  14 104.582 51.0028   8
  -5   8  15 239.635 66.2714   3
  -5   8  14 2301.89 199.080   3
  -5   8  13 7368.25 390.479   3
  -5   8  12 954.072 183.417   3
  -5   8  11 36.1026 103.578   3
  -5   8  10 380.266 160.548   3
  -5   8   9 143.461 131.771   3
  -5   8   8 1335.27 247.083   3
  -5   8   7 776.624 185.180   3
  -5   8   6 11629.6 609.097   3
  -5   8   5 13212.0 637.315   3
  -5  -8   5 14412.1 900.160  10
  -5   8   4 12068.1 599.595   3
  -5  -8   4 12940.6 851.727  10
   5  -8  -4 12154.2 591.044   8
   5  -8  -3 12140.8 585.795   8
  -5  -8   3 11418.5 799.827  10
  -5  -8   2 16290.4 955.786  10
   5  -8  -2 17223.5 685.935   8
   5  -8  -1 434.177 164.754   8
   5   8  -1 441.444 116.505   4
  -5  -8   1 269.557 154.346  10
  -5  -8   0 6185.65 599.499  10
   5  -8   0 6454.46 427.373   8
  -5  -8  -1 9633.94 752.673  10
   5  -8   1 9279.50 519.095   8
   5  -8   2 18577.2 733.317   8
   5   8   2 18082.4 697.693   9
  -5  -8  -2 17093.2 1011.53  10
   5  -8   3 10351.0 567.668   8
   5   8   3 11055.9 569.299   9
   5  -8   4 105.579 134.654   8
   5   8   4 92.1127 59.2865   9
   5  -8   5 96.2362 164.474   8
   5  -8   6 995.743 172.223   5
   5  -8   6 598.151 183.458   8
   5  -8   7 10828.0 577.079   8
   5  -8   8 1677.38 234.581   8
   5  -8   9-95.9264 150.536   8
   5  -8  10 1579.87 198.822   8
   5  -8  11 2120.02 200.393   8
   5  -8  12-175.527 85.7610   8
   5  -8  13 2007.96 136.163   8
  -5   9  13 2938.74 208.816   3
  -5   9  12 421.043 114.883   3
  -5   9  11 254.827 121.180   3
  -5   9  10 1829.40 232.658   3
  -5   9   9 744.393 179.101   3
  -5   9   8 354.768 144.328   3
  -5   9   7 1133.09 219.021   3
  -5   9   6 5539.23 425.888   3
  -5   9   5 1811.61 259.655   3
  -5   9   4 18883.8 754.389   3
   5  -9  -4 20251.6 758.723   8
  -5   9   3 5490.05 416.833   3
   5  -9  -3 5688.34 413.887   8
   5  -9  -2 11842.3 577.414   8
   5  -9  -1 493.452 157.583   8
   5  -9   0 660.690 162.839   8
   5  -9   1 6333.19 437.375   8
   5  -9   2 5734.09 420.772   8
   5  -9   3 3219.99 331.414   8
   5  -9   4 1793.04 269.812   8
   5  -9   5 592.576 193.044   8
   5  -9   6 43.6764 92.1024   5
   5  -9   6 90.5731 133.849   8
   5  -9   7 40.3807 122.217   8
   5  -9   8 1973.07 239.048   8
   5  -9   9 113.754 104.295   8
   5  -9  10 5942.01 315.635   8
   5  -9  11 2982.70 197.992   8
  -5  10  12 205.404 72.7703   3
  -5  10  11 331.759 92.5791   3
  -5  10  10 500.831 123.315   3
  -5  10   9 1411.73 187.776   3
  -5  10   8 185.310 111.811   3
  -5  10   7 541.948 145.986   3
  -5  10   6-115.236 122.183   3
  -5  10   5 14137.1 626.755   3
  -5  10   4 14780.0 636.560   3
  -5  10   3 37501.5 1009.78   3
   5 -10  -3 39908.0 1019.24   8
  -5  10   2 10058.3 526.958   3
   5 -10  -2 10344.3 525.472   8
   5 -10  -1 20686.4 741.395   8
   5 -10   0 1524.27 232.395   8
   5 -10   1 3334.25 315.966   8
   5 -10   2 311.671 143.594   8
   5 -10   3 1191.74 220.149   8
   5 -10   4 42009.1 1056.87   8
   5 -10   5 4049.24 259.200   5
   5 -10   5 3777.89 324.918   8
   5 -10   6 57.7040 114.266   8
   5 -10   7 788.521 159.908   8
   5 -10   8 1779.94 189.592   8
   5 -10   9 55.4388 73.1435   8
   5 -10  10 925.638 104.888   8
  -5  11  10 779.393 100.550   3
  -5  11   9 119.649 85.3423   3
  -5  11   8 211.556 92.8529   3
  -5  11   7 122.770 102.192   3
  -5  11   6 407.371 128.165   3
  -5  11   5 247.538 117.039   3
  -5  11   4 2031.03 233.250   3
  -5  11   3 3567.32 298.497   3
  -5  11   2 243.346 134.638   3
  -5  11   1 6140.25 378.952   3
   5  11  -1 6845.90 371.670   3
   5 -11  -1 6614.48 394.386   8
   5 -11   0 137.492 129.305   8
  -5  11   0 120.122 116.243   3
   5 -11   1 810.984 193.563   8
   5 -11   2 356.397 149.917   8
   5 -11   3 85.0099 109.169   8
   5 -11   4 1240.98 146.192   5
   5 -11   4 1295.37 193.218   8
   5 -11   5 48.8274 63.8129   5
   5 -11   5 340.400 128.916   8
   5 -11   6 553.004 132.745   8
   5 -11   7 721.141 126.912   8
   5 -11   8 55.5188 60.0406   8
  -5  12   7 421.309 83.5426   3
  -5  12   6 13.0752 60.7184   3
  -5  12   5 1818.31 167.718   3
  -5  12   4 47.8207 80.1823   3
  -5  12   3-18.0707 77.8484   3
  -5  12   2 294.046 101.104   3
  -5  12   1 123.713 77.9288   3
  -5  12   0-136.151 83.1145   3
  -5  12  -1 791.558 126.928   3
   5 -12   2-89.2706 66.6302   5
  -5  12  -2 19.9516 71.7335   3
   5 -12   2-2.10739 80.8647   8
   5 -12   3 20.2906 57.2767   5
   5 -12   3 51.3115 75.2607   8
  -5  12  -3 64.5255 71.9451   3
   5 -12   4 664.938 110.400   8
  -5  12  -4 426.703 80.2085   3
   5 -12   5 5918.25 251.256   8
   6   0 -18 3927.08 201.378   4
  -6   0  17 29.1294 94.0595   3
  -6   0  16 147.932 123.125   3
  -6   0  15 73.3907 114.702   3
  -6   0  14 8659.73 539.333   3
  -6   0  13-142.697 146.567   3
  -6   0  12 153858. 2789.31   2
  -6   0  12 162731. 2168.60   3
  -6   0  11 64.0165 98.1871   3
  -6   0  10 43383.2 1168.44   1
  -6   0  10 43648.3 1030.32   3
  -6   0   9 83.6568 84.9036   1
  -6   0   8 17563.4 694.196   1
  -6   0   7 1066.96 197.512   1
  -6   0   6 23269.4 605.136  10
  -6   0   6 22542.1 716.282   1
  -6   0   5-2.61926 30.6169  10
  -6   0   5 12.7055 77.6715   1
  -6   0   4 252710. 2120.73   1
  -6   0   3 684.515 174.239   1
   6   0  -2 8978.68 400.537   9
  -6   0   2 9631.66 359.948   1
   6   0  -1 148.239 94.3238   9
  -6   0   1 594.574 116.956   1
   6   0   0 262909. 1911.28   9
  -6   0   0 269420. 1599.27   1
  -6   0  -1 108.825 58.2358   1
   6   0   1 90.2656 51.9077   9
  -6   0  -2 15393.4 326.753   1
   6   0   2 15035.8 438.762   9
   6   0   3 5.67618 32.1067   9
   6   0   4 335935. 2181.45   9
   6   0   5 133.024 65.8729   9
   6   0   6 51063.8 939.974   9
   6   0   7-26.0206 38.6940   9
   6   0   7 156.160 73.4358   7
   6   0   8 18228.6 720.822   7
   6   0   8 16072.5 674.757   6
   6   0   9-126.190 88.6989   7
   6   0  10 4522.16 378.842   7
   6   0  11 15.1772 89.3578   8
   6   0  11 16.1416 95.3648   7
   6   0  12 6707.54 413.728   8
   6   0  12 7065.50 452.160   7
   6   0  13-32.6481 75.1832   8
   6   0  13 135.475 84.5564   7
   6   0  14 8955.78 408.631   8
   6   0  14 9659.76 437.012   7
   6   0  15 64.8969 68.1800   8
   6   0  16 1131.69 100.817   8
   6   1 -18 4572.09 216.455   4
   6  -1 -18 4561.45 210.303   4
   6   1 -17 2907.55 198.891   4
  -6   1  17 2521.59 250.491   3
  -6  -1  16 130.869 120.075   3
  -6   1  16 66.2713 115.748   3
  -6  -1  15 343.562 152.110   3
  -6   1  15 501.630 158.847   3
  -6  -1  14 890.922 208.770   3
  -6   1  14 847.563 195.773   3
  -6   1  13 1518.27 239.198   3
  -6  -1  13 1396.29 275.548   2
  -6  -1  13 1639.30 249.060   3
  -6  -1  12 513.898 168.592   3
  -6   1  12 605.062 166.301   3
  -6  -1  12 74.5859 98.5409   2
  -6   1  11 21327.0 976.636   2
  -6  -1  11 22297.3 1098.78   2
  -6  -1  11 21468.3 755.127   3
  -6   1  11 21828.0 843.459   1
  -6   1  11 21834.2 785.760   3
  -6   1  10 8302.05 504.066   1
  -6  -1  10 8573.05 451.341   3
  -6   1  10 8838.54 472.709   3
  -6  -1   9 138.354 86.5997   1
  -6   1   9 53.1432 72.3180   1
  -6   1   8 55335.5 1225.56   1
  -6  -1   8 56413.3 1267.64   1
  -6   1   7 4322.19 333.966   1
  -6  -1   7 4091.01 303.751  10
  -6  -1   7 4519.07 346.803   1
  -6  -1   6 42116.8 988.111   1
  -6   1   6 40495.4 955.999   1
  -6  -1   6 40607.2 943.735  10
  -6   1   5 463.615 106.862   1
  -6  -1   5 407.881 106.999   1
  -6  -1   4 3931.26 275.623   1
  -6   1   4 4448.36 280.650   1
  -6  -1   3 23023.3 617.150   1
  -6   1   3 22958.0 590.086   1
   6   1  -3 22491.5 662.414   9
  -6  -1   2 11827.3 414.208   1
   6   1  -2 9988.70 403.896   9
   6   1  -1 27944.2 654.445   9
   6  -1  -1 28658.8 712.454   9
   6  -1   0 5422.90 302.098   9
   6   1   0 5927.62 282.784   9
  -6  -1  -1 14610.5 341.564   1
   6   1   1 14674.4 441.518   9
   6  -1   1 13854.0 456.367   9
   6  -1   2 4914.07 263.680   9
   6   1   2 4559.85 256.303   9
   6   1   3 8021.01 349.067   9
   6  -1   3 8093.31 328.025   9
   6   1   4 805.388 122.935   9
   6  -1   4 809.088 108.342   9
   6  -1   5 21009.1 540.749   9
   6   1   5 20023.7 604.179   9
   6   1   6 5193.64 322.102   9
   6  -1   6 5387.49 285.991   9
   6  -1   7 5587.56 394.567   7
   6   1   7 6420.72 398.066   7
   6  -1   7 5761.95 398.212   6
   6   1   7 6028.62 361.911   9
   6  -1   8 393.033 112.953   8
   6   1   8 393.369 104.712   9
   6  -1   8 455.334 116.585   7
   6   1   8 690.410 141.443   7
   6  -1   8 531.259 137.972   6
   6  -1   9 297.429 121.649   8
   6  -1   9 140.702 90.0811   7
   6   1   9 229.916 89.6206   7
   6   1   9 288.190 97.5817   9
   6  -1  10 1358.11 209.595   8
   6   1  10 1227.46 200.016   7
   6  -1  10 964.850 187.369   7
   6  -1  11 9779.40 513.574   8
   6  -1  11 8902.50 526.256   7
   6   1  11 9356.83 521.999   7
   6  -1  12 4114.24 327.971   8
   6   1  12 3890.37 313.055   8
   6  -1  12 3900.63 340.938   7
   6   1  12 3926.09 332.108   7
   6  -1  13 605.628 138.125   8
   6   1  13 541.056 126.441   8
   6  -1  13 719.337 147.670   7
   6   1  13 740.346 142.360   7
   6   1  14 799.362 131.502   8
   6  -1  14 824.665 140.588   7
   6  -1  14 903.571 143.137   8
   6   1  14 997.075 146.287   7
   6  -1  15 2483.93 191.261   8
   6   1  15 2510.56 185.641   8
   6  -1  16 1906.18 129.799   8
   6   2 -18 2169.70 142.450   4
   6  -2 -18 2348.34 144.360   4
  -6   2  18 2345.43 200.807   3
   6   2 -17 1478.30 141.228   4
  -6   2  17 1531.95 196.844   3
   6   2 -16 10748.6 399.409   4
  -6   2  16 11190.7 537.673   3
  -6   2  15 25206.3 862.812   3
  -6  -2  14-79.9361 115.718   3
  -6   2  14-45.6322 111.068   3
  -6   2  13 28717.6 957.750   3
  -6  -2  13 30128.7 977.574   3
  -6  -2  12 33943.2 1412.16   2
  -6  -2  12 35168.9 1023.97   3
  -6   2  12 32618.4 1041.04   1
  -6   2  12 34301.3 1026.47   3
  -6  -2  11 1075.54 193.871   3
  -6   2  11 1165.04 196.127   3
  -6   2  11 1094.04 197.883   1
  -6  -2  11 1082.01 249.231   2
  -6   2  10 22526.5 830.094   1
  -6  -2  10 23482.7 755.517   3
  -6   2  10 25035.6 816.947   3
  -6   2   9 1258.13 206.130   1
  -6   2   8 5888.52 411.318   1
  -6   2   7 600.381 142.165   1
  -6  -2   7 485.916 127.250  10
  -6   2   6 46080.9 1024.36   1
  -6  -2   6 48288.2 1112.27   1
  -6  -2   6 48935.5 1167.16  10
  -6   2   5 2299.41 222.933   1
  -6  -2   5 2076.66 221.746   1
   6   2  -4 3679.13 286.234   9
  -6  -2   4 3778.03 282.283   1
  -6  -2   3 43960.4 898.904   1
   6   2  -3 45537.5 938.171   9
  -6  -2   2 3.41183 51.2473   1
   6   2  -2 228.511 77.0058   9
   6   2  -1 40603.2 775.785   9
  -6  -2   1 43138.8 764.939   1
   6   2   0 5454.50 279.979   9
   6   2   1 34707.7 707.933   9
   6  -2   2 889.492 131.481   9
   6   2   2 969.280 130.501   9
   6  -2   3 8664.76 383.360   9
   6   2   3 8386.91 389.519   9
   6  -2   4 339.898 75.1586   9
   6   2   4 337.667 90.9050   9
   6   2   5 4008.21 292.893   9
   6   2   6 113.925 69.2909   9
   6  -2   7 20291.2 651.567   8
   6  -2   7 16723.2 678.175   7
   6   2   7 19327.4 678.550   7
   6  -2   7 17973.0 712.833   6
   6   2   7 18430.0 668.955   9
   6  -2   8 12710.3 545.348   8
   6   2   8 12985.7 586.210   7
   6  -2   8 11784.8 610.380   6
   6  -2   8 11392.5 579.660   7
   6   2   8 12032.3 562.939   9
   6  -2   9 90.0356 94.2078   8
   6  -2   9-72.3744 82.8361   7
   6   2   9 23.8251 73.0209   7
   6   2   9 33.3074 63.2385   9
   6  -2  10 4780.05 368.755   8
   6  -2  10 4323.45 378.416   7
   6   2  10 5201.89 393.860   7
   6  -2  11 4663.73 362.315   8
   6  -2  11 4041.08 361.014   7
   6   2  11 4417.69 356.585   7
   6  -2  12 2181.72 241.578   8
   6  -2  12 2258.57 266.054   7
   6   2  12 2458.31 261.917   7
   6  -2  13 347.215 103.846   8
   6   2  13 312.143 101.241   8
   6  -2  13 516.812 124.127   7
   6   2  13 327.628 95.9055   7
   6  -2  14 215.772 77.0175   8
   6   2  14 159.827 84.0192   8
   6   2  14 121.583 61.5711   7
   6  -2  15 66.0861 57.3695   8
   6   2  15 180.163 88.6126   8
   6   3 -18 1211.24 97.9387   4
   6  -3 -18 1407.99 99.9825   4
  -6   3  18 1393.39 145.950   3
  -6   3  17 115.948 93.4925   3
   6   3 -17 140.915 51.7065   4
   6   3 -16 2366.66 184.923   4
  -6   3  16 2239.72 249.450   3
   6   3 -15 2231.43 199.105   4
  -6   3  15 2170.04 266.019   3
   6   3 -14 2116.76 195.287   4
  -6   3  14 2143.62 278.521   3
  -6   3  13 4165.24 381.091   3
   6   3 -13 3877.02 273.043   4
  -6  -3  12 50040.5 1751.20   2
  -6   3  12 47064.7 1225.23   3
  -6  -3  11 7055.10 461.460   3
  -6  -3  11 7288.03 668.609   2
  -6   3  11 7679.89 493.282   3
  -6   3  11 7858.55 507.991   1
  -6   3  10 209.345 114.085   1
  -6  -3  10 142.210 115.318   3
  -6   3  10-14.1182 114.425   3
  -6   3   9 1090.28 190.547   1
  -6   3   9 1197.67 199.979   3
  -6  -3   9 1565.12 231.383   3
  -6   3   8 9806.50 534.502   1
  -6  -3   8 9083.86 578.703  10
  -6   3   7 380.085 132.911   1
  -6  -3   7 205.857 97.2471  10
  -6  -3   6 450.493 130.480  10
  -6   3   6 380.806 127.196   1
  -6  -3   5 4899.86 402.710  10
   6   3  -4 64855.5 1228.41   9
   6   3  -3 14879.2 545.799   9
   6   3  -2 26226.1 665.335   9
   6   3  -1 19252.3 543.128   9
   6   3   0 60187.8 950.939   9
   6   3   1 9974.74 409.529   9
   6   3   2 7985.05 381.882   9
   6   3   3 11559.2 481.292   9
   6   3   4 12102.6 511.246   9
   6   3   5 2017.10 222.821   9
   6  -3   6 8775.00 474.770   7
   6  -3   6 7421.81 449.818   6
   6   3   6 8165.37 453.422   9
   6  -3   7 9630.43 472.369   8
   6  -3   7 8793.98 504.382   7
   6  -3   7 8486.09 507.879   6
   6   3   7 8922.27 500.546   9
   6   3   8 1250.09 185.962   7
   6  -3   8 1126.81 199.625   7
   6  -3   8 1215.60 186.207   8
   6   3   8 1032.47 189.594   9
   6  -3   9 190.160 102.440   8
   6  -3   9 188.218 109.002   7
   6   3   9 264.059 116.746   7
   6   3   9-39.9664 62.0405   9
   6  -3  10 1159.84 189.931   8
   6   3  10 1067.84 182.661   7
   6  -3  10 989.324 194.021   7
   6  -3  11 2364.07 281.083   7
   6   3  11 2420.52 260.489   7
   6  -3  11 2318.45 261.658   8
   6  -3  12 65455.9 1251.59   8
   6   3  12 66157.9 1250.59   7
   6  -3  12 65417.3 1351.47   7
   6  -3  13 295.335 112.311   8
   6   3  13 246.804 84.2410   7
   6   3  14 95.5270 67.8220   8
   6  -3  14 27.0931 74.2583   8
   6  -3  15 1323.85 133.316   8
   6   3  15 840.814 99.4456   8
  -6   4  18-118.036 68.4817   3
  -6   4  17-15.1423 76.6832   3
   6   4 -17-14.0486 34.2701   4
   6   4 -16 1561.86 143.543   4
  -6   4  16 1586.41 204.946   3
   6   4 -15 4428.93 258.108   4
  -6   4  15 4240.12 350.430   3
   6   4 -14 2711.81 224.375   4
  -6   4  14 2657.36 296.836   3
   6   4 -13 2269.58 207.449   4
  -6   4  13 2235.55 291.152   3
  -6   4  12 34.5919 114.944   3
   6   4 -12 43.7117 60.0749   4
   6   4 -11 1593.27 178.495   4
  -6   4  11 1594.62 249.775   3
  -6  -4  11 1586.79 316.005   2
   6   4 -10 1127.62 150.805   4
  -6   4  10 1161.37 209.720   3
  -6  -4  10 1125.39 275.778   2
  -6   4  10 1120.12 202.595   1
   6   4  -9 4517.12 286.777   4
  -6   4   9 4700.39 402.120   1
  -6   4   9 4947.74 384.018   3
   6   4  -8 988.188 133.129   4
  -6   4   8 994.696 185.440   1
  -6   4   8 684.500 161.450   3
  -6  -4   8 754.671 187.140  10
  -6  -4   7 4649.17 437.062  10
  -6   4   7 4693.49 377.422   1
  -6  -4   6 6794.85 517.998  10
  -6  -4   5 523.110 147.313  10
   6   4  -4 109.984 63.3671   9
   6   4  -3 4111.94 295.900   9
   6   4  -2 22940.9 643.871   9
   6   4  -1 15120.5 510.568   9
   6   4   0 628.722 113.125   9
   6   4   1 15008.9 534.261   9
   6   4   2 1482.41 179.648   9
   6   4   3 4511.60 325.836   9
   6   4   4 536.727 124.895   9
   6  -4   5 317.355 106.157   6
   6   4   5 227.198 87.7021   9
   6  -4   6 2849.45 254.149   8
   6  -4   6 2649.98 278.473   6
   6  -4   6 2573.95 266.470   7
   6   4   6 2577.30 279.982   9
   6  -4   7 913.703 154.491   8
   6  -4   7 1088.86 191.145   7
   6  -4   7 897.048 185.857   6
   6   4   7 992.244 180.507   9
   6  -4   8 1155.82 184.071   8
   6   4   8 1350.76 202.578   7
   6  -4   8 1239.14 209.512   7
   6   4   8 1214.90 206.198   9
   6  -4   9 363.308 130.555   8
   6  -4   9 322.932 127.667   7
   6   4   9 297.375 110.523   7
   6   4   9 224.801 109.433   9
   6  -4  10 8846.89 485.566   8
   6  -4  10 7445.76 488.116   7
   6   4  10 8662.09 481.832   7
   6  -4  11 826.172 174.278   8
   6  -4  11 848.109 188.363   7
   6   4  11 893.321 156.761   7
   6  -4  12 1759.05 215.267   8
   6   4  12 1719.35 192.008   7
   6  -4  13-0.25309 76.6521   8
   6  -4  14 172.442 77.8636   8
   6   4  14 230.331 66.7389   8
   6  -4  15-38.9788 49.6129   8
  -6   5  17 406.551 92.1648   3
   6   5 -16 1346.88 117.328   4
  -6   5  16 1675.09 188.254   3
  -6   5  15 57.3706 113.789   3
   6   5 -15-12.5529 42.3418   4
   6   5 -14 2654.23 204.491   4
  -6   5  14 2535.14 279.836   3
   6   5 -13 940.913 134.834   4
  -6   5  13 856.421 196.876   3
   6   5 -12 2792.27 225.734   4
  -6   5  12 2491.67 306.244   3
  -6  -5  11 144.893 94.6650   2
  -6   5  11 59.0844 131.925   3
   6   5 -11 122.707 51.7095   4
  -6   5  10 6985.07 500.991   1
  -6  -5  10 6448.03 623.730   2
   6   5 -10 6501.81 354.549   4
  -6   5  10 6969.62 483.645   3
   6   5  -9 18094.0 573.120   4
  -6  -5   9 18846.3 1042.91   2
  -6   5   9 19663.1 826.423   1
  -6   5   9 18684.9 753.675   3
   6   5  -8 3290.21 245.619   4
  -6  -5   8 3671.84 453.095   2
  -6   5   8 3859.45 346.099   3
  -6   5   8 3561.57 350.609   1
  -6  -5   8 3221.45 398.413  10
  -6   5   7 30306.8 993.017   1
   6   5  -7 32195.9 746.558   4
  -6  -5   7 29456.7 1175.70  10
  -6   5   7 30783.5 905.274   3
   6   5  -6 6278.91 325.610   4
  -6  -5   6 5724.98 513.762  10
  -6  -5   5 4893.96 466.214  10
   6   5  -4 656.676 133.854   9
  -6  -5   4 578.530 165.787  10
   6   5  -3 4022.04 306.502   9
   6   5  -2 300.253 88.4469   9
   6   5  -1 10757.2 465.307   9
   6   5   0 28519.4 743.367   9
   6   5   1 895.116 149.963   9
   6   5   2 11161.0 510.582   9
   6   5   3 8421.99 462.505   9
   6  -5   4 2249.75 226.663   8
   6   5   4 2134.74 244.223   9
   6  -5   4 2601.63 256.258   6
   6  -5   5 5096.61 352.210   7
   6   5   5 4803.36 376.657   9
   6  -5   5 5180.15 381.011   6
   6  -5   5 5033.82 316.838   5
   6  -5   5 5103.11 348.126   8
   6  -5   6 289.948 105.497   5
   6  -5   6 142.628 98.4147   8
   6  -5   6 272.545 124.431   7
   6  -5   6 216.175 109.500   6
   6   5   6 276.715 120.222   9
   6  -5   7 4613.61 371.645   7
   6  -5   7 4724.24 353.435   8
   6   5   7 4619.04 401.830   9
   6  -5   8 5342.87 380.036   8
   6  -5   8 5273.12 407.478   7
   6   5   8 5406.29 378.628   7
   6   5   8 5588.48 449.079   9
   6  -5   9 46719.6 1109.86   8
   6   5   9 46945.3 1103.87   7
   6  -5  10 4516.96 352.324   8
   6   5  10 4884.25 348.297   7
   6   5  11 8681.44 426.070   7
   6  -5  11 8611.94 462.910   8
   6  -5  12 4628.74 318.381   8
   6  -5  13 19405.4 571.992   8
   6  -5  14 111.273 62.3254   8
  -6   6  16 1499.84 159.621   3
  -6   6  15 522.340 130.663   3
   6   6 -14 4487.94 240.396   4
  -6   6  14 4940.02 354.047   3
  -6   6  13 1011.75 196.661   3
   6   6 -13 786.146 115.163   4
   6   6 -12 896.052 127.937   4
  -6   6  12 1268.52 231.830   3
   6   6 -11 254.727 79.9075   4
  -6   6  11 315.932 140.987   3
   6   6 -10 1266.18 160.487   4
  -6  -6  10 1503.55 307.987   2
  -6   6  10 1376.61 236.566   3
  -6   6   9 458.144 155.593   1
   6   6  -9 319.403 90.8473   4
  -6  -6   9 34.8811 71.5159   2
  -6   6   9 355.863 163.399   3
   6   6  -8 2582.89 224.226   4
  -6  -6   8 2942.14 404.602   2
  -6   6   8 2967.20 317.409   3
  -6   6   8 3159.40 349.099   1
  -6   6   7 15306.2 735.056   1
   6   6  -7 14788.9 527.422   4
  -6  -6   7 14756.5 893.883   2
  -6  -6   7 14540.7 878.754  10
  -6   6   7 15868.3 679.493   3
   6   6  -6 2848.98 231.911   4
  -6  -6   6 2993.70 391.490   2
  -6  -6   6 2653.79 366.002  10
  -6   6   6 2859.87 293.022   3
  -6   6   5 4860.57 356.190   3
   6   6  -5 4681.13 297.261   4
   6  -6  -5 4629.64 349.180   8
  -6  -6   5 4521.64 478.152  10
   6  -6  -4 140.642 108.506   8
   6   6  -4-58.8359 53.3673   4
  -6  -6   4 74.7812 83.5950  10
  -6   6   4 35.2259 101.595   3
   6  -6  -3 1943.75 225.835   8
   6   6  -3 1763.71 176.730   4
  -6  -6   3 1660.80 295.241  10
   6   6  -2 678.408 125.400   9
   6   6  -1 7424.35 403.581   9
   6   6   0 97.0823 67.3387   4
   6   6   0 75.0871 54.1272   9
   6   6   1 1818.17 192.216   4
   6  -6   1 1618.68 199.483   8
   6   6   1 1809.80 208.690   9
   6   6   2 2419.46 228.786   4
   6  -6   2 2618.76 261.758   8
   6   6   2 2474.12 255.239   9
   6  -6   3 11460.0 526.862   8
   6   6   3 11331.8 565.667   9
   6  -6   4 13050.2 573.612   8
   6  -6   4 14275.1 603.494   6
   6   6   4 12821.2 625.150   9
   6  -6   5 6102.99 406.933   8
   6   6   5 5711.96 432.478   9
   6  -6   6 247.313 103.855   5
   6  -6   6 284.685 118.658   8
   6   6   6 448.072 134.306   9
   6   6   7 14996.5 740.340   9
   6  -6   7 14925.5 638.762   8
   6   6   8 4419.18 332.721   7
   6  -6   8 4219.31 350.671   8
   6  -6   9 2118.05 254.066   8
   6   6   9 2121.34 230.951   7
   6  -6  10 10600.4 516.237   8
   6  -6  11 483.067 125.588   8
   6  -6  12 34.1715 77.9366   8
   6  -6  13 441.305 96.5301   8
   6  -6  14 2712.24 162.972   8
  -6   7  16 1977.82 145.432   3
  -6   7  15 451.996 105.818   3
  -6   7  14 137.949 92.3674   3
  -6   7  13 446.244 137.386   3
  -6   7  12 899.250 187.079   3
   6   7 -11 740.095 122.380   4
  -6   7  11 1040.14 200.021   3
   6   7 -10 7169.97 354.887   4
  -6   7  10 7424.65 483.120   3
   6   7  -9 56822.8 1017.39   4
  -6   7   9 58932.4 1345.59   3
  -6  -7   8 28243.9 1267.88   2
   6   7  -8 29182.8 737.898   4
  -6   7   8 28860.8 1046.85   1
  -6   7   8 28916.7 943.803   3
   6   7  -7 1664.84 182.896   4
  -6  -7   7 1315.98 270.409   2
  -6   7   7 1712.43 265.707   1
  -6  -7   7 1849.16 324.181  10
  -6   7   7 1921.49 269.207   3
  -6  -7   6 23245.8 1093.64   2
   6   7  -6 26279.6 694.793   4
  -6  -7   6 24704.0 1187.06  10
  -6   7   6 24355.3 842.079   3
   6  -7  -5 147.297 119.964   8
  -6   7   5 146.741 99.1050   3
   6   7  -5 177.398 70.6010   4
  -6  -7   5 257.512 116.681   2
  -6  -7   5 62.1850 93.3312  10
  -6   7   4 3647.56 323.575   3
   6   7  -4 3737.56 262.935   4
  -6  -7   4 4039.70 481.662  10
   6  -7  -4 3575.01 325.076   8
   6   7  -3 18907.4 582.077   4
  -6  -7   3 19281.4 1047.49  10
   6  -7  -3 18813.1 698.991   8
   6  -7  -2 674.317 157.201   8
   6   7  -2 900.188 138.540   4
  -6  -7   2 766.788 216.240  10
   6   7  -1 29782.8 746.423   4
   6  -7  -1 30274.6 874.982   8
   6   7   0 5102.07 319.211   4
   6   7   0 5686.14 373.198   9
   6  -7   0 5128.72 373.188   8
   6  -7   1 387.790 150.806   8
   6   7   1 270.325 88.7397   4
   6   7   1 229.968 85.9115   9
   6  -7   2 3979.85 335.059   8
   6   7   2 4954.79 369.865   9
   6  -7   3 295.508 117.626   8
   6   7   3 789.882 154.687   9
   6  -7   4 51.9443 131.612   8
   6   7   4-3.54609 92.5312   9
   6  -7   5 90939.9 1594.30   8
   6   7   5 93335.0 1796.98   9
   6  -7   6 10160.9 542.600   8
   6  -7   6 9770.73 442.532   5
   6  -7   7 11540.8 573.523   8
   6   7   8 4093.64 301.412   7
   6  -7   8 4031.31 341.718   8
   6  -7   9 18327.2 676.801   8
   6  -7  10 2054.49 227.594   8
   6  -7  11 6683.34 358.560   8
   6  -7  12 3817.47 242.081   8
   6  -7  13 12344.2 355.742   8
  -6   8  15 1637.94 127.030   3
  -6   8  14 501.361 109.194   3
  -6   8  13 1178.01 165.657   3
  -6   8  12 108.653 93.6405   3
  -6   8  11 280.390 109.517   3
  -6   8  10-50.9754 111.719   3
  -6   8   9 7339.88 470.066   3
  -6   8   8 9460.35 543.167   3
  -6   8   7 670.433 185.763   3
   6   8  -6 202.298 77.4019   4
  -6   8   6 65.8446 131.439   3
  -6   8   5 3205.20 322.434   3
   6   8  -5 3168.72 248.528   4
  -6  -8   5 3485.63 466.991  10
   6   8  -4 6951.25 368.568   4
  -6   8   4 6649.92 440.298   3
   6  -8  -4 6075.07 423.892   8
  -6  -8   4 6153.83 625.397  10
   6   8  -3 6791.21 366.019   4
  -6   8   3 6971.58 449.893   3
  -6  -8   3 7582.95 685.510  10
   6  -8  -3 6756.21 444.341   8
   6  -8  -2 906.184 197.191   8
   6   8  -2 1005.03 151.389   4
  -6  -8   2 1291.42 296.673  10
   6   8  -1 11307.7 490.601   4
  -6  -8   1 12314.0 894.891  10
   6  -8  -1 11647.2 566.898   8
  -6  -8   0 1794.03 347.024  10
   6  -8   0 1634.62 240.562   8
  -6  -8  -1 1156.48 282.267  10
   6  -8   1 1724.22 241.961   8
   6  -8   2 344.388 178.599   8
   6   8   2 56.8715 41.3345   9
   6  -8   3 151.708 142.896   8
   6   8   3 18.5002 48.0095   9
   6  -8   4 2903.99 311.178   8
   6  -8   5 1688.18 245.564   8
   6  -8   6 4961.58 391.055   8
   6  -8   6 4812.64 311.764   5
   6  -8   7 743.170 174.354   8
   6  -8   8-139.608 138.654   8
   6  -8   9 2031.81 227.645   8
   6  -8  10 2227.61 218.296   8
   6  -8  11 1712.72 168.474   8
   6  -8  12 81.3853 61.6883   8
  -6   9  13 1694.27 154.963   3
  -6   9  12 3344.16 239.934   3
  -6   9  11 1116.94 165.630   3
  -6   9  10 663.563 149.209   3
  -6   9   9 442.977 142.720   3
  -6   9   8 4686.20 361.872   3
  -6   9   7 8025.48 477.872   3
  -6   9   6 895.749 188.710   3
  -6   9   5 5299.23 398.443   3
  -6   9   4 93323.0 1602.61   3
   6  -9  -4 90476.1 1574.67   8
   6  -9  -3 902.642 194.796   8
  -6   9   3 874.411 177.426   3
   6  -9  -2 8173.94 483.181   8
   6  -9  -1 2535.56 279.349   8
   6  -9   0 1485.03 221.334   8
   6  -9   1 387.189 140.625   8
   6  -9   2 3501.66 331.498   8
   6  -9   3 27536.0 878.565   8
   6  -9   4 41968.1 1078.95   8
   6  -9   5 5531.83 326.555   5
   6  -9   5 5972.09 413.359   8
   6  -9   6 2269.27 264.625   8
   6  -9   6 2008.23 190.430   5
   6  -9   7 2532.98 258.096   8
   6  -9   8 2910.15 254.285   8
   6  -9   9 564.808 126.386   8
   6  -9  10 7579.57 313.937   8
   6  -9  11 110.130 52.6262   8
  -6  10  12 192.957 62.3389   3
  -6  10  11 861.762 123.548   3
  -6  10  10 1994.25 190.198   3
  -6  10   9 487.934 122.649   3
  -6  10   8 625.305 140.241   3
  -6  10   7 80.1323 93.6183   3
  -6  10   6-46.4137 107.927   3
  -6  10   5 504.199 155.404   3
  -6  10   4 814.887 176.377   3
  -6  10   3 1092.46 194.801   3
  -6  10   2 7922.54 450.042   3
   6 -10  -2 7798.28 450.874   8
  -6  10   1 4795.52 357.233   3
   6 -10  -1 5046.85 365.098   8
   6 -10   0 121.647 123.372   8
   6 -10   1 894.644 186.581   8
   6 -10   2 48.6439 119.573   8
   6 -10   3 2188.78 249.321   8
   6 -10   4 3276.75 242.547   5
   6 -10   4 3413.51 301.793   8
   6 -10   5 1086.85 144.655   5
   6 -10   5 1389.83 197.770   8
   6 -10   6 233.656 112.179   8
   6 -10   7 139.546 99.9647   8
   6 -10   8 30.4487 70.5848   8
   6 -10   9 4695.59 224.530   8
  -6  11  10 522.096 82.8292   3
  -6  11   9 1762.96 153.690   3
  -6  11   8 368.392 99.4818   3
  -6  11   7 24.2568 81.8469   3
  -6  11   6 2887.57 235.092   3
  -6  11   5 5424.95 322.378   3
  -6  11   4 314.483 117.606   3
  -6  11   3 5760.23 342.635   3
  -6  11   2 14656.5 535.614   3
  -6  11   1 2160.71 222.610   3
   6 -11  -1 2297.52 238.149   8
   6 -11   0 1243.44 185.812   8
  -6  11   0 1239.84 179.938   3
   6 -11   1 822.935 160.688   8
  -6  11  -1 609.294 128.315   3
   6 -11   2 535.348 142.769   8
  -6  11  -2 468.966 120.357   3
   6 -11   3 1592.56 161.983   5
   6 -11   3 1313.97 182.137   8
   6 -11   4 1440.27 178.846   8
   6 -11   4 1423.48 139.997   5
   6 -11   5 291.692 107.087   8
   6 -11   6 2391.33 185.661   8
   6 -11   7 142.079 66.9425   8
  -6  12   6 2449.70 159.911   3
   6 -12  -5-23.4894 52.3725   5
  -6  12   5-17.3832 54.0493   3
  -6  12   4 3554.14 210.248   3
  -6  12   3 125.529 72.8843   3
  -6  12   2 1158.68 137.396   3
  -6  12   1 643.357 111.313   3
  -6  12   0 1208.25 135.799   3
   6 -12   1 70.6928 63.2959   5
  -6  12  -1 129.822 71.1679   3
   6 -12   2 472.474 85.5461   5
  -6  12  -2 520.161 90.0466   3
   6 -12   3 8657.73 318.215   8
   6 -12   4 5661.04 235.818   8
   7   0 -18-19.6693 36.0646   4
   7   0 -17 5284.95 257.509   4
  -7   0  16-41.6800 118.711   3
  -7   0  15 511.971 162.246   3
  -7   0  14 28.1220 116.784   3
  -7   0  13 9847.86 541.366   3
  -7   0  12 118.828 115.412   3
  -7   0  12-255.842 133.356   2
  -7   0  11 4828.55 368.105   3
  -7   0  10 49.7679 97.7755   1
  -7   0  10 69.2657 92.2359   3
  -7   0   9 2748.65 315.546   1
  -7   0   8 28.4056 93.7521   1
  -7   0   7 9193.26 514.312   1
  -7   0   6 908.990 197.635   1
  -7   0   6 180.167 69.3923  10
  -7   0   5 2279.30 247.376   1
  -7   0   4 42.3952 60.9798   1
  -7   0   3 25985.3 664.189   1
   7   0  -2-23.4126 63.7213   9
  -7   0   2 34.1368 52.2486   1
  -7   0   1 36731.3 689.979   1
   7   0  -1 36126.1 837.031   9
  -7   0   0 45.7489 39.2040   1
   7   0   0 26.1824 48.4645   9
  -7   0  -1 29362.0 535.431   1
   7   0   1 29583.5 702.269   9
  -7   0  -2 159.550 64.7014   1
   7   0   2 153.548 86.1453   9
   7   0   3 3477.22 250.126   9
   7   0   4 32.9421 40.6954   9
   7   0   5 3566.91 262.781   9
   7   0   6 17.1741 40.0524   9
   7   0   6 69.6861 62.5042   7
   7   0   7 1619.00 217.857   7
   7   0   7 1477.47 213.070   6
   7   0   7 1576.50 187.614   9
   7   0   8 739.788 175.888   8
   7   0   8 427.648 148.898   7
   7   0   8 226.347 140.385   6
   7   0   9 6027.63 384.332   8
   7   0   9 5468.66 403.880   7
   7   0  10 29.6666 74.3835   8
   7   0  10 63.7880 79.3694   7
   7   0  11 6056.06 383.435   8
   7   0  11 5636.42 405.628   7
   7   0  12 92.5279 94.4270   8
   7   0  12-13.3470 64.0397   7
   7   0  13 241.581 100.676   8
   7   0  13 163.422 83.1855   7
   7   0  14 34.4638 59.4671   8
   7   0  14-114.689 62.7386   7
   7   0  15 1843.51 133.347   8
   7   1 -18 1351.13 118.385   4
   7  -1 -18 1291.77 112.536   4
  -7   1  17 539.378 131.150   3
   7   1 -17 658.211 101.794   4
   7  -1 -17 692.255 98.5383   4
   7   1 -16 3438.25 231.775   4
  -7   1  16 3678.53 315.000   3
  -7  -1  15 5703.39 417.616   3
  -7   1  15 5392.40 405.162   3
  -7  -1  14 5230.08 411.023   3
  -7   1  14 5425.29 412.301   3
  -7  -1  13 23752.5 838.746   3
  -7   1  13 25889.0 865.775   3
  -7  -1  12 14065.6 917.609   2
  -7  -1  12 12735.8 595.918   3
  -7   1  12 13819.3 624.775   3
  -7  -1  11-30.3133 95.8105   3
  -7   1  11-0.49989 82.2051   1
  -7   1  11 265.055 126.200   3
  -7   1  10 25385.4 944.698   1
  -7  -1  10 23391.9 726.303   3
  -7   1  10 23724.7 747.384   3
  -7  -1   9 2503.48 300.372   1
  -7   1   9 2122.46 274.587   1
  -7   1   8 130.982 88.0922   1
  -7  -1   8-77.7829 66.9536   1
  -7   1   7 11669.1 571.969   1
  -7  -1   7 11824.2 538.968  10
  -7  -1   7 12591.4 614.225   1
  -7   1   6 49249.8 1105.75   1
  -7  -1   6 49460.7 1111.24  10
  -7  -1   6 47019.3 1109.53   1
  -7  -1   5 38714.0 950.714   1
  -7   1   5 39750.8 924.012   1
  -7   1   4 23036.1 661.544   1
  -7  -1   4 24118.8 701.365   1
  -7   1   3 15402.8 509.984   1
   7   1  -3 14743.7 591.649   9
   7   1  -2 11382.9 482.983   9
  -7  -1   2 12491.7 446.493   1
  -7   1   2 11687.7 419.966   1
  -7  -1   1 1951.97 168.555   1
  -7   1   1 1712.27 161.339   1
   7  -1  -1 1629.35 195.197   9
   7   1  -1 1415.78 168.872   9
   7  -1   0 18630.2 630.159   9
   7   1   0 20468.3 584.255   9
  -7  -1   0 20115.6 480.374   1
   7   1   1 11989.3 443.697   9
   7  -1   1 12089.7 475.046   9
  -7  -1  -1 12347.5 337.365   1
   7   1   2 97481.6 1291.20   9
   7  -1   2 100626. 1326.60   9
   7   1   3 246.932 74.5016   9
   7  -1   3 189.989 58.6817   9
   7  -1   4 18.6288 34.5536   9
   7   1   4-48.4955 41.9982   9
   7   1   5 3236.05 256.571   9
   7  -1   5 3120.48 238.115   9
   7  -1   6 3058.40 282.359   7
   7   1   6 2702.70 257.026   7
   7  -1   6 3010.97 237.797   9
   7   1   6 2929.47 254.778   9
   7  -1   6 2635.46 266.458   6
   7  -1   7 7411.71 396.287   8
   7  -1   7 7159.81 449.921   7
   7   1   7 7303.94 434.851   7
   7   1   7 6591.20 417.251   6
   7  -1   7 7161.29 461.389   6
   7   1   7 6975.07 404.803   9
   7  -1   8 33912.3 882.098   8
   7  -1   8 32884.4 980.504   7
   7   1   8 33001.7 952.443   7
   7   1   8 29924.0 907.889   6
   7  -1   8 32236.7 1008.13   6
   7   1   8 33425.3 905.247   9
   7  -1   9 349.102 122.330   8
   7  -1   9 403.946 116.352   7
   7   1   9 391.331 122.662   7
   7  -1  10 978.042 170.353   8
   7  -1  10 988.546 178.755   7
   7   1  10 831.481 166.240   7
   7  -1  11 6288.63 395.031   8
   7   1  11 5706.61 366.109   8
   7   1  11 5682.36 405.997   7
   7  -1  11 5698.79 416.715   7
   7  -1  12 306.708 113.153   8
   7   1  12 198.418 98.3644   8
   7  -1  12 463.386 125.260   7
   7   1  12 483.734 127.235   7
   7  -1  13 2190.19 211.840   8
   7   1  13 1615.03 179.984   8
   7  -1  13 2390.89 235.889   7
   7   1  13 2288.48 224.903   7
   7   1  14 1610.58 153.520   8
   7   1  14 2193.30 192.436   7
   7  -1  14 2404.95 203.935   7
   7  -1  14 1807.33 167.772   8
   7  -1  15 4790.63 211.215   8
   7   2 -18 1195.28 107.514   4
   7  -2 -18 1190.48 99.0966   4
  -7   2  17 43.4721 84.0237   3
   7   2 -17 79.6297 52.1435   4
   7   2 -16 1477.91 154.304   4
  -7   2  16 1310.43 200.571   3
  -7   2  15 142.895 110.585   3
   7   2 -15 197.019 85.8891   4
  -7   2  14 388.932 144.710   3
   7   2 -14 417.254 103.962   4
  -7  -2  13 15218.7 677.298   3
  -7   2  13 17134.1 717.277   3
  -7  -2  12 56064.2 1878.67   2
  -7  -2  12 53794.1 1212.52   3
  -7   2  12 53086.3 1406.40   1
  -7   2  12 53146.9 1246.32   3
  -7  -2  11 3556.89 316.139   3
  -7   2  11 4095.38 341.334   3
  -7   2  11 4201.42 400.732   1
  -7  -2  10 1040.58 170.908   3
  -7   2  10 1049.43 180.875   3
  -7   2  10 1081.24 196.232   1
  -7   2   9 2743.31 308.554   1
  -7   2   9 2643.06 263.861   3
  -7   2   8 1563.53 224.857   1
  -7  -2   8 1555.76 223.275  10
  -7   2   7 28413.5 894.653   1
  -7  -2   7 27727.9 937.190  10
  -7  -2   6 472.746 140.229   1
  -7   2   6 399.098 124.364   1
  -7  -2   6 425.879 126.839  10
  -7  -2   5 2663.01 267.128   1
  -7   2   5 3083.62 271.125   1
  -7  -2   4 219.731 82.4637   1
  -7   2   4 214.946 100.360   1
   7   2  -3 7304.33 412.750   9
  -7  -2   3 7727.90 397.903   1
  -7  -2   2 11355.7 444.988   1
   7   2  -2 10658.6 460.105   9
  -7  -2   1 10856.6 406.562   1
   7   2  -1 10308.7 439.451   9
   7   2   0 7383.45 356.406   9
   7   2   1 104690. 1380.36   9
   7  -2   2 43455.5 988.782   9
   7   2   2 42179.2 871.321   9
   7  -2   3 73942.5 1255.65   9
   7   2   3 72692.3 1199.12   9
   7  -2   4-152.291 64.9770   9
   7   2   4 61.7841 57.4644   9
   7   2   5 10546.5 489.362   9
   7  -2   6 4226.66 349.265   7
   7  -2   6 4573.08 356.534   6
   7   2   6 4488.43 331.344   9
   7   2   7 6696.13 420.588   9
   7  -2   7 6683.98 380.964   8
   7  -2   7 6024.98 419.272   7
   7   2   7 7171.18 428.562   7
   7  -2   7 6378.48 443.446   6
   7  -2   8 12743.0 550.061   8
   7  -2   8 11732.4 604.498   7
   7   2   8 12256.9 576.976   7
   7  -2   8 11508.0 613.992   6
   7   2   8 11941.1 575.150   9
   7  -2   9 1133.86 184.622   8
   7   2   9 885.670 167.818   9
   7  -2   9 875.899 176.371   7
   7   2   9 1003.05 179.982   7
   7  -2  10 11361.6 547.338   8
   7  -2  10 11640.6 602.565   7
   7   2  10 10903.5 563.529   7
   7  -2  11 16013.7 693.354   7
   7   2  11 16590.5 673.302   7
   7  -2  11 17229.6 652.031   8
   7  -2  12 1049.97 168.402   8
   7   2  12 896.415 143.090   8
   7  -2  12 779.862 166.237   7
   7   2  12 878.192 157.555   7
   7  -2  13 2029.80 199.036   8
   7   2  13 2043.80 188.291   8
   7  -2  13 2250.17 225.127   7
   7   2  13 2416.14 223.432   7
   7  -2  14 1428.74 148.214   8
   7   2  14 1666.99 157.014   7
   7   2  14 1387.55 134.463   8
   7  -2  15 175.562 48.9915   8
   7   3 -18 743.225 77.7168   4
  -7   3  18 906.743 118.947   3
   7   3 -17 1779.70 141.857   4
  -7   3  17 1619.36 180.212   3
  -7   3  16-81.3836 87.1409   3
   7   3 -16 51.6566 48.4685   4
  -7   3  15 67.8776 98.1286   3
   7   3 -15 68.1781 60.8366   4
  -7   3  14 222.420 140.825   3
   7   3 -14 119.412 83.6227   4
   7   3 -13 2292.47 220.413   4
  -7   3  13 2309.55 295.667   3
  -7  -3  12 24902.3 1263.49   2
   7   3 -12 24523.1 696.730   4
  -7   3  12 25804.0 876.766   3
  -7   3  11 138.026 112.447   3
   7   3 -11 48.4805 65.8963   4
  -7  -3  11 56.5765 117.721   2
  -7   3  10 371.121 131.140   1
  -7   3  10 315.416 137.603   3
   7   3 -10 393.944 105.155   4
  -7   3   9 459.071 144.674   1
  -7   3   9 574.877 151.414   3
   7   3  -9 138.683 67.8522   4
   7   3  -8 338.268 83.1599   4
  -7  -3   8 241.135 102.197  10
  -7   3   8 222.571 124.547   1
  -7   3   7 6542.72 451.515   1
  -7  -3   7 6198.33 490.874  10
  -7  -3   6 17232.3 805.925  10
  -7   3   6 18197.6 706.232   1
  -7   3   5 3508.31 303.345   1
   7   3  -4 36752.4 1013.29   9
   7   3  -3 3560.30 296.664   9
   7   3  -2 39671.1 916.634   9
   7   3  -1 68855.2 1141.73   9
   7   3   0 3945.45 273.643   9
   7   3   1 23441.1 683.093   9
   7   3   2 1482.57 181.477   9
   7   3   3 9845.00 473.279   9
   7   3   4 16458.4 631.709   9
   7   3   5 1311.36 189.157   9
   7  -3   5 1165.54 187.134   7
   7  -3   5 1223.57 192.332   6
   7  -3   6 6168.93 359.658   8
   7   3   6 5759.26 403.568   9
   7  -3   6 6139.09 413.453   7
   7  -3   6 5983.03 421.270   6
   7  -3   7 2494.55 242.327   8
   7  -3   7 2240.24 274.376   7
   7   3   7 2549.87 261.112   7
   7  -3   7 2226.21 268.838   6
   7   3   7 2469.60 271.715   9
   7  -3   8 10778.2 518.237   8
   7  -3   8 9683.77 562.212   7
   7   3   8 10980.3 547.190   7
   7   3   8 10302.0 565.891   9
   7  -3   9 2182.81 246.700   8
   7  -3   9 2034.66 261.202   7
   7   3   9 2267.15 260.127   7
   7   3   9 2088.15 267.679   9
   7  -3  10 15337.3 621.248   8
   7  -3  10 14456.7 676.614   7
   7   3  10 15203.0 648.276   7
   7  -3  11 672.821 152.605   8
   7  -3  11 632.238 162.043   7
   7   3  11 660.340 140.410   7
   7  -3  12 68372.6 1185.31   8
   7  -3  12 69509.7 1307.26   7
   7   3  12 68415.4 1215.12   7
   7  -3  13 1479.94 168.793   8
   7   3  13 1339.22 142.815   8
   7   3  13 1848.56 181.182   7
   7  -3  14 9482.39 350.727   8
  -7   4  17-9.04700 65.0267   3
   7   4 -17-1.16325 31.4702   4
   7  -4 -17 23.9694 26.1618   4
  -7   4  16 381.941 120.171   3
   7   4 -16 475.949 87.4071   4
  -7   4  15-23.2769 102.908   3
   7   4 -15 180.180 64.5394   4
   7   4 -14 3673.89 255.039   4
  -7   4  14 3726.17 341.361   3
   7   4 -13 10000.9 427.951   4
  -7   4  13 10052.2 558.580   3
   7   4 -12 1622.33 185.596   4
  -7   4  12 1605.05 249.210   3
   7   4 -11 6149.19 357.853   4
  -7  -4  11 5944.97 619.915   2
  -7   4  11 6040.50 443.059   3
  -7   4  11 4909.37 443.291   1
  -7   4  10 3209.28 319.782   3
  -7   4  10 3621.72 378.229   1
   7   4 -10 3174.14 260.828   4
  -7  -4  10 3210.99 442.893   2
   7   4  -9 1110.96 157.378   4
  -7   4   9 1330.49 223.770   3
  -7   4   9 1072.57 229.054   1
   7   4  -8 10879.2 445.412   4
  -7   4   8 10355.4 598.497   1
  -7  -4   8 10201.4 683.215  10
  -7   4   8 11008.4 532.113   3
   7   4  -7 7834.19 373.260   4
  -7  -4   7 6385.34 533.573  10
  -7   4   7 6478.05 462.631   1
  -7   4   6 13342.6 626.764   1
  -7  -4   6 12663.6 743.770  10
  -7  -4   5 1317.48 244.557  10
   7   4  -4 14698.5 659.948   9
   7   4  -3 13706.2 579.506   9
   7   4  -2 656.617 126.351   9
   7   4  -1 5813.92 346.046   9
   7   4   0 39776.3 916.315   9
   7   4   1 7677.98 407.844   9
   7   4   2 5201.48 349.920   9
   7   4   3 22783.7 760.148   9
   7  -4   4 18262.7 692.629   6
   7  -4   4 18599.0 603.659   5
   7   4   4 18967.2 709.821   9
   7  -4   5 4765.94 317.544   8
   7  -4   5 4905.07 359.860   7
   7  -4   5 4630.63 369.976   6
   7   4   5 4860.14 375.212   9
   7  -4   5 4943.85 322.211   5
   7  -4   6 5053.19 340.556   8
   7  -4   6 5033.50 381.804   7
   7  -4   6 4794.71 386.846   6
   7   4   6 5458.34 413.423   9
   7  -4   6 5138.68 311.051   5
   7  -4   7-81.1053 108.640   8
   7  -4   7 73.2698 76.8429   7
   7  -4   7 47.2151 97.2873   6
   7   4   7 46.5200 63.5786   9
   7   4   8 444.994 132.678   9
   7  -4   8 108.673 101.142   8
   7  -4   8-89.5747 93.7052   7
   7   4   8 294.497 116.284   7
   7  -4   9 276.868 102.946   8
   7  -4   9 376.216 136.445   7
   7   4   9 625.945 144.752   7
   7  -4  10 27.2834 89.2995   8
   7  -4  10 60.0730 81.8050   7
   7   4  10 96.5843 80.4570   7
   7  -4  11 16.7464 82.0577   8
   7  -4  11 51.2247 89.6777   7
   7   4  11-224.434 90.7780   7
   7  -4  12 206.493 102.304   8
   7   4  12 296.970 84.0363   7
   7  -4  13 940.396 134.891   8
   7  -4  14 2216.50 163.368   8
  -7   5  17 1249.13 129.259   3
   7   5 -16 2121.09 144.032   4
  -7   5  16 2270.62 204.569   3
  -7   5  15 41.4019 88.0663   3
   7   5 -15 70.8948 45.0531   4
   7   5 -14 1703.96 166.498   4
  -7   5  14 1719.07 228.843   3
  -7   5  13 516.909 159.630   3
   7   5 -13 550.663 114.042   4
   7   5 -12 1884.95 192.188   4
  -7   5  12 1839.72 263.512   3
   7   5 -11 14473.2 535.030   4
  -7   5  11 15380.9 687.448   3
  -7   5  10 29764.2 1081.80   1
   7   5 -10 28445.4 752.824   4
  -7   5  10 29665.1 940.958   3
   7   5  -9 8222.83 409.489   4
  -7  -5   9 8097.01 709.524   2
  -7   5   9 8847.53 587.502   1
  -7   5   9 8320.68 496.792   3
   7   5  -8 782.576 129.679   4
  -7   5   8 811.393 186.504   3
  -7   5   8 980.528 212.727   1
  -7  -5   8 511.427 165.785  10
   7   5  -7 27634.1 728.704   4
  -7   5   7 28262.6 985.875   1
  -7  -5   7 25786.2 1146.10  10
  -7   5   7 27358.9 838.038   3
   7   5  -6 2679.68 229.481   4
  -7  -5   6 2404.11 348.829  10
  -7   5   6 2376.83 252.565   3
   7   5  -5 26039.9 699.219   4
  -7  -5   5 24073.9 1093.71  10
  -7  -5   4 15932.9 892.794  10
   7   5  -4 14568.5 663.504   9
   7   5  -3 6122.64 401.889   9
   7   5  -2 41.5153 47.1709   9
   7   5  -1-24.3744 45.9853   9
   7   5   0 5458.18 354.252   9
   7   5   1 1491.48 173.470   4
   7   5   1 1017.38 159.371   9
   7   5   2 235.180 84.5566   4
   7   5   2 7.99429 41.6148   9
   7  -5   3 14396.6 555.051   8
   7  -5   3 12973.5 581.155   6
   7   5   3 13675.4 616.966   9
   7  -5   4 21878.6 696.784   8
   7  -5   4 20447.9 754.120   6
   7  -5   4 20544.5 692.147   7
   7   5   4 21021.0 790.899   9
   7  -5   4 20400.8 636.472   5
   7  -5   5 18211.2 648.032   8
   7  -5   5 16281.7 577.381   5
   7  -5   5 17592.3 673.496   7
   7  -5   5 16742.5 710.377   6
   7   5   5 17162.3 737.544   9
   7  -5   6 241.826 100.779   5
   7  -5   6 349.747 109.030   8
   7  -5   6 437.572 135.457   7
   7  -5   6 359.448 136.902   6
   7   5   6 389.255 130.283   9
   7  -5   7 7507.45 441.212   8
   7   5   7 8111.26 538.964   9
   7  -5   7 7223.89 469.267   7
   7  -5   8 3790.58 318.797   8
   7  -5   8 3592.37 334.503   7
   7   5   8 3646.20 314.651   7
   7  -5   9 20803.4 722.602   8
   7   5   9 21350.5 737.832   7
   7  -5  10 7570.09 429.151   8
   7   5  10 7390.28 414.656   7
   7  -5  11 78.8921 90.9540   8
   7   5  11 48.6457 57.1516   7
   7  -5  12 1509.49 181.045   8
   7  -5  13 28.6241 56.3738   8
   7  -5  14 599.574 81.6245   8
  -7   6  16 1903.65 163.521   3
   7   6 -15 1078.21 101.787   4
  -7   6  15 1352.41 167.054   3
   7   6 -14 1703.85 151.364   4
  -7   6  14 1987.30 221.848   3
  -7   6  13 109.242 101.447   3
   7   6 -13 55.5026 52.1859   4
  -7   6  12 297.366 135.379   3
   7   6 -12 199.442 75.9143   4
   7   6 -11 278.905 87.2918   4
  -7   6  11 301.209 130.262   3
   7   6 -10 418.561 100.236   4
  -7   6  10 397.575 162.521   3
   7   6  -9 11622.7 484.727   4
  -7  -6   9 12234.7 880.689   2
  -7   6   9 13998.3 742.799   1
  -7   6   9 12696.7 614.048   3
   7   6  -8 1178.69 162.508   4
  -7  -6   8 1380.53 299.455  10
  -7  -6   8 1023.21 250.770   2
  -7   6   8 1402.59 235.298   3
  -7   6   8 1200.98 223.494   1
   7   6  -7 5891.59 347.404   4
  -7  -6   7 5536.13 577.735   2
  -7  -6   7 5303.86 549.617  10
  -7   6   7 6038.75 422.446   3
  -7   6   7 6056.87 477.228   1
   7   6  -6 2793.55 241.284   4
  -7   6   6 2808.57 287.946   3
  -7  -6   6 2863.48 398.023  10
   7  -6  -5 1069.50 185.480   8
   7   6  -5 1006.33 149.096   4
  -7  -6   5 1001.86 238.101  10
  -7   6   5 1145.24 191.447   3
  -7   6   4 4532.85 336.243   3
   7   6  -4 4856.25 304.043   4
  -7  -6   4 4608.37 515.317  10
   7  -6  -4 4531.12 340.181   8
  -7   6   3 8221.34 442.418   3
   7   6  -3 8553.86 393.237   4
  -7  -6   3 7797.93 679.589  10
   7   6  -3 7849.64 479.074   9
   7  -6  -3 8222.86 441.051   8
   7   6  -2 391.298 109.225   9
   7  -6  -2 288.548 120.803   8
   7   6  -2 662.078 122.297   4
   7   6  -1 9459.20 491.100   9
   7   6  -1 9634.68 419.341   4
   7  -6  -1 10205.5 481.811   8
   7  -6   0 754.737 155.312   8
   7   6   0 658.619 127.297   4
   7   6   0 636.124 131.960   9
   7  -6   1 11075.5 509.169   8
   7   6   1 9613.94 454.399   4
   7   6   1 10851.6 535.873   9
   7  -6   2 6694.49 404.380   8
   7   6   2 6595.79 378.738   4
   7   6   2 6620.80 428.858   9
   7  -6   3 40568.5 990.365   8
   7  -6   3 42993.6 1059.74   6
   7   6   3 42781.6 1132.24   9
   7  -6   4 1572.93 212.496   8
   7  -6   4 1541.98 215.502   6
   7   6   4 1538.75 228.472   9
   7  -6   4 1729.53 206.898   5
   7  -6   5 38926.0 902.323   5
   7   6   5 40386.4 1172.21   9
   7  -6   5 41724.8 1025.06   8
   7  -6   6 1005.31 160.776   5
   7  -6   6 1297.95 192.884   8
   7   6   6 1212.17 207.072   9
   7  -6   7 15122.6 629.084   8
   7  -6   8 630.836 156.847   8
   7   6   8 694.281 144.627   7
   7  -6   9 2791.81 270.229   8
   7   6   9 4192.32 309.587   7
   7  -6  10 652.073 139.094   8
   7   6  10 637.055 119.611   7
   7  -6  11 1973.78 204.619   8
   7  -6  12 1382.44 154.609   8
   7  -6  13-164.447 77.4807   8
  -7   7  15 7737.12 312.372   3
  -7   7  14 39.7758 82.8736   3
  -7   7  13 138.995 101.907   3
   7   7 -13 0.74201 46.2250   4
   7   7 -12 532.067 93.4194   4
  -7   7  12 504.120 148.390   3
   7   7 -11 1195.30 143.687   4
  -7   7  11 1418.24 216.773   3
   7   7 -10 6326.29 332.207   4
  -7   7  10 6163.77 429.396   3
   7   7  -9 2439.25 220.725   4
  -7   7   9 2371.43 283.259   3
   7   7  -8 28106.0 734.321   4
  -7   7   8 27134.5 885.124   3
   7   7  -7 3254.55 256.475   4
  -7  -7   7 3052.90 422.955   2
  -7  -7   7 3504.12 463.523  10
  -7   7   7 3541.87 334.854   3
  -7   7   7 3914.10 391.784   1
   7   7  -6 346.012 99.6628   4
  -7  -7   6 105.938 95.4827   2
  -7   7   6 213.931 125.876   3
  -7  -7   6 326.218 144.103  10
  -7   7   5 7607.10 455.758   3
   7   7  -5 7505.76 380.955   4
  -7  -7   5 7104.06 666.657  10
  -7   7   4 3377.95 314.076   3
   7   7  -4 3438.17 261.221   4
  -7  -7   4 3624.24 485.250  10
   7  -7  -4 3203.87 310.015   8
   7  -7  -3 822.477 176.502   8
   7   7  -3 871.180 137.736   4
  -7  -7   3 1276.42 305.751  10
  -7   7   3 1083.17 188.305   3
   7   7  -2 1059.50 158.551   4
   7  -7  -2 858.089 175.661   8
  -7  -7   2 678.324 218.684  10
   7   7  -1 7036.69 378.520   4
   7   7  -1 7353.40 452.799   9
   7  -7  -1 7465.02 436.890   8
   7   7   0 8822.54 436.855   4
   7   7   0 10081.7 528.647   9
   7  -7   0 8894.17 478.432   8
   7   7   1 5563.63 358.555   4
   7   7   1 5874.40 411.249   9
   7  -7   1 6358.90 416.857   8
   7  -7   2 6457.80 415.132   8
   7   7   2 6380.09 435.552   9
   7  -7   3 54013.9 1193.69   8
   7   7   3 53996.7 1300.08   9
   7  -7   4 4303.22 349.087   8
   7   7   4 4637.18 394.410   9
   7  -7   5 8080.63 424.904   5
   7  -7   5 8084.58 471.614   8
   7  -7   6 544.615 140.978   5
   7  -7   6 473.671 135.914   8
   7  -7   7 5679.84 388.928   8
   7  -7   8 15096.7 601.354   8
   7   7   8 14160.3 542.987   7
   7  -7   9 93.2764 96.7381   8
   7  -7  10 4881.63 311.889   8
   7  -7  11 294.744 94.2014   8
   7  -7  12 211.918 67.9886   8
  -7   8  14 2454.31 177.695   3
  -7   8  13 1568.39 170.116   3
  -7   8  12-8.04701 88.4548   3
  -7   8  11 76.6691 89.9951   3
  -7   8  10 406.161 141.712   3
   7   8  -9 6747.86 326.727   4
  -7   8   9 7066.58 436.165   3
   7   8  -8 120.403 74.2453   4
  -7   8   8 256.338 131.383   3
   7   8  -7 790.023 130.269   4
  -7   8   7 613.565 155.269   3
   7   8  -6 11713.0 468.256   4
  -7   8   6 11551.8 571.861   3
   7   8  -5 987.479 148.349   4
  -7   8   5 838.073 187.795   3
   7  -8  -4 309.001 136.107   8
   7   8  -4 301.978 100.646   4
  -7  -8   4 548.478 199.280  10
  -7   8   4 337.439 138.670   3
   7   8  -3 20456.7 645.236   4
  -7   8   3 21432.3 755.278   3
  -7  -8   3 20704.7 1193.89  10
   7  -8  -3 20738.9 754.575   8
   7   8  -2 1420.62 179.784   4
   7  -8  -2 1451.42 219.192   8
  -7  -8   2 1548.09 320.904  10
  -7   8   2 1585.36 226.286   3
   7  -8  -1 69.0798 115.559   8
   7   8  -1 325.722 102.499   4
  -7  -8   1 410.215 169.765  10
   7  -8   0 998.508 198.746   8
  -7  -8   0 1112.06 288.073  10
   7  -8   1 3994.68 339.661   8
  -7  -8  -1 3505.96 529.279  10
   7  -8   2 2118.34 273.303   8
   7  -8   3 114.847 131.180   8
   7  -8   4 2026.89 261.051   8
   7  -8   4 1731.66 219.469   5
   7  -8   5 234.033 121.510   8
   7  -8   5 450.883 143.313   5
   7  -8   6 4467.96 347.984   8
   7  -8   6 4890.10 296.561   5
   7  -8   7 164.640 115.231   8
   7   8   7 468.367 105.339   7
   7  -8   8-126.185 120.819   8
   7  -8   9 11960.0 470.345   8
   7  -8  10 670.046 117.982   8
   7  -8  11 456.131 89.3775   8
  -7   9  13-24.7588 50.8289   3
  -7   9  12 812.590 121.491   3
  -7   9  11-17.3799 75.2146   3
  -7   9  10 9998.18 440.961   3
  -7   9   9-83.6194 114.280   3
  -7   9   8 40.7672 108.874   3
  -7   9   7 14849.9 609.016   3
  -7   9   6 17818.5 678.377   3
   7   9  -5 0.97324 72.5567   4
  -7   9   5 32.7053 132.180   3
  -7   9   4 3952.30 332.662   3
   7   9  -4 3615.40 269.084   4
   7   9  -3 1852.17 195.046   4
  -7   9   3 2315.18 260.635   3
   7  -9  -3 2030.34 252.132   8
  -7   9   2 15661.5 647.436   3
   7  -9  -2 15377.6 634.882   8
   7  -9  -1 512.342 157.054   8
  -7   9   1 579.273 144.451   3
   7  -9   0 2494.53 269.254   8
   7  -9   1 686.583 167.084   8
   7  -9   2 19.8130 114.866   8
   7  -9   3 6858.92 421.351   8
   7  -9   4 339.251 144.992   8
   7  -9   4 19.1307 105.382   5
   7  -9   5 3212.66 288.839   8
   7  -9   5 3114.98 238.838   5
   7  -9   6 7087.77 396.368   8
   7  -9   6 7709.15 316.556   5
   7  -9   7 559.937 141.927   8
   7  -9   8 289.300 114.258   8
   7  -9   9 3622.83 223.413   8
   7  -9  10 78.0268 56.6027   8
  -7  10  11 62.3216 61.0812   3
  -7  10  10 1814.57 164.199   3
  -7  10   9 10529.3 410.855   3
  -7  10   8 842.284 151.182   3
  -7  10   7 21569.9 647.006   3
  -7  10   6-37.8279 92.2063   3
  -7  10   5 10581.3 483.988   3
  -7  10   4 2704.86 263.061   3
  -7  10   3 11246.7 506.982   3
   7 -10  -2 374.412 130.522   8
  -7  10   2 459.482 133.643   3
  -7  10   1 2036.44 228.064   3
   7 -10  -1 2059.36 236.183   8
  -7  10   0 10773.8 486.712   3
   7 -10   0 11108.1 512.949   8
  -7  10  -1 1651.85 200.214   3
   7 -10   1 1815.54 220.230   8
   7 -10   2 7025.39 401.297   8
   7 -10   3 3819.41 262.692   5
   7 -10   3 3468.46 283.533   8
   7 -10   4 24478.7 608.640   5
   7 -10   4 23483.4 676.236   8
   7 -10   5 827.871 114.832   5
   7 -10   5 952.727 155.968   8
   7 -10   6 1147.56 150.787   8
   7 -10   7 486.266 103.297   8
   7 -10   8 1452.00 130.993   8
  -7  11   9 406.544 78.4478   3
  -7  11   8 63.1611 64.4181   3
   7 -11  -7 367.791 73.7813   5
  -7  11   7 393.255 92.6674   3
  -7  11   6 129.264 85.6385   3
  -7  11   5 3514.66 241.746   3
  -7  11   4 65.1164 91.7052   3
  -7  11   3 654.780 126.851   3
  -7  11   2 119.741 100.924   3
  -7  11   1 1315.05 166.693   3
   7 -11   0 131.378 98.7035   8
  -7  11   0 169.365 111.852   3
   7 -11   1 28.2398 94.3931   5
   7 -11   1 296.962 122.322   8
  -7  11  -1 67.5269 87.4979   3
   7 -11   2 4983.84 271.594   5
   7 -11   2 4410.47 279.307   8
   7 -11   3 578.475 121.963   8
   7 -11   3 1040.64 133.586   5
   7 -11   4 27.7615 59.4579   5
   7 -11   4 224.734 92.1612   8
   7 -11   5 1593.74 148.692   8
   7 -11   6 1163.16 113.798   8
   7 -12  -4-39.2492 56.8806   5
  -7  12   3 2261.82 148.545   3
   7 -12  -3 2603.57 164.029   5
   7 -12  -2-10.6731 65.7683   5
  -7  12   2-3.18639 48.7126   3
   7 -12  -1 185.256 79.3761   5
   7 -12   0 238.530 70.0803   5
   7 -12   1 2389.41 152.868   5
   8   0 -18 6191.60 230.306   4
   8   0 -17 79.5434 51.2201   4
   8   0 -16 29600.1 649.105   4
  -8   0  16 28405.3 805.842   3
  -8   0  15 85.5413 109.187   3
  -8   0  14 2971.46 302.384   3
  -8   0  13-21.9142 93.4106   3
  -8   0  12 20600.9 728.715   3
  -8   0  11-193.365 127.016   1
  -8   0  11 464.926 172.800   3
  -8   0  10 97.0398 80.4659   3
  -8   0  10-16.5664 77.2961   1
  -8   0   9-63.6176 85.1205   1
  -8   0   8 53382.7 1356.14   1
  -8   0   7 62.9955 84.9558   1
  -8   0   6 47049.8 1146.12   1
  -8   0   5 274.316 119.555   1
  -8   0   4 63733.8 1170.81   1
  -8   0   3 79.2825 80.6437   1
  -8   0   2 8494.66 378.604   1
   8   0  -2 7458.98 454.451   9
   8   0  -1 103.315 66.7790   9
  -8   0   1 56.0257 56.8332   1
  -8   0   0 932269. 3485.32   1
   8   0   0 931621. 4534.95   9
  -8   0  -1-0.15580 35.7589   1
   8   0   1 35.1098 47.9358   9
   8   0   2 25498.1 720.091   9
   8   0   3 4.10327 34.0426   9
   8   0   4 14887.5 555.921   9
   8   0   5 31.9044 40.4801   9
   8   0   5 68.5112 60.9575   7
   8   0   5 8.54563 50.4453   6
   8   0   6 4933.84 360.999   7
   8   0   6 4614.51 357.358   6
   8   0   7 151.225 106.545   7
   8   0   7 63.2219 78.4283   6
   8   0   8 45915.5 1139.21   7
   8   0   8 44549.6 1172.36   6
   8   0   9 59.7558 102.841   8
   8   0   9 31.3428 72.0181   7
   8   0  10 136.408 88.2508   8
   8   0  10 168.492 108.040   7
   8   0  11-85.1866 76.8299   8
   8   0  11 26.2057 68.4606   7
   8   0  12 477.625 106.724   8
   8   0  12 593.207 127.248   7
   8   0  13 66.5377 53.7396   8
   8   0  13-4.76440 51.9789   7
   8   0  14 1778.37 159.520   7
   8   1 -18 54.6512 41.5478   4
   8  -1 -18 65.3293 38.6959   4
  -8   1  17 171.295 93.9367   3
   8   1 -17 157.884 53.1827   4
   8  -1 -17 237.346 66.6342   4
  -8   1  16 12.1703 93.7572   3
   8   1 -16 48.6463 53.5921   4
   8  -1 -16 52.0571 61.2341   4
  -8  -1  15 524.133 152.594   3
  -8   1  15 492.450 145.345   3
   8   1 -15 570.656 111.751   4
  -8  -1  14 812.953 181.233   3
  -8   1  14 1025.31 190.896   3
   8   1 -14 1269.71 166.252   4
  -8  -1  13-82.1457 107.028   3
  -8   1  13-61.2910 125.217   3
  -8  -1  12 823.577 173.937   3
  -8   1  12 908.991 193.765   1
  -8   1  12 778.383 174.283   3
  -8  -1  11 699.820 152.209   3
  -8   1  11 635.870 167.628   3
  -8   1  11 648.165 203.283   1
  -8   1  10 6808.99 402.332   3
  -8   1  10 6436.08 511.744   1
  -8  -1  10 5872.49 366.607   3
  -8  -1   9 6950.22 533.468   1
  -8   1   9 7452.84 524.802   1
  -8   1   8 383.635 131.600   1
  -8  -1   8 5.90511 78.9025   1
  -8   1   7 1923.80 250.448   1
  -8  -1   7 1457.34 200.286  10
  -8  -1   7 1730.46 240.968   1
  -8  -1   6 779.489 151.978  10
  -8   1   6 559.556 134.561   1
  -8  -1   6 515.317 133.930   1
  -8  -1   5 599.498 142.113   1
  -8   1   5 400.786 125.581   1
  -8   1   4 298.979 102.584   1
  -8  -1   4 490.398 116.276   1
  -8   1   3 85529.1 1264.78   1
  -8  -1   3 88916.8 1311.70   1
   8   1  -2 5749.44 386.210   9
  -8   1   2 6206.23 330.654   1
  -8  -1   2 6438.09 333.717   1
  -8   1   1 31432.2 709.260   1
   8   1  -1 32284.3 845.443   9
  -8  -1   1 31299.2 682.027   1
   8  -1   0 3219.40 292.313   9
   8   1   0 3361.50 267.047   9
  -8   1   0 3416.80 225.565   1
  -8  -1   0 3598.47 216.781   1
   8  -1   1 207.016 79.8539   9
  -8   1  -1 122.317 53.0107   1
   8   1   1 201.407 82.1609   9
   8   1   2 7417.55 390.827   9
   8  -1   2 7652.50 411.720   9
   8   1   3 16266.7 589.320   9
   8  -1   3 16421.4 601.630   9
   8   1   4 148.642 58.1401   9
   8  -1   4 52.8311 39.7645   9
   8   1   5-35.6678 47.9051   9
   8  -1   5-148.983 76.3673   6
   8  -1   5-188.015 69.5336   9
   8  -1   6 4604.05 352.109   7
   8   1   6 3903.69 315.411   7
   8   1   6 4342.27 335.134   6
   8  -1   6 4761.59 367.381   6
   8   1   6 4371.49 332.292   9
   8  -1   7 2034.12 243.903   7
   8   1   7 2319.58 255.627   7
   8   1   7 1991.77 242.225   6
   8  -1   7 2209.37 266.854   6
   8   1   7 2251.62 247.417   9
   8  -1   8 1113.38 172.127   8
   8  -1   8 1132.24 189.500   7
   8   1   8 1097.72 194.724   7
   8   1   8 1057.60 184.513   6
   8  -1   8 1146.32 206.082   6
   8  -1   9 2375.57 244.828   8
   8  -1   9 2534.68 278.655   7
   8   1   9 2591.37 280.332   7
   8  -1  10 8194.25 431.518   8
   8   1  10 7755.99 404.176   8
   8  -1  10 7938.89 480.559   7
   8   1  10 8922.53 499.113   7
   8  -1  11 160.763 85.7574   8
   8   1  11 202.948 88.3917   8
   8  -1  11 379.351 123.012   7
   8   1  11 207.271 92.1584   7
   8  -1  12 1740.41 184.091   8
   8   1  12 1581.53 169.856   8
   8  -1  12 2027.64 220.178   7
   8   1  12 1892.01 211.408   7
   8  -1  13 706.972 109.502   8
   8  -1  13 1087.41 149.617   7
   8   1  13 894.292 137.541   7
   8  -1  14 872.197 95.4854   8
   8   1  14 1371.02 134.906   7
   8   2 -18 5850.47 216.178   4
   8  -2 -18 5530.11 189.958   4
   8   2 -17 11035.9 351.711   4
   8  -2 -17 11397.5 334.372   4
  -8   2  17 11145.9 430.549   3
   8   2 -16 1329.57 142.612   4
  -8   2  16 1258.89 181.408   3
  -8   2  15 568.191 148.460   3
   8   2 -15 614.903 116.880   4
   8   2 -14 2472.04 222.154   4
  -8   2  14 2359.63 273.228   3
   8   2 -13 3867.05 284.442   4
  -8   2  13 3740.35 329.923   3
   8   2 -12 44455.7 947.660   4
  -8  -2  12 44013.2 1706.14   2
  -8  -2  12 44929.7 1070.61   3
  -8   2  12 42946.5 1067.54   3
  -8   2  12 44431.8 1363.16   1
   8   2 -11 3751.62 274.081   4
  -8  -2  11 3135.11 287.081   3
  -8   2  11 3452.54 312.467   3
  -8   2  11 3349.08 380.890   1
  -8  -2  10 166.433 104.428   3
  -8   2  10 515.776 140.170   3
   8   2 -10 352.042 102.328   4
  -8   2  10 269.664 110.746   1
  -8   2   9 3393.79 363.943   1
   8   2  -9 3485.76 247.965   4
  -8   2   9 3794.37 301.967   3
  -8   2   8 6819.89 486.811   1
   8   2  -8 7106.56 340.733   4
  -8  -2   8 6634.19 480.666  10
  -8   2   7 9579.02 543.226   1
  -8  -2   7 8425.84 548.046  10
  -8   2   6 15901.9 665.773   1
  -8  -2   6 16235.3 771.638  10
  -8  -2   6 16834.8 724.440   1
  -8   2   5 66185.4 1265.31   1
  -8  -2   5 67650.4 1365.90   1
  -8  -2   4 29761.0 855.702   1
  -8   2   4 27204.6 780.676   1
  -8   2   3 13700.3 532.017   1
   8   2  -3 13902.0 623.600   9
  -8  -2   3 14861.2 567.427   1
   8   2  -2 620.368 131.576   9
  -8  -2   2 906.468 136.346   1
  -8  -2   1 31018.6 707.415   1
   8   2  -1 29106.6 808.275   9
   8   2   0 3061.02 259.270   9
   8   2   1 109809. 1536.75   9
   8   2   2 10514.0 486.293   9
   8   2   3 27916.9 799.255   9
   8  -2   3 28350.9 856.624   9
   8  -2   4 7719.27 435.092   6
   8   2   4 7186.46 420.589   9
   8  -2   5 1209.63 184.841   7
   8  -2   5 1244.56 187.076   6
   8   2   5 1173.43 178.939   9
   8  -2   5 1336.20 162.007   5
   8  -2   6 1596.95 216.003   7
   8  -2   6 1653.49 180.434   5
   8  -2   6 1717.22 230.630   6
   8   2   6 1882.32 229.075   9
   8  -2   7 8976.79 441.423   8
   8  -2   7 7367.24 472.496   7
   8   2   7 7276.17 443.700   7
   8  -2   7 7119.95 480.431   6
   8   2   7 7496.95 456.896   9
   8  -2   8 2322.93 240.119   8
   8  -2   8 2698.34 289.774   7
   8   2   8 2425.90 271.327   7
   8  -2   8 2661.33 311.575   6
   8   2   8 2550.81 272.621   9
   8  -2   9 28897.5 821.599   8
   8  -2   9 28636.9 924.504   7
   8   2   9 29190.9 907.354   7
   8  -2  10 346.124 116.552   8
   8  -2  10 525.553 134.188   7
   8   2  10 511.983 124.916   7
   8  -2  11 6031.28 361.489   8
   8  -2  11 6181.80 408.887   7
   8   2  11 6355.32 400.448   7
   8  -2  12 4505.74 286.797   8
   8  -2  12 5193.84 347.652   7
   8   2  12 4968.61 329.680   7
   8  -2  13 1828.46 184.800   7
   8   2  13 1705.29 174.270   7
   8  -2  13 1450.28 152.382   8
   8  -2  14 206.075 61.7223   8
   8   2  14 199.656 55.8631   7
  -8   3  17 186.235 89.1577   3
   8   3 -17 142.234 51.4622   4
   8  -3 -17-4.15361 35.2781   4
  -8   3  16 862.138 151.323   3
   8   3 -16 925.212 121.314   4
   8  -3 -16 873.847 106.779   4
  -8   3  15 583.192 142.418   3
   8   3 -15 225.754 82.3384   4
   8   3 -14 2283.10 210.040   4
  -8   3  14 2446.75 270.050   3
   8   3 -13 3136.64 260.527   4
  -8   3  13 3394.50 324.462   3
   8   3 -12 2300.61 228.231   4
  -8   3  12 2224.27 274.490   3
   8   3 -11 1120.15 164.684   4
  -8   3  11 707.024 166.596   3
  -8   3  11 994.047 214.313   1
  -8   3  10 18669.4 884.353   1
   8   3 -10 18321.5 610.226   4
  -8   3  10 17681.6 672.851   3
  -8   3   9-140.436 109.374   1
  -8   3   9 58.6000 92.2132   3
   8   3  -9-12.5842 53.4471   4
   8   3  -8 18033.3 568.608   4
  -8   3   8 18472.4 812.478   1
  -8  -3   8 17162.2 854.003  10
   8   3  -7 5741.92 317.498   4
  -8   3   7 5286.40 421.578   1
  -8  -3   7 4526.53 441.139  10
  -8  -3   6 5450.54 483.405  10
  -8   3   6 5588.22 406.968   1
  -8   3   5 766.008 172.710   1
   8   3  -4 11895.1 632.690   9
   8   3  -3 185.413 83.5427   9
   8   3  -2 197.817 78.5520   9
   8   3  -1 3891.89 304.382   9
   8   3   0 13917.6 562.962   9
   8   3   1 14779.7 583.050   9
   8   3   2 10876.3 514.360   9
   8  -3   3 9169.48 466.612   6
   8   3   3 8723.08 474.896   9
   8  -3   4 14465.0 597.686   7
   8  -3   4 15207.4 631.253   6
   8   3   4 16003.8 645.771   9
   8  -3   4 16406.8 558.966   5
   8  -3   5 7119.88 364.960   5
   8  -3   5 7109.53 435.883   7
   8  -3   5 6826.18 441.621   6
   8   3   5 7756.16 462.891   9
   8  -3   6 746.545 141.120   8
   8  -3   6 495.197 134.652   7
   8  -3   6 575.861 152.897   6
   8   3   6 515.890 141.274   9
   8  -3   6 492.809 126.025   5
   8  -3   7 2603.65 251.388   8
   8  -3   7 2796.53 291.162   7
   8   3   7 2763.31 277.743   7
   8  -3   7 2424.74 286.527   6
   8   3   7 2484.50 280.137   9
   8  -3   8 63128.4 1205.71   8
   8  -3   8 64165.2 1397.45   7
   8   3   8 61882.6 1318.88   7
   8   3   8 62284.4 1390.06   9
   8  -3   9 453.144 124.907   8
   8  -3   9 282.146 112.273   7
   8   3   9 293.776 121.001   7
   8  -3  10 16.2685 88.6692   8
   8  -3  10 110.785 88.7683   7
   8   3  10-59.3193 77.0543   7
   8  -3  11 1740.25 201.074   8
   8  -3  11 1552.07 204.241   7
   8   3  11 1727.21 203.771   7
   8  -3  12 386.037 104.073   8
   8  -3  12 319.235 98.3780   7
   8   3  12 239.730 85.4604   7
   8  -3  13-0.17451 57.6105   8
   8   3  13 60.5022 48.3796   7
  -8   4  17 206.341 75.6228   3
   8   4 -17 153.492 46.8653   4
  -8   4  16 518.434 117.329   3
   8   4 -16 538.192 88.2550   4
   8  -4 -16 479.290 72.4811   4
  -8   4  15 68.4585 94.4666   3
   8   4 -15 114.415 62.8572   4
  -8   4  14 901.184 172.444   3
   8   4 -14 713.344 121.761   4
   8   4 -13 4212.39 289.663   4
  -8   4  13 4878.47 366.942   3
  -8   4  12 207.786 132.329   3
   8   4 -12 194.813 93.2245   4
   8   4 -11 1236.69 168.917   4
  -8   4  11 1116.55 212.409   3
  -8  -4  11 1033.31 273.025   2
  -8   4  10 49.9023 104.950   1
  -8   4  10 26.6178 118.205   3
   8   4 -10 2.49862 58.4307   4
   8   4  -9 2516.15 239.915   4
  -8   4   9 2489.35 324.880   1
  -8   4   9 2383.99 260.571   3
  -8   4   8-188.584 115.854   1
   8   4  -8 39.8934 71.2374   4
  -8   4   8-102.764 98.2091   3
  -8  -4   8 118.616 91.5577  10
   8   4  -7 1875.58 199.070   4
  -8   4   7 1852.64 263.615   1
  -8  -4   7 1610.31 283.217  10
   8   4  -6 18120.6 593.167   4
  -8   4   6 17376.4 741.423   1
  -8  -4   6 16777.9 905.177  10
   8   4  -5 17702.0 577.630   4
  -8  -4   5 16481.4 908.113  10
   8   4  -4 1994.82 272.242   9
   8   4  -3 1181.70 198.389   9
   8   4  -2 21436.4 750.361   9
   8   4  -1 8758.78 461.565   9
   8   4   0 39.3358 56.4561   9
   8   4   1 5160.49 306.990   4
   8   4   1 4737.50 352.262   9
   8  -4   1 4522.69 299.538   5
   8   4   2 8690.24 420.009   4
   8  -4   2 9349.58 474.395   6
   8  -4   2 8334.80 403.980   5
   8   4   2 9254.35 497.310   9
   8  -4   3 6961.86 422.545   6
   8  -4   3 7426.88 398.597   5
   8   4   3 7022.85 439.568   9
   8  -4   4 13401.2 521.422   8
   8  -4   4 12005.3 555.993   7
   8  -4   4 12648.5 597.677   6
   8   4   4 13446.2 623.333   9
   8  -4   4 13137.7 517.637   5
   8  -4   5 1955.49 213.454   8
   8  -4   5 2322.21 261.535   7
   8   4   5 2166.03 267.002   9
   8  -4   5 2088.42 253.956   6
   8  -4   5 2116.57 214.841   5
   8  -4   6 31133.3 832.384   8
   8  -4   6 30569.3 932.506   7
   8  -4   6 29354.9 973.065   6
   8   4   6 30705.1 992.127   9
   8  -4   6 31450.3 747.322   5
   8  -4   7 9821.81 481.622   8
   8  -4   7 10216.7 553.282   7
   8  -4   7 9653.88 573.295   6
   8   4   7 9978.79 582.094   9
   8  -4   8 4131.36 319.231   8
   8  -4   8 4110.05 354.566   7
   8   4   8 4320.30 349.776   7
   8  -4   9 6394.27 392.326   8
   8  -4   9 6389.92 430.113   7
   8   4   9 6900.78 430.971   7
   8  -4  10 23341.3 719.289   8
   8  -4  10 21733.7 750.704   7
   8   4  10 22827.8 746.988   7
   8  -4  11 6302.63 355.495   8
   8   4  11 6703.91 376.862   7
   8  -4  12 62.1444 68.6783   8
   8   4  12 218.720 72.8832   7
   8  -4  13 83.2570 55.4005   8
   8   4  13 71.4333 36.8553   7
  -8   5  16 226.592 87.9827   3
   8   5 -16 102.536 48.9619   4
  -8   5  15 332.420 104.138   3
   8   5 -15 409.291 82.1742   4
  -8   5  14 509.898 137.789   3
   8   5 -14 404.187 88.2150   4
  -8   5  13 923.752 176.547   3
   8   5 -13 702.791 126.453   4
   8   5 -12 1069.27 154.633   4
  -8   5  12 1179.80 209.119   3
  -8   5  11 359.578 143.947   3
   8   5 -11 488.897 115.900   4
   8   5 -10 155.254 80.0804   4
  -8   5  10 38.6702 109.328   3
  -8  -5  10-94.4271 91.5994   2
   8   5  -9 354.819 113.041   4
  -8   5   9 107.342 114.388   3
  -8   5   9 213.432 129.644   1
  -8   5   8-200.788 116.391   1
   8   5  -8 189.466 92.6484   4
  -8   5   8 61.3602 133.400   3
  -8  -5   8-88.3000 80.7134  10
   8   5  -7 1523.09 186.227   4
  -8   5   7 1467.28 248.196   1
  -8   5   7 1616.88 225.000   3
  -8  -5   7 1682.47 302.866  10
   8   5  -6 957.993 146.531   4
  -8   5   6 890.228 186.609   1
  -8   5   6 984.884 171.671   3
  -8  -5   6 926.989 233.616  10
   8   5  -5 1755.68 195.024   4
  -8  -5   5 1565.34 298.216  10
   8   5  -4 11440.4 473.652   4
   8   5  -4 11311.5 640.030   9
   8   5  -3 6124.44 347.674   4
   8   5  -3 6159.48 446.886   9
   8   5  -2 9777.38 429.464   4
   8   5  -2 9661.87 524.203   9
   8   5  -1 692.239 130.298   4
   8   5  -1 712.872 142.018   9
   8   5   0 6110.92 409.194   9
   8   5   0 6392.36 354.736   4
   8   5   1 7648.77 394.520   4
   8  -5   1 6734.22 413.760   6
   8   5   1 7232.01 446.881   9
   8  -5   2 257.255 110.498   5
   8   5   2 329.509 92.1090   4
   8  -5   2 590.290 134.811   6
   8   5   2 362.145 117.975   9
   8  -5   3 41000.6 938.601   8
   8  -5   3 37354.4 1020.93   6
   8  -5   3 37737.3 899.849   5
   8   5   3 39009.1 1072.71   9
   8  -5   4 12231.1 524.338   8
   8  -5   4 11116.9 576.198   6
   8   5   4 11541.3 601.561   9
   8  -5   4 10415.1 483.997   5
   8  -5   5 1039.94 177.131   5
   8  -5   5 1127.10 184.222   8
   8  -5   5 704.647 148.728   7
   8  -5   5 822.425 164.765   6
   8   5   5 918.682 189.765   9
   8  -5   6 3439.94 299.784   8
   8  -5   6 3263.03 309.199   7
   8  -5   6 3142.05 329.560   6
   8   5   6 3467.14 353.177   9
   8  -5   6 3348.51 257.464   5
   8  -5   7 5073.19 361.510   8
   8  -5   7 4822.42 373.060   7
   8  -5   8 644.737 153.206   8
   8  -5   8 802.897 169.628   7
   8   5   8 698.455 147.200   7
   8  -5   9 7895.03 433.121   8
   8   5   9 7192.53 424.239   7
   8  -5  10 111.466 95.9759   8
   8   5  10 29.2508 65.7241   7
   8   5  11 13774.6 479.841   7
   8  -5  11 13732.4 497.076   8
   8  -5  12 1702.39 163.094   8
   8  -5  13-110.840 66.6558   8
  -8   6  16 923.797 104.749   3
   8   6 -15 1527.38 119.019   4
  -8   6  15 1600.95 164.338   3
   8   6 -14 4861.62 240.790   4
  -8   6  14 4953.87 310.851   3
  -8   6  13 845.346 156.438   3
   8   6 -13 638.887 107.639   4
  -8   6  12 713.077 165.542   3
   8   6 -12 577.062 109.754   4
   8   6 -11 114.965 75.6562   4
  -8   6  11 195.981 126.856   3
   8   6 -10 233.204 95.0828   4
  -8   6  10 320.721 124.552   3
   8   6  -9 10322.0 466.908   4
  -8   6   9 11238.5 553.131   3
   8   6  -8 1341.13 178.132   4
  -8   6   8 997.505 214.158   1
  -8   6   8 1108.78 189.482   3
  -8  -6   8 1150.14 265.272  10
   8   6  -7 5846.60 354.056   4
  -8  -6   7 5877.44 602.501  10
  -8   6   7 7126.01 527.326   1
  -8   6   7 5884.56 402.787   3
  -8   6   6 251.434 137.562   1
   8   6  -6 97.6436 81.9348   4
  -8   6   6 243.982 133.995   3
  -8  -6   6-39.7840 85.4234  10
   8   6  -5 90.4870 62.7249   4
  -8  -6   5 24.5218 66.2950  10
   8   6  -4 2734.18 242.507   4
  -8  -6   4 2816.85 428.122  10
   8  -6  -4 2612.68 257.758   8
   8   6  -3 4375.33 302.477   4
   8   6  -3 4761.97 407.484   9
   8  -6  -3 4048.67 311.147   8
   8   6  -2 8296.63 408.069   4
   8   6  -2 8141.94 502.661   9
   8  -6  -2 7974.95 424.269   8
   8  -6  -1-83.1780 122.265   8
   8   6  -1 13.6094 58.9395   9
   8   6  -1 97.9051 74.8644   4
   8   6   0 4689.07 316.036   4
   8  -6   0 4862.22 347.124   8
   8   6   0 4499.56 365.739   9
   8  -6   1 30785.6 834.428   8
   8   6   1 28872.2 794.648   4
   8   6   1 30225.9 947.671   9
   8  -6   2 30.3498 104.451   8
   8   6   2 67.5317 67.5750   9
   8  -6   2 107.558 82.5555   6
   8  -6   3 13827.7 578.648   8
   8  -6   3 12696.6 607.564   6
   8   6   3 13003.5 654.085   9
   8  -6   3 13024.6 545.511   5
   8  -6   4 1101.61 177.340   5
   8  -6   4 1310.99 187.465   8
   8  -6   4 1132.10 195.296   6
   8   6   4 1276.24 209.928   9
   8  -6   5 7137.57 424.277   8
   8   6   5 7244.99 503.903   9
   8  -6   5 6279.43 376.071   5
   8  -6   6 2130.57 244.868   8
   8  -6   6 1839.49 200.751   5
   8  -6   7 1447.44 199.557   8
   8  -6   8 5494.32 364.794   8
   8   6   8 5544.83 368.623   7
   8  -6   9 1036.57 168.409   8
   8   6   9 1123.77 157.308   7
   8  -6  10 1971.27 203.414   8
   8   6  10 1753.68 173.742   7
   8  -6  11-112.475 89.5881   8
   8  -6  12 3219.14 192.822   8
  -8   7  15 33.7372 55.0171   3
  -8   7  14 913.975 133.350   3
   8   7 -13 10661.6 335.259   4
  -8   7  13 10630.5 433.984   3
   8   7 -12 7410.40 312.359   4
  -8   7  12 7605.89 400.394   3
   8   7 -11 2345.84 194.224   4
  -8   7  11 2326.06 248.138   3
   8   7 -10 20631.6 595.231   4
  -8   7  10 21565.5 735.125   3
  -8   7   9 4958.75 365.797   3
   8   7  -9 4859.50 300.137   4
   8   7  -8 133.735 79.2129   4
  -8   7   8 250.226 125.577   3
   8   7  -7 44.5774 61.9568   4
  -8   7   7 90.8178 120.244   3
   8   7  -6 29.0169 62.8113   4
  -8   7   6 158.619 121.381   1
  -8   7   6 246.041 127.023   3
  -8  -7   6 325.589 150.993  10
  -8   7   5 8758.12 482.302   3
   8   7  -5 8266.66 411.447   4
  -8  -7   5 7889.34 729.160  10
  -8   7   4 3581.23 312.600   3
   8   7  -4 3529.54 273.374   4
  -8  -7   4 3598.48 513.655  10
   8  -7  -4 3497.17 303.171   8
  -8   7   3 18046.6 667.975   3
   8   7  -3 17926.0 607.905   4
  -8  -7   3 17751.3 1144.42  10
   8  -7  -3 17566.0 657.012   8
   8   7  -2 9606.30 448.567   4
  -8  -7   2 9698.19 870.172  10
   8  -7  -2 9374.26 482.818   8
   8   7  -1 5318.63 350.476   4
   8   7  -1 5409.63 411.528   9
   8  -7  -1 5094.51 359.554   8
   8   7   0 2869.76 256.578   4
   8   7   0 2849.91 300.716   9
   8  -7   0 2866.49 283.169   8
   8   7   1 34662.2 1045.08   9
   8  -7   1 35720.7 930.182   8
   8   7   2 11491.2 609.338   9
   8  -7   2 12005.9 548.849   8
   8  -7   3 13562.6 583.404   8
   8  -7   3 13009.0 553.436   5
   8  -7   4 155.917 105.288   5
   8  -7   4 166.150 107.277   8
   8  -7   5 2514.36 258.695   8
   8  -7   5 2502.03 239.725   5
   8  -7   6 933.224 166.014   8
   8  -7   6 1436.16 177.873   5
   8  -7   7 249.649 108.295   8
   8   7   7 406.326 106.332   7
   8  -7   8 8179.38 419.206   8
   8   7   8 8279.50 400.012   7
   8  -7   9 10345.6 441.836   8
   8   7   9 10531.2 404.935   7
   8  -7  10 8981.46 376.003   8
   8  -7  11 899.535 114.736   8
  -8   8  14 4942.52 210.828   3
  -8   8  13 1711.05 160.124   3
  -8   8  12 906.192 139.376   3
   8   8 -11 2216.93 160.719   4
  -8   8  11 2120.70 213.628   3
   8   8 -10 635.424 99.4584   4
  -8   8  10 566.607 148.131   3
   8   8  -9 1083.20 139.178   4
  -8   8   9 957.992 181.316   3
   8   8  -8 210.401 92.5422   4
  -8   8   8 68.6347 111.158   3
   8   8  -7 1544.02 174.287   4
  -8   8   7 1709.26 229.116   3
   8   8  -6 58.0121 66.2239   4
  -8   8   6-47.9538 109.444   3
   8   8  -5 59.7440 71.1133   4
  -8   8   5 161.663 137.691   3
   8  -8  -4 224.472 141.154   8
   8   8  -4 42.6945 59.7652   4
  -8   8   4 159.540 105.951   3
  -8   8   3 4849.06 359.987   3
   8   8  -3 4244.13 303.004   4
   8  -8  -3 3893.01 330.213   8
   8   8  -2 2845.11 252.080   4
  -8   8   2 3052.63 288.973   3
   8  -8  -2 2887.93 286.591   8
   8   8  -1 13003.9 535.266   4
   8  -8  -1 12508.5 561.704   8
   8  -8   0 687.800 162.195   8
   8  -8   1 4086.66 331.915   8
   8  -8   2 11792.2 539.009   8
   8  -8   3 2458.68 249.303   5
   8  -8   3 2774.17 280.927   8
   8  -8   4 1366.32 195.986   5
   8  -8   4 2002.61 239.727   8
   8  -8   5 169.219 97.8590   5
   8  -8   5 117.002 124.968   8
   8  -8   6 521.426 112.583   5
   8  -8   6 610.763 150.378   8
   8  -8   7 61.0337 95.9374   8
   8   8   7-16.5055 51.8774   7
   8  -8   8 131.453 96.8105   8
   8  -8   9 259.324 89.7685   8
   8  -8  10 6223.27 261.789   8
  -8   9  12 4902.67 228.815   3
  -8   9  11 1514.21 160.159   3
  -8   9  10 3213.69 241.277   3
  -8   9   9 13911.9 507.393   3
  -8   9   8 29321.6 768.128   3
   8   9  -7 4185.10 252.382   4
  -8   9   7 4359.29 319.987   3
   8   9  -6 1270.65 151.825   4
  -8   9   6 1746.34 214.975   3
   8   9  -5 2495.47 215.125   4
  -8   9   5 2547.27 260.292   3
   8   9  -4 757.299 130.817   4
  -8   9   4 789.696 164.795   3
  -8   9   3 2640.07 264.333   3
   8   9  -3 2308.93 217.735   4
   8  -9  -3 2493.03 256.439   8
  -8   9   2 8679.40 463.098   3
   8  -9  -2 8277.63 449.944   8
   8  -9  -1-39.9697 108.939   8
  -8   9   1 113.674 109.976   3
   8  -9   0 10012.3 490.142   8
   8  -9   1 3897.90 307.476   8
   8  -9   2 539.564 144.008   5
   8  -9   2 536.185 142.594   8
   8  -9   3 736.692 151.997   5
   8  -9   3 783.213 160.685   8
   8  -9   4 3124.45 247.291   5
   8  -9   4 3202.13 267.001   8
   8  -9   5 3342.37 228.480   5
   8  -9   5 3502.56 269.800   8
   8  -9   6 552.407 129.670   8
   8   9   6 364.235 80.7752   7
   8  -9   6 574.055 91.4269   5
   8  -9   7 752.472 125.124   8
   8  -9   8 992.508 123.356   8
   8  -9   9 43.0683 52.7680   8
  -8  10  10 13.9320 56.2015   3
  -8  10   9-31.5200 64.4868   3
  -8  10   8 85.7394 83.0929   3
   8 -10  -7 678.235 105.989   5
  -8  10   7 682.972 132.725   3
  -8  10   6 4874.91 301.918   3
  -8  10   5 7518.00 378.267   3
  -8  10   4 214.234 103.834   3
  -8  10   3 167.643 96.1777   3
   8 -10  -2 350.321 123.189   8
  -8  10   2 131.730 100.204   3
   8 -10  -1 1048.08 166.297   8
  -8  10   1 946.445 156.665   3
   8 -10   0 1139.46 169.789   8
   8 -10   1 790.721 146.612   5
   8 -10   1 959.684 160.896   8
   8 -10   2 1364.97 173.997   5
   8 -10   2 1368.16 180.966   8
   8 -10   3 10691.6 404.803   5
   8 -10   3 10867.2 437.004   8
   8 -10   4 1803.22 160.019   5
   8 -10   4 1594.31 173.905   8
   8 -10   5 2349.60 148.632   5
   8 -10   5 2331.45 191.524   8
   8 -10   6 1034.06 124.304   8
   8 -10   7 542.967 88.0739   8
  -8  11   7 1311.02 120.401   3
  -8  11   6 3210.71 189.807   3
   8 -11  -6 3620.01 186.084   5
  -8  11   5 3947.08 225.310   3
   8 -11  -5 4513.45 233.911   5
  -8  11   4 2659.93 189.632   3
   8 -11  -4 2617.05 191.478   5
   8 -11  -3 187.665 99.4903   5
  -8  11   3-276.827 90.9513   3
   8 -11  -2 1576.59 171.942   5
  -8  11   2 1287.75 144.598   3
   8 -11  -1 312.391 111.555   5
   8 -11   0 3186.40 223.053   5
   8 -11   1 28.0674 81.4492   5
   8 -11   1 93.8059 85.2001   8
   8 -11   2 188.649 79.3035   5
   8 -11   2 89.8227 79.0782   8
   8 -11   3 1028.98 110.908   5
   8 -11   3 952.568 119.977   8
   8 -11   4 64.7553 59.1651   8
   8 -11   5 448.467 70.7780   8
   8 -12  -3 38.5155 48.3528   5
   8 -12  -2 1069.39 103.309   5
   8 -12  -1 5682.37 218.220   5
   8 -12   0 198.431 55.3292   5
   9   0 -18 19.3142 32.3205   4
   9   0 -17 2149.90 155.940   4
   9   0 -16 133.937 66.2032   4
   9   0 -15 3085.34 226.619   4
  -9   0  15 2674.98 255.144   3
  -9   0  14-16.2414 112.657   3
   9   0 -14 49.9771 56.9780   4
   9   0 -13 13441.8 504.585   4
  -9   0  13 13387.3 573.871   3
  -9   0  12-55.1660 105.522   3
  -9   0  11 1435.14 269.479   1
  -9   0  11 1429.88 211.035   3
  -9   0  10-55.9323 101.397   1
   9   0  -9 10153.8 409.706   4
  -9   0   9 9896.58 641.009   1
  -9   0   8 97.6200 99.5118   1
   9   0  -8-9.67092 69.8546   4
  -9   0   7 12768.3 650.840   1
  -9   0   6 179.639 96.7656   1
  -9   0   5 1304.62 197.232   1
  -9   0   4 88.7076 73.1916   1
  -9   0   3 2753.22 248.940   1
  -9   0   2-17.0362 52.0296   1
  -9   0   1 19482.3 573.584   1
   9   0  -1 20790.4 788.710   9
  -9   0   0 79.2669 50.2454   1
   9   0   0 90.5029 65.4698   9
   9   0   1 26921.3 827.509   9
   9   0   2-19.6332 42.5041   9
   9   0   3 222.985 83.2726   6
   9   0   3 79.0562 59.2636   9
   9   0   3 197.010 80.1915   5
   9   0   4 21.5373 64.7287   7
   9   0   4 74.6626 71.4889   6
   9   0   4 129.724 64.4676   9
   9   0   5 178.449 82.1508   7
   9   0   5 232.521 89.8311   6
   9   0   5 214.602 84.5170   9
   9   0   6 3.38196 72.2988   6
   9   0   6 90.8865 65.6047   9
   9   0   7 10390.6 538.280   7
   9   0   7 10684.3 564.530   6
   9   0   8 5.63118 61.5946   7
   9   0   8 84.5608 100.703   6
   9   0   9 3186.65 304.358   7
   9   0  10 44.0391 87.6318   7
   9   0  11 879.728 159.461   7
   9   0  12 30.6209 67.8255   7
   9   0  13 13024.0 443.055   7
   9   1 -18 294.251 54.7382   4
   9  -1 -18 303.533 52.5440   4
   9   1 -17 7218.98 279.959   4
   9  -1 -17 7266.47 268.134   4
   9   1 -16 6131.01 292.429   4
   9  -1 -16 5506.33 268.719   4
  -9   1  16 5394.28 322.757   3
  -9   1  15 668.692 153.684   3
   9   1 -15 881.010 130.942   4
   9  -1 -15 1017.79 132.163   4
   9   1 -14 17706.2 566.292   4
   9  -1 -14 17865.4 542.528   4
  -9  -1  14 16030.5 620.960   3
  -9   1  14 16857.0 630.049   3
  -9  -1  13 1018.83 179.496   3
  -9   1  13 1134.06 186.885   3
   9   1 -13 1096.81 156.030   4
  -9   1  12 1462.17 203.250   3
   9   1 -12 1535.34 180.307   4
  -9  -1  12 1508.44 212.915   3
   9   1 -11 18528.2 595.479   4
  -9  -1  11 17276.1 632.599   3
  -9   1  11 17265.5 637.364   3
  -9   1  11 19387.7 940.737   1
   9   1 -10 8934.22 402.771   4
  -9   1  10 8534.73 612.502   1
   9   1  -9 5212.08 301.724   4
  -9  -1   9 5489.04 490.377   1
  -9   1   9 5747.11 481.516   1
  -9   1   8 3774.63 378.458   1
   9   1  -8 3918.38 256.638   4
   9  -1  -8 3556.51 235.167   4
  -9  -1   8 4414.93 422.282   1
  -9   1   7 230.215 110.078   1
  -9  -1   7 145.653 101.264   1
   9   1  -7 31.0673 43.7672   4
  -9   1   6 1712.57 231.206   1
  -9  -1   6 1738.36 246.380  10
  -9  -1   6 2061.19 254.606   1
  -9   1   5 10813.9 529.864   1
  -9  -1   5 11114.6 551.405   1
  -9   1   4 3085.45 274.292   1
  -9  -1   4 3347.45 285.688   1
  -9   1   3 9047.24 440.074   1
  -9  -1   3 9304.66 444.879   1
  -9   1   2 1875.16 199.632   1
   9   1  -2 1803.05 243.027   9
  -9  -1   2 1935.45 193.257   1
   9   1  -1 7772.65 466.881   9
  -9   1   1 8090.65 384.847   1
  -9  -1   1 7668.58 354.756   1
  -9   1   0 86484.8 1209.69   1
   9   1   0 86248.1 1498.89   9
   9  -1   0 88295.0 1632.50   9
   9   1   1 7422.03 433.116   9
  -9   1  -1 7013.83 327.818   1
   9  -1   1 7090.36 456.339   9
   9   1   2 2927.80 274.590   9
   9  -1   2 2593.98 271.204   9
   9   1   3 8608.08 469.071   9
   9  -1   3 8948.67 453.201   6
   9  -1   3 8515.50 477.964   9
   9  -1   3 9351.47 398.131   5
   9  -1   4 24297.5 754.190   7
   9  -1   4 23232.2 759.751   6
   9   1   4 23547.0 732.733   6
   9  -1   4 23151.8 621.759   5
   9   1   4 23143.9 782.228   9
   9  -1   4 22250.2 779.099   9
   9  -1   5 20193.0 723.593   7
   9   1   5 19479.6 686.780   7
   9   1   5 20615.5 754.017   9
   9  -1   5 20553.3 747.110   6
   9   1   5 20457.0 710.042   6
   9  -1   5 19674.8 585.244   5
   9  -1   6 8644.85 484.416   7
   9   1   6 8182.39 470.704   7
   9   1   6 9265.94 495.666   6
   9  -1   6 8467.89 499.282   6
   9   1   6 8817.16 501.937   9
   9  -1   7 786.674 153.930   7
   9   1   7 765.585 163.430   7
   9   1   7 778.542 158.166   6
   9  -1   7 690.936 165.216   6
   9   1   7 589.723 140.122   9
   9  -1   8 7122.32 453.117   7
   9   1   8 6853.69 442.877   7
   9   1   8 7462.38 458.013   6
   9  -1   8 7642.62 496.661   6
   9  -1   9 3618.50 327.129   7
   9   1   9 3410.17 314.472   7
   9  -1  10 1208.97 187.241   7
   9   1  10 1317.49 191.440   7
   9  -1  11 2756.65 258.928   7
   9   1  11 2690.92 256.188   7
   9  -1  12 726.490 131.891   7
   9   1  12 749.780 126.168   7
   9  -1  13 44.6684 49.5160   7
   9   1  13 46.2358 53.8906   7
   9   2 -18 719.700 75.2789   4
   9   2 -17 6133.08 251.749   4
   9  -2 -17 6087.75 228.292   4
  -9   2  17 6235.32 285.843   3
   9   2 -16 1863.76 162.723   4
   9  -2 -16 1992.01 157.090   4
  -9   2  16 1823.74 191.761   3
   9   2 -15 6038.28 316.450   4
   9  -2 -15 6406.89 298.535   4
  -9   2  15 5886.00 360.039   3
   9   2 -14 6614.20 354.623   4
  -9   2  14 6252.39 382.972   3
   9   2 -13 2434.52 225.329   4
  -9   2  13 2388.64 255.194   3
   9   2 -12 3350.35 269.484   4
  -9   2  12 3100.87 288.937   3
   9   2 -11 2322.72 223.974   4
  -9   2  11 2113.47 314.632   1
  -9   2  11 2185.50 250.247   3
   9   2 -10 7668.17 395.131   4
  -9   2  10 7693.67 421.192   3
  -9   2  10 7219.99 560.580   1
  -9   2   9 5707.34 496.566   1
   9   2  -9 5340.01 317.528   4
  -9   2   8 896.808 193.336   1
   9   2  -8 586.813 111.874   4
   9   2  -7 8980.30 387.882   4
  -9   2   7 8028.09 522.627   1
  -9  -2   7 7841.98 561.165  10
   9   2  -6 13411.6 475.551   4
  -9   2   6 13675.5 640.027   1
  -9  -2   6 13527.8 676.846   1
  -9  -2   6 12518.8 725.205  10
  -9   2   5 6989.87 441.769   1
  -9  -2   5 7866.20 481.743   1
  -9   2   4 9519.22 484.956   1
  -9  -2   4 10819.8 529.189   1
  -9  -2   3 35001.9 893.334   1
  -9   2   3 33798.4 882.080   1
   9   2  -3 34206.8 1069.87   9
  -9  -2   2 10913.1 469.824   1
   9   2  -2 10217.1 545.399   9
  -9   2   2 10635.6 482.003   1
  -9   2   1 30857.7 800.941   1
   9   2  -1 29584.7 896.625   9
  -9   2   0 7909.57 398.836   1
   9   2   0 8213.83 468.919   9
  -9   2  -1 6414.89 346.614   1
   9   2   1 6566.35 419.799   9
   9  -2   2-63.8326 54.7338   6
   9   2   2 81.7442 67.7431   9
   9  -2   2 37.3702 78.3228   5
   9  -2   3 7310.64 418.600   6
   9   2   3 7522.59 451.600   9
   9  -2   3 7193.20 359.490   5
   9  -2   4 33624.0 921.257   7
   9  -2   4 32420.3 925.991   6
   9   2   4 32903.7 846.158   6
   9   2   4 32541.3 963.747   9
   9  -2   4 35403.9 788.054   5
   9  -2   5 613.105 117.539   7
   9   2   5 329.041 94.5423   6
   9  -2   5 590.844 143.880   6
   9   2   5 546.845 138.644   9
   9  -2   5 518.660 123.252   5
   9  -2   6 20139.6 749.821   7
   9   2   6 20530.8 731.947   7
   9   2   6 19527.1 688.591   6
   9  -2   6 18952.9 757.957   6
   9  -2   6 19606.4 581.908   5
   9   2   6 20134.6 778.243   9
   9  -2   7 59623.7 1294.52   7
   9   2   7 58515.4 1271.60   7
   9   2   7 57227.2 1190.66   6
   9  -2   7 59866.6 1383.07   6
   9   2   7 57460.4 1325.52   9
   9  -2   8 161.129 95.2132   7
   9   2   8 299.199 107.388   7
   9  -2   8 372.690 130.454   6
   9  -2   9 118.612 87.3713   8
   9  -2   9 3.32956 63.9137   7
   9   2   9 120.365 92.2150   7
   9  -2  10 3082.19 244.812   8
   9  -2  10 3288.51 298.422   7
   9   2  10 3333.51 297.932   7
   9  -2  11 401.842 101.449   8
   9  -2  11 298.774 112.526   7
   9   2  11 534.316 122.397   7
   9  -2  12 192.103 69.0992   8
   9  -2  12 96.6771 67.0240   7
   9   2  12 83.0891 52.5111   7
   9   2  13 2765.37 193.862   7
  -9   3  17 91.3839 65.0565   3
   9   3 -17 159.928 55.4330   4
   9   3 -16 1462.69 141.536   4
   9  -3 -16 1657.43 129.724   4
  -9   3  16 1581.14 175.241   3
   9   3 -15 2867.71 217.901   4
   9  -3 -15 3000.66 193.925   4
  -9   3  15 3097.64 258.089   3
  -9   3  14-37.4559 93.9245   3
   9   3 -14 70.2786 64.3104   4
   9  -3 -14 89.6331 58.3128   4
  -9   3  13 63.1140 113.693   3
   9   3 -13-17.0432 61.0735   4
   9   3 -12 3735.74 285.772   4
  -9   3  12 3081.66 287.620   3
  -9   3  11 47.3621 112.048   3
   9   3 -11 41.2076 61.8813   4
  -9   3  10 11536.7 716.518   1
   9   3 -10 11448.2 495.501   4
  -9   3  10 10629.3 507.859   3
  -9   3   9 307.015 144.299   1
   9   3  -9 27.0052 70.4155   4
   9   3  -8 16284.5 559.029   4
  -9   3   8 15926.7 779.263   1
  -9  -3   8 14545.2 827.677  10
   9   3  -7 2066.26 205.998   4
  -9   3   7 2403.80 298.288   1
  -9  -3   7 1886.60 305.584  10
   9   3  -6 70700.8 1132.07   4
  -9   3   6 68665.9 1462.69   1
  -9   3   5 208.560 126.841   1
   9   3  -5-23.1023 56.2724   4
   9   3  -4-20.8059 60.3390   4
  -9   3   4 74.2973 86.0895   1
   9   3  -4 230.649 103.293   9
  -9   3   3 9622.38 505.729   1
   9   3  -3 9917.72 583.515   9
   9   3  -2 12636.4 613.320   9
   9   3  -1 514.180 125.682   9
   9   3   0 11103.0 557.552   9
   9   3   1 3265.82 247.864   4
   9   3   1 3111.73 295.201   9
   9  -3   1 3174.56 264.306   6
   9  -3   1 3107.39 261.969   5
   9   3   2 7.32137 58.7897   4
   9   3   2 49.3117 61.2547   9
   9  -3   3 5056.26 364.931   6
   9   3   3 5713.69 412.437   9
   9  -3   3 5795.57 343.644   5
   9  -3   4 4357.25 332.618   7
   9  -3   4 4263.10 346.949   6
   9  -3   4 4004.52 296.245   5
   9   3   4 4574.89 371.758   9
   9  -3   5 1706.56 221.589   7
   9  -3   5 1412.43 211.320   6
   9   3   5 1972.94 255.410   9
   9  -3   5 1643.60 199.426   5
   9  -3   6 48221.2 1161.92   7
   9  -3   6 46566.6 1205.41   6
   9   3   6 49472.5 1253.48   9
   9  -3   6 48426.5 910.450   5
   9  -3   7 928.693 169.056   8
   9   3   7 1244.36 198.200   7
   9  -3   7 971.442 186.073   7
   9  -3   7 1048.64 196.953   6
   9   3   7 938.637 183.706   9
   9  -3   7 958.622 144.124   5
   9  -3   8 12464.4 520.792   8
   9  -3   8 12850.9 611.104   7
   9   3   8 13731.0 619.831   7
   9  -3   9 1753.26 201.681   8
   9  -3   9 1833.04 233.827   7
   9   3   9 1670.43 223.822   7
   9  -3  10 1063.95 154.382   8
   9  -3  10 1045.60 174.137   7
   9   3  10 1322.87 189.388   7
   9  -3  11 15.6302 67.8780   8
   9  -3  11 101.458 73.9492   7
   9   3  11 58.3000 63.3818   7
   9  -3  12 1335.99 159.215   8
   9   3  12 676.542 114.885   7
   9   3  13 7365.29 278.163   7
   9   4 -17 1608.24 108.756   4
  -9   4  16 48.8828 64.6460   3
   9   4 -16 62.6499 42.3207   4
  -9   4  15-16.3436 85.6588   3
   9   4 -15 76.8257 57.7831   4
  -9   4  14 204.893 100.820   3
   9   4 -14 326.640 89.2553   4
   9   4 -13 8547.30 410.873   4
  -9   4  13 8910.39 455.950   3
  -9   4  12 338.370 132.426   3
   9   4 -12 272.782 100.722   4
   9   4 -11 6018.36 373.651   4
  -9   4  11 6324.07 403.416   3
  -9   4  10 630.190 184.419   1
  -9   4  10 354.916 143.032   3
   9   4 -10 461.573 120.451   4
  -9   4   9 272.188 143.703   1
  -9   4   9 411.882 127.736   3
   9   4  -9 297.416 99.5501   4
   9   4  -8 553.483 119.034   4
  -9  -4   8 461.939 166.038  10
  -9   4   8 830.838 209.160   1
   9   4  -7 3195.35 262.709   4
  -9   4   7 3542.06 367.694   1
  -9  -4   7 2807.95 394.419  10
   9   4  -6 1691.41 195.017   4
  -9  -4   6 2086.13 343.024  10
  -9   4   6 1940.02 268.308   1
   9   4  -5 13548.2 529.230   4
  -9  -4   5 13070.4 871.153  10
   9  -4  -5 14106.5 517.224   5
  -9   4   5 14088.9 667.472   1
   9   4  -4 17668.1 601.581   4
   9   4  -4 16902.5 816.032   9
   9  -4  -4 17778.7 584.640   5
   9   4  -3 6777.46 358.167   4
   9   4  -3 6541.18 476.116   9
   9  -4  -3 6552.24 360.216   5
   9  -4  -2 991.650 150.172   5
   9   4  -2 1155.39 151.903   4
   9   4  -2 1008.87 180.922   9
   9   4  -1 2228.34 206.302   4
   9   4  -1 2212.29 261.783   9
   9  -4  -1 2060.93 212.035   6
   9  -4  -1 1906.01 216.310   5
   9   4   0 20771.7 630.283   4
   9  -4   0 22733.1 704.062   6
   9   4   0 21301.5 784.816   9
   9  -4   0 20609.4 649.657   5
   9  -4   1 25.2671 89.3262   5
   9   4   1 250.191 88.9335   4
   9  -4   1 92.1150 61.9944   6
   9   4   1 47.3538 60.5775   9
   9   4   2 4411.83 311.095   4
   9  -4   2 4663.54 347.841   6
   9   4   2 4890.03 386.163   9
   9  -4   2 3857.44 296.012   5
   9  -4   3 6818.14 433.514   6
   9   4   3 7871.25 496.681   9
   9  -4   3 6661.91 381.307   5
   9  -4   4 756.383 152.028   5
   9  -4   4 663.776 141.177   7
   9  -4   4 608.711 143.083   6
   9   4   4 905.133 180.097   9
   9  -4   5 3263.55 275.875   8
   9  -4   5 3181.35 294.677   7
   9   4   5 3246.40 332.690   9
   9  -4   5 3528.79 331.326   6
   9  -4   5 3460.02 274.956   5
   9  -4   6 5682.19 360.008   8
   9  -4   6 5986.39 407.255   7
   9  -4   6 5773.65 436.038   6
   9   4   6 5917.61 456.064   9
   9  -4   6 5783.13 324.772   5
   9  -4   7 84.6739 91.6963   8
   9  -4   7 117.760 103.945   7
   9   4   7 150.027 92.1059   7
   9  -4   7 245.036 121.873   6
   9  -4   7 190.553 91.1627   5
   9  -4   8 16852.9 607.630   8
   9  -4   8 17257.4 676.331   7
   9   4   8 17406.5 687.430   7
   9  -4   9 102.540 80.7187   8
   9  -4   9 118.640 82.8407   7
   9   4   9 65.6164 73.4290   7
   9  -4  10-23.8655 78.9306   8
   9  -4  10 114.369 72.2942   7
   9   4  10 33.0939 61.5525   7
   9  -4  11 9989.02 388.288   8
   9   4  11 10835.1 437.466   7
   9  -4  12 1952.67 152.396   8
   9   4  12 2117.90 167.303   7
   9   5 -16 2127.88 130.779   4
  -9   5  16 2298.85 159.287   3
   9   5 -15 694.398 96.6770   4
  -9   5  15 865.749 128.629   3
  -9   5  14 301.593 110.100   3
   9   5 -14 321.720 78.0193   4
   9   5 -13 1128.64 147.812   4
  -9   5  13 1224.99 179.787   3
   9   5 -12 1427.98 177.180   4
  -9   5  12 1577.82 208.734   3
   9   5 -11 15062.4 565.472   4
  -9   5  11 14993.6 604.128   3
  -9   5  10 153.568 118.562   3
   9   5 -10 187.603 94.3561   4
   9   5  -9 9045.41 449.786   4
  -9   5   9 9946.99 653.114   1
  -9   5   9 10260.2 503.799   3
  -9   5   8 461.192 147.962   1
   9   5  -8 267.941 83.8877   4
  -9   5   8 551.708 159.731   3
  -9  -5   8 428.782 177.709  10
   9   5  -7 1897.73 216.618   4
  -9   5   7 2354.89 318.611   1
   9  -5  -6 573.962 134.764   5
   9   5  -6 370.376 112.238   4
  -9   5   6 483.989 172.113   1
  -9  -5   6 395.807 164.975  10
  -9   5   5 2679.38 308.063   1
   9   5  -5 2735.56 250.934   4
  -9  -5   5 2249.86 377.099  10
   9   5  -4 11686.0 506.593   4
   9   5  -4 11610.7 691.886   9
   9   5  -3 15681.1 568.451   4
   9   5  -3 15780.9 761.276   9
   9   5  -2 363.359 113.414   9
   9   5  -2 478.778 110.656   4
   9   5  -1 877.863 147.087   4
   9   5  -1 1036.10 183.785   9
   9  -5  -1 974.508 161.927   6
   9   5   0 13362.7 532.572   4
   9  -5   0 14705.6 604.119   6
   9   5   0 14204.5 662.678   9
   9  -5   0 14389.6 568.856   5
   9   5   1 42637.0 970.783   4
   9  -5   1 46704.6 1101.57   6
   9   5   1 44040.6 1176.39   9
   9  -5   1 43408.4 984.111   5
   9  -5   2 98.1207 118.538   5
   9   5   2 83.2840 81.4887   4
   9  -5   2 138.376 72.0819   6
   9   5   2 58.2002 71.4181   9
   9  -5   3 156.387 125.859   5
   9  -5   3-60.7993 134.546   8
   9   5   3 34.1987 64.7476   9
   9  -5   4 361.833 131.579   5
   9  -5   4 375.164 121.530   8
   9  -5   4 708.282 157.993   6
   9   5   4 360.664 123.416   9
   9  -5   5 1276.07 185.512   8
   9  -5   5 1420.59 192.315   7
   9  -5   5 1323.37 178.923   5
   9  -5   5 1258.61 209.455   6
   9   5   5 1403.90 228.895   9
   9  -5   6 2728.32 260.003   8
   9  -5   6 2515.75 260.234   7
   9  -5   6 2547.90 293.699   6
   9  -5   6 2534.38 227.281   5
   9  -5   7 104.012 92.4242   8
   9  -5   7 106.910 89.8960   7
   9   5   7 181.384 85.2678   7
   9  -5   7 227.041 96.6801   5
   9  -5   8-36.5496 83.5120   8
   9   5   8 60.9460 77.0223   7
   9  -5   9 10790.9 462.546   8
   9   5   9 11422.4 505.762   7
   9  -5  10 1389.39 167.035   8
   9   5  10 1515.35 172.867   7
   9  -5  11 123.679 66.8173   8
   9   5  11 176.234 64.1812   7
   9  -5  12 1840.78 132.579   8
  -9   6  15 310.054 74.8868   3
   9   6 -15 391.623 60.5706   4
  -9   6  14 147.204 74.5429   3
   9   6 -14 284.686 67.6915   4
  -9   6  13-38.6271 88.9474   3
   9   6 -13 33.6312 50.7300   4
  -9   6  12 139.111 98.2335   3
   9   6 -12-15.8050 61.9538   4
   9   6 -11 5934.97 334.220   4
  -9   6  11 5900.49 373.255   3
   9   6 -10-41.7201 67.2526   4
  -9   6  10 143.546 100.689   3
   9   6  -9 7188.52 389.725   4
  -9   6   9 7527.61 433.124   3
   9   6  -8 75.4669 78.8575   4
  -9   6   8 3.93201 91.2833   3
  -9   6   7 887.355 196.868   1
   9   6  -7 1132.39 166.980   4
  -9   6   7 1421.53 211.998   3
  -9  -6   7 1040.18 254.561  10
  -9   6   6 1624.31 253.927   1
   9   6  -6 1244.59 185.110   4
  -9  -6   6 1474.59 315.258  10
   9   6  -5 62.7664 70.4011   4
  -9  -6   5 155.474 115.871  10
   9   6  -4 2731.98 253.305   4
  -9  -6   4 1852.66 375.434  10
   9   6  -3 11678.7 505.108   4
   9   6  -3 11320.3 661.085   9
   9  -6  -2 97.3136 106.315   8
   9   6  -2 338.024 109.944   4
   9   6  -1 10666.3 488.308   4
   9   6  -1 10016.8 587.414   9
   9  -6  -1 10170.9 470.729   8
   9  -6   0-106.816 95.6778   8
   9   6   0-40.9559 68.9603   4
   9   6   0 110.400 77.7276   9
   9   6   1 27057.1 796.333   4
   9  -6   1 29282.8 888.889   6
   9   6   1 28114.9 969.816   9
   9  -6   1 27872.0 830.777   5
   9  -6   1 28744.0 792.724   8
   9  -6   2 7769.91 427.525   8
   9  -6   2 8131.57 481.992   6
   9   6   2 7684.75 517.994   9
   9  -6   2 8155.70 453.251   5
   9  -6   3 4014.14 313.990   8
   9  -6   3 2932.62 302.299   6
   9   6   3 3210.89 343.477   9
   9  -6   3 2845.65 282.881   5
   9  -6   4 8.64844 125.401   5
   9  -6   4-178.488 145.850   8
   9  -6   4 18.8212 72.4070   6
   9  -6   5 279.142 102.682   5
   9  -6   5 196.306 105.988   8
   9  -6   6 1342.60 190.245   8
   9  -6   6 1398.50 168.208   5
   9  -6   7 5610.01 355.625   8
   9   6   7 5968.75 384.509   7
   9  -6   7 6173.14 295.777   5
   9  -6   8 1823.46 204.963   8
   9   6   8 2150.40 222.933   7
   9  -6   9 86.1679 103.611   8
   9   6   9 326.400 80.0957   7
   9  -6  10 406.823 96.3300   8
   9   6  10 589.285 95.1697   7
   9  -6  11 5046.33 230.878   8
  -9   7  14 3595.19 199.447   3
  -9   7  13 112.920 73.0935   3
   9   7 -13 133.353 50.7147   4
  -9   7  12 846.521 135.764   3
   9   7 -12 562.551 91.9639   4
   9   7 -11 606.245 110.179   4
  -9   7  11 504.670 131.567   3
   9   7 -10 600.130 110.254   4
  -9   7  10 522.308 138.498   3
   9   7  -9 12741.7 485.338   4
  -9   7   9 13865.6 562.802   3
   9   7  -8 15294.7 544.213   4
  -9   7   8 14841.9 591.391   3
   9  -7  -7 127.676 90.2290   5
   9   7  -7 62.8064 76.8962   4
   9   7  -6 5896.67 355.115   4
  -9   7   6 6210.79 398.806   3
   9   7  -5 411.041 116.186   4
   9  -7  -4 824.426 161.609   8
   9   7  -4 875.141 149.706   4
  -9  -7   4 1044.54 283.908  10
   9   7  -3 37057.8 904.955   4
  -9  -7   3 34701.7 1661.25  10
   9  -7  -3 36483.0 897.166   8
   9   7  -2 2729.06 255.922   4
  -9  -7   2 2697.69 504.216  10
   9  -7  -2 2807.46 267.725   8
   9   7  -1 34196.4 894.826   4
   9  -7  -1 35067.2 885.500   8
   9   7   0 5094.34 351.205   4
   9   7   0 4664.38 406.902   9
   9  -7   0 5122.20 353.184   8
   9  -7   1 7083.98 424.804   5
   9  -7   1 6813.49 405.432   8
   9  -7   2 4899.23 360.301   5
   9  -7   2 4863.79 341.882   8
   9  -7   3 8268.87 442.138   5
   9  -7   3 9316.32 463.906   8
   9  -7   4 3285.05 289.359   8
   9  -7   4 3231.80 274.767   5
   9  -7   5-33.0957 81.0517   5
   9  -7   5-80.3158 102.049   8
   9  -7   6 3577.58 284.792   8
   9  -7   6 3877.89 246.291   5
   9  -7   7 376.437 118.935   8
   9   7   7 741.167 132.659   7
   9  -7   8 1084.31 159.316   8
   9   7   8 1008.86 136.953   7
   9  -7   9 68.8593 77.0979   8
   9   7   9-14.9892 41.6282   7
   9  -7  10 170.884 73.9987   8
  -9   8  13 2749.11 166.082   3
  -9   8  12 967.151 122.588   3
   9   8 -11 600.170 88.2837   4
  -9   8  11 774.915 129.077   3
   9   8 -10 2292.12 175.015   4
  -9   8  10 2484.30 224.129   3
   9   8  -9 339.751 81.0689   4
  -9   8   9 321.973 123.062   3
   9   8  -8 2931.93 222.591   4
  -9   8   8 2940.17 264.393   3
   9  -8  -7 1008.69 153.950   5
   9   8  -7 883.929 132.019   4
  -9   8   7 1055.18 182.609   3
   9   8  -6 4009.64 278.100   4
  -9   8   6 4404.93 332.518   3
   9   8  -5 3172.78 255.769   4
  -9   8   5 3762.65 307.330   3
   9   8  -4 442.064 112.717   4
   9  -8  -3 793.051 159.015   8
   9   8  -3 832.439 142.059   4
   9  -8  -2 208.035 110.277   8
   9   8  -2 307.408 96.2525   4
   9   8  -1 5261.11 352.515   4
   9  -8  -1 5545.95 365.933   8
   9  -8   0 7212.87 408.720   8
   9  -8   1 1061.29 188.692   5
   9  -8   1 661.690 150.809   8
   9  -8   2 26694.6 779.962   5
   9  -8   2 25344.3 741.272   8
   9  -8   3 5425.87 344.503   5
   9  -8   3 5357.24 344.888   8
   9  -8   4 81.0675 89.4724   5
   9  -8   4 192.782 110.165   8
   9  -8   5 648.298 130.244   5
   9  -8   5 802.819 161.475   8
   9  -8   6 492.071 131.568   8
   9   8   6 283.103 93.9964   7
   9  -8   6 367.774 92.7093   5
   9   8   7 1211.23 144.659   7
   9  -8   7 1555.20 172.902   8
   9  -8   8 304.421 93.9812   8
   9   8   8 96.5519 45.5521   7
   9  -8   9 1036.10 111.990   8
  -9   9  11 1786.53 143.514   3
  -9   9  10 12295.5 394.817   3
  -9   9   9 2104.07 189.893   3
   9   9  -8 962.853 113.595   4
  -9   9   8 1102.52 155.124   3
   9   9  -7 1428.33 148.818   4
  -9   9   7 1370.71 176.778   3
   9  -9  -7 1348.76 160.621   5
   9   9  -6 952.308 131.017   4
  -9   9   6 1220.75 178.289   3
   9  -9  -6 1495.28 178.461   5
   9   9  -5 1157.12 151.322   4
  -9   9   5 1608.55 201.696   3
   9   9  -4 8384.12 390.800   4
  -9   9   4 9011.87 436.829   3
   9  -9  -2 464.451 129.174   8
   9  -9  -1 285.643 121.191   8
   9  -9   0 923.778 164.415   5
   9  -9   0 742.075 147.928   8
   9  -9   1 130.153 124.275   5
   9  -9   1 36.6551 87.6329   8
   9  -9   2 1963.97 216.908   5
   9  -9   2 2314.89 223.701   8
   9  -9   3 334.591 115.305   5
   9  -9   3 409.833 113.063   8
   9  -9   4 473.596 107.611   5
   9  -9   4 541.660 118.581   8
   9  -9   5 2876.15 184.619   5
   9  -9   5 2710.36 211.639   8
   9   9   6 1631.44 144.711   7
   9  -9   6 1958.64 172.518   8
   9  -9   7 1526.27 141.722   8
  -9  10   8 87.4130 68.9577   3
  -9  10   7 4253.57 233.709   3
   9 -10  -7 4687.30 216.344   5
   9 -10  -6-72.4255 77.5699   5
  -9  10   6 23.1592 80.8890   3
  -9  10   5 1677.38 169.616   3
   9 -10  -5 2001.94 183.799   5
   9 -10  -4 12802.3 460.278   5
   9 -10  -3 2157.01 204.656   5
   9 -10  -2 11514.4 453.580   5
   9 -10  -1 60.4895 89.2583   5
   9 -10  -1 90.5989 80.9444   8
   9 -10   0 4445.18 284.815   5
   9 -10   0 4116.42 260.944   8
   9 -10   1 19.5192 88.4394   5
   9 -10   1 75.8112 76.0473   8
   9 -10   2-16.2537 82.5330   5
   9 -10   2 66.4290 78.7491   8
   9 -10   3 118.813 72.3143   5
   9 -10   3 110.680 76.4659   8
   9 -10   4 16053.2 375.345   5
   9 -10   4 14426.3 414.624   8
   9 -10   5 517.481 88.3831   8
   9 -11  -5 111.211 63.9776   5
   9 -11  -4 51.9727 75.9962   5
   9 -11  -3 494.068 103.614   5
   9 -11  -2 531.017 108.678   5
   9 -11  -1 1388.48 150.145   5
   9 -11   0 1027.17 129.735   5
   9 -11   1 406.969 86.9694   5
   9 -11   2-9.71748 49.6991   5
  10   0 -17 48.7938 40.7237   4
  10   0 -16 2253.43 172.175   4
  10   0 -15 72.3964 62.4636   4
  10   0 -14 1028.31 145.643   4
 -10   0  14 2397.56 227.554   3
 -10   0  13 366.497 149.955   3
  10   0 -13 164.938 93.8363   4
  10   0 -12 22207.9 648.805   4
  10   0 -11 73.3886 73.4872   4
  10   0 -10 10864.5 448.547   4
 -10   0  10 10629.7 705.067   1
 -10   0   9 505.150 167.891   1
  10   0  -9 51.8271 62.3997   4
  10   0  -8 27672.7 690.766   4
 -10   0   8 27098.2 1023.50   1
  10   0  -7 19.2098 62.9461   4
 -10   0   7 311.633 143.561   1
  10   0  -6 19524.6 544.482   4
 -10   0   6 19606.4 779.679   1
 -10   0   5-44.8572 66.8099   1
 -10   0   4 78923.0 1436.30   1
 -10   0   3 137.008 97.9320   1
 -10   0   2 21388.9 674.364   1
 -10   0   1 455.467 98.7657   1
  10   0  -1 323.186 116.878   9
  10   0   0 9357.81 449.523   6
  10   0   0 9264.55 383.649   5
  10   0   0 8876.57 544.230   9
  10   0   1 107.181 68.4493   6
  10   0   1 8.16405 56.0698   9
  10   0   1 54.5423 64.8371   5
  10   0   2 4708.21 327.413   6
  10   0   2 4952.15 393.046   9
  10   0   2 4641.29 285.604   5
  10   0   3 47.5872 69.2533   7
  10   0   3 73.7582 82.5674   6
  10   0   3 1.68311 33.8526   9
  10   0   4 27839.4 813.525   7
  10   0   4 28891.4 957.573   9
  10   0   4 28142.0 855.772   6
  10   0   5 315.226 127.119   7
  10   0   5 69.9862 97.5457   6
  10   0   5 228.710 103.533   9
  10   0   6 3427.25 321.668   7
  10   0   6 3278.39 320.480   6
  10   0   7 100.496 79.4694   7
  10   0   7 73.8125 82.3634   6
  10   0   8 2223.37 249.286   7
  10   0   8 2220.37 269.311   6
  10   0   9-13.7496 69.3356   7
  10   0  10 194.775 93.9673   7
  10   0  11-0.81480 57.8260   7
  10   0  12 275.594 81.3321   7
  10   0  13-36.0864 39.0097   7
  10   1 -17 3406.62 182.308   4
  10  -1 -17 3602.96 174.694   4
  10   1 -16 61.1478 51.0181   4
  10  -1 -16 27.5750 41.4415   4
 -10   1  15-52.1369 82.8697   3
  10   1 -15-6.76629 54.2106   4
  10  -1 -15 16.3322 49.8928   4
 -10   1  14 175.513 93.1823   3
  10   1 -14 226.105 84.4990   4
  10  -1 -14 341.146 91.9471   4
 -10   1  13 446.826 125.771   3
  10   1 -13 542.735 114.872   4
  10  -1 -13 636.098 117.334   4
  10   1 -12 6906.60 372.947   4
  10  -1 -12 6932.10 352.365   4
  10   1 -11 6471.95 359.088   4
  10  -1 -11 6386.00 338.914   4
 -10   1  11 5831.72 526.478   1
  10   1 -10 20507.0 630.816   4
  10  -1 -10 20846.7 602.769   4
 -10   1  10 21729.4 994.239   1
 -10  -1   9-46.4106 143.899   1
  10   1  -9 80.5738 74.3186   4
  10  -1  -9 4.98876 61.2678   4
 -10   1   9 281.691 111.053   1
 -10  -1   8 99.6681 121.333   1
  10   1  -8 269.426 89.7580   4
  10  -1  -8 211.708 77.4775   4
 -10   1   8 268.561 116.996   1
 -10   1   7 19409.5 834.206   1
  10   1  -7 18885.9 570.055   4
 -10  -1   7 19009.5 829.754   1
 -10   1   6 7180.33 478.025   1
  10   1  -6 7349.50 350.390   4
 -10  -1   6 7161.04 485.362   1
 -10   1   5 109.445 67.5493   1
 -10  -1   5 105.272 74.1888   1
  10   1  -5 21.5675 53.0602   4
 -10  -1   4 120.753 71.1898   1
 -10   1   4-6.43679 77.4905   1
 -10   1   3 2313.33 244.598   1
 -10  -1   3 2256.79 233.790   1
  10   1  -2 500.732 146.063   9
 -10  -1   2 430.701 102.397   1
 -10   1   2 417.548 110.760   1
 -10   1   1 25522.9 730.776   1
  10  -1  -1 26760.9 753.644   6
  10   1  -1 25360.3 918.895   9
 -10   1   0 25715.1 699.233   1
  10  -1   0 26703.7 757.011   6
  10  -1   0 27421.7 662.187   5
  10   1   0 25158.5 910.554   9
  10  -1   1 4126.49 303.537   6
  10   1   1 4272.05 300.310   6
  10  -1   1 4063.83 271.669   5
  10   1   1 4173.15 364.730   9
  10  -1   1 3967.63 370.217   9
  10  -1   2 945.390 151.855   7
  10  -1   2 1058.36 161.545   6
  10   1   2 762.240 131.531   6
  10   1   2 956.569 176.101   9
  10  -1   2 1011.71 184.093   9
  10  -1   2 884.058 150.678   5
  10  -1   3 1494.79 187.820   7
  10   1   3 1253.93 172.615   6
  10  -1   3 1084.65 165.116   6
  10   1   3 1276.59 203.608   9
  10  -1   3 1266.36 170.558   5
  10  -1   4 2910.21 273.339   7
  10   1   4 2646.16 256.364   7
  10  -1   4 2561.64 266.439   6
  10   1   4 2777.65 264.832   6
  10  -1   4 2865.64 245.055   5
  10   1   4 2687.70 296.474   9
  10  -1   4 2887.45 308.312   9
  10  -1   5 15.7452 75.0033   7
  10   1   5 28.0090 79.0314   7
  10  -1   5 57.4103 77.0515   6
  10   1   5 3.13926 83.4881   6
  10   1   5 299.835 98.1330   9
  10  -1   6 5812.81 397.023   7
  10   1   6 6176.69 412.827   7
  10   1   6 5795.36 398.955   6
  10  -1   6 6550.17 444.148   6
  10   1   6 5822.23 445.638   9
  10  -1   7 611.642 151.557   7
  10   1   7 688.110 146.515   7
  10   1   7 970.233 168.785   6
  10  -1   7 832.662 178.274   6
  10  -1   8 1691.45 219.306   7
  10   1   8 1682.84 223.744   7
  10  -1   8 2025.97 257.298   6
  10  -1   9 3171.61 289.527   7
  10   1   9 3297.30 300.495   7
  10  -1  10 226.222 96.4202   7
  10   1  10 307.408 108.491   7
  10  -1  11 32.9517 52.8790   7
  10   1  11-22.3531 59.6463   7
  10  -1  12 4617.03 271.725   7
  10   1  12 4466.70 269.854   7
  10   1  13 212.961 62.4484   7
  10   2 -17 353.057 66.1087   4
  10  -2 -17 343.988 54.1982   4
  10   2 -16 3792.77 219.736   4
  10  -2 -16 4064.53 202.304   4
 -10   2  16 3973.53 238.023   3
  10   2 -15 5990.20 306.510   4
  10  -2 -15 6231.96 282.756   4
 -10   2  15 5890.05 323.823   3
  10   2 -14 4207.30 279.712   4
  10  -2 -14 4339.74 252.588   4
 -10   2  14 3809.95 284.294   3
 -10   2  13-17.3458 93.4627   3
  10   2 -13 117.489 74.4522   4
  10  -2 -13 122.493 72.1878   4
  10   2 -12 10652.2 477.355   4
  10  -2 -12 10795.4 416.914   4
 -10   2  12 10274.9 477.866   3
  10   2 -11 469.062 114.783   4
  10  -2 -11 526.675 104.139   4
  10   2 -10-47.4445 73.3054   4
  10  -2 -10 26.2852 44.7216   4
 -10   2  10 157.433 113.595   1
 -10   2   9 11716.2 703.868   1
  10   2  -9 11678.2 479.733   4
 -10   2   8 6088.50 493.319   1
  10   2  -8 5874.25 336.273   4
 -10   2   7 7486.97 521.092   1
  10   2  -7 7060.96 361.311   4
  10   2  -6 5958.43 327.892   4
 -10   2   6 5198.47 418.163   1
 -10  -2   6 4824.15 482.954  10
  10   2  -5 5298.00 304.988   4
 -10   2   5 5071.64 392.543   1
 -10  -2   5 5204.70 405.055   1
 -10   2   4 108.330 78.6126   1
 -10  -2   4 58.7854 64.7929   1
  10   2  -4 37.6143 50.6822   4
  10   2  -3 11271.9 434.125   4
 -10   2   3 10959.8 535.496   1
  10  -2  -3 11906.9 508.131   6
  10   2  -3 11050.2 653.984   9
  10  -2  -2 3054.84 256.730   6
 -10   2   2 3118.54 283.008   1
  10   2  -2 2320.09 294.575   9
  10  -2  -2 2741.30 232.001   5
  10  -2  -1 3856.28 292.114   6
 -10   2   1 3657.26 296.652   1
  10   2  -1 4080.08 372.280   9
  10  -2  -1 4092.13 274.474   5
  10   2   0 31971.7 730.876   4
  10  -2   0 32205.3 830.384   6
  10   2   0 32509.3 814.174   6
 -10   2   0 31818.8 833.479   1
  10   2   0 30637.9 1008.55   9
  10  -2   0 32288.3 763.763   5
  10   2   1 2182.58 204.974   4
  10  -2   1 2118.89 221.564   6
  10   2   1 2251.93 216.913   6
  10   2   1 2118.79 266.279   9
  10  -2   1 2237.07 216.646   5
  10   2   2 3341.33 258.643   4
  10  -2   2 3665.82 301.678   6
  10   2   2 3764.80 284.122   6
  10   2   2 4027.39 368.994   9
  10  -2   2 3974.90 283.979   5
  10  -2   3 2216.35 233.523   7
  10  -2   3 2228.67 245.492   6
  10   2   3 2056.60 219.427   6
  10   2   3 2721.26 293.437   9
  10  -2   3 2571.55 235.585   5
  10  -2   4 19866.4 696.473   7
  10  -2   4 19818.5 739.778   6
  10   2   4 18427.1 656.046   6
  10  -2   4 19832.6 605.237   5
  10   2   4 20368.3 817.968   9
  10  -2   5 24364.3 788.596   7
  10   2   5 25442.0 816.300   7
  10   2   5 23781.6 756.287   6
  10  -2   5 24911.8 847.752   6
  10  -2   5 25299.2 684.323   5
  10   2   5 24958.6 906.079   9
  10  -2   6 1482.80 209.288   7
  10   2   6 1845.30 233.899   7
  10   2   6 1773.49 217.281   6
  10  -2   6 1647.35 231.645   6
  10   2   6 1472.52 228.063   9
  10  -2   7 172.627 96.2920   7
  10   2   7 134.676 98.0055   7
  10   2   7 274.506 100.658   6
  10  -2   7 77.9757 92.1513   6
  10  -2   8 9.06607 82.3435   7
  10   2   8 45.8576 84.4941   7
  10  -2   9 6062.40 392.878   7
  10   2   9 6661.28 416.561   7
  10  -2  10 1616.51 194.936   7
  10   2  10 1726.33 212.413   7
  10  -2  11 10490.9 438.965   7
  10   2  11 10361.8 447.642   7
  10  -2  12 1120.35 135.619   7
  10   2  12 1230.22 140.125   7
  10   2  13 24.2640 36.6031   7
  10   3 -17 1874.20 124.744   4
 -10   3  16 888.052 116.252   3
  10   3 -16 996.149 114.678   4
  10   3 -15 2305.66 186.953   4
  10  -3 -15 1898.77 144.094   4
 -10   3  15 2044.66 189.847   3
 -10   3  14 591.258 137.371   3
  10   3 -14 595.422 116.124   4
  10  -3 -14 512.547 90.9985   4
  10   3 -13 13431.1 518.107   4
  10  -3 -13 12642.2 413.571   4
 -10   3  13 13361.7 519.505   3
  10   3 -12 17933.7 615.187   4
  10  -3 -12 16941.5 486.277   4
 -10   3  12 17427.7 612.866   3
  10   3 -11 2451.16 240.062   4
  10   3 -10 2340.80 231.510   4
 -10   3  10 1945.41 295.756   1
 -10   3   9 257.204 162.657   1
  10   3  -9 96.7547 78.7015   4
  10   3  -8 10217.6 461.608   4
 -10   3   8 11020.4 665.125   1
  10   3  -7 19.5109 69.7452   4
 -10   3   7 7.45060 100.414   1
 -10   3   6 853.677 177.269   1
  10   3  -6 913.190 150.977   4
 -10  -3   6 829.034 221.233  10
  10  -3  -5 735.703 136.350   5
  10   3  -5 535.395 117.191   4
 -10   3   5 804.922 171.312   1
  10   3  -4 25091.8 686.585   4
  10  -3  -4 26186.9 752.785   6
 -10   3   4 25505.5 874.398   1
  10  -3  -4 25834.2 700.403   5
  10   3  -3 2249.55 208.607   4
  10  -3  -3 2179.26 217.274   6
  10   3  -3 2049.50 291.695   9
 -10   3   3 2253.82 263.562   1
  10  -3  -3 2098.45 220.142   5
  10   3  -2 17300.9 556.068   4
  10  -3  -2 18123.0 619.264   6
  10   3  -2 16369.2 768.262   9
  10  -3  -2 16567.6 580.005   5
 -10   3   2 16634.6 675.744   1
 -10   3   1 5637.00 393.975   1
  10   3  -1 5553.71 319.989   4
  10  -3  -1 5430.35 344.562   6
  10   3  -1 5469.77 340.781   6
  10   3  -1 5218.71 431.548   9
  10  -3  -1 5370.56 341.142   5
 -10   3   0 1054.47 168.220   1
  10   3   0 1203.43 157.126   4
  10  -3   0 1001.32 151.322   6
  10   3   0 984.467 143.017   6
  10   3   0 1232.05 211.344   9
  10  -3   0 1609.99 192.891   5
  10  -3   1 36.8608 87.1786   5
 -10   3  -1 104.381 73.3639   1
  10   3   1 245.373 84.3045   4
  10  -3   1 253.134 88.1757   6
  10   3   1 162.793 91.6269   9
  10  -3   2-15.0731 98.8013   5
  10   3   2 33.1835 71.4815   4
  10  -3   2 46.2083 71.4302   6
  10   3   2-60.8308 67.0620   9
  10  -3   3 19541.6 719.598   6
  10   3   3 20844.6 835.378   9
  10  -3   3 21237.3 644.036   5
  10  -3   4 32155.1 880.613   7
  10  -3   4 30941.9 932.907   6
  10   3   4 32950.8 1055.39   9
  10  -3   4 32133.6 778.806   5
  10  -3   5 1523.76 207.781   7
  10  -3   5 1817.21 240.960   6
  10  -3   5 1768.86 208.882   5
  10   3   5 1848.03 260.472   9
  10  -3   6 124.376 77.4768   7
  10   3   6 41.3542 75.3987   7
  10  -3   6 34.5446 77.9661   6
  10  -3   6 79.4450 84.4184   5
  10  -3   7 148.679 88.7699   7
  10   3   7 238.727 107.656   7
  10  -3   7-35.8077 73.6319   6
  10  -3   8 159.369 90.5814   7
  10   3   8 231.531 116.856   7
  10  -3   9 162.246 75.5568   7
  10   3   9 140.542 88.5214   7
  10  -3  10 637.217 124.996   7
  10   3  10 631.386 129.708   7
  10  -3  11 3099.72 229.039   7
  10   3  11 3414.75 244.665   7
  10   3  12 10683.3 364.712   7
 -10   4  16 699.379 92.4343   3
  10   4 -16 826.145 93.7342   4
  10   4 -15 2490.65 182.676   4
 -10   4  15 2947.10 205.217   3
  10   4 -14 3426.56 237.146   4
 -10   4  14 3397.85 242.514   3
  10   4 -13 1441.12 177.222   4
 -10   4  13 1201.48 168.190   3
 -10   4  12 5.85752 84.8575   3
  10   4 -12-59.3407 83.3823   4
  10   4 -11 1911.99 212.558   4
 -10   4  11 2343.19 239.531   3
  10   4 -10 17968.3 634.510   4
 -10   4   9 4854.48 466.415   1
  10   4  -9 4696.24 328.604   4
  10   4  -8 764.527 141.985   4
 -10   4   8 399.421 154.704   1
 -10  -4   8 388.700 154.595  10
  10   4  -7 6125.84 372.594   4
 -10   4   7 6237.90 495.223   1
  10  -4  -7 6472.91 385.144   6
  10   4  -6 6158.39 370.446   4
 -10   4   6 6468.42 487.323   1
  10  -4  -6 6734.29 384.973   6
 -10  -4   6 5508.26 579.219  10
  10  -4  -5 320.941 121.803   5
 -10   4   5 669.126 171.945   1
  10   4  -5 347.836 109.365   4
 -10  -4   5 287.201 151.425  10
  10  -4  -5 420.880 99.4753   6
  10   4  -4 4821.94 323.669   4
  10  -4  -4 4908.20 323.842   6
  10  -4  -4 4396.57 314.756   5
 -10   4   4 5216.12 417.886   1
  10  -4  -3 50.3078 97.3121   5
  10   4  -3 75.8402 65.2932   4
 -10   4   3 252.172 117.523   1
  10  -4  -3 13.6156 55.8740   6
  10   4  -3 83.6611 78.9533   9
  10  -4  -2 648.971 142.677   5
  10   4  -2 726.137 129.890   4
  10  -4  -2 1047.23 155.667   6
  10   4  -2 881.682 186.388   9
  10  -4  -1 897.863 175.697   5
  10   4  -1 1038.14 161.227   4
  10  -4  -1 1124.39 163.583   6
  10   4  -1 1111.67 202.847   9
  10  -4   0-71.7406 105.304   5
  10   4   0 2.51837 61.6432   4
  10  -4   0 16.9429 50.1596   6
  10   4   0 79.5380 90.1703   9
  10   4   1 1582.21 200.374   4
  10  -4   1 1804.35 218.276   6
  10   4   1 1758.72 256.703   9
  10  -4   1 1691.38 215.822   5
  10  -4   2 18248.5 698.500   6
  10   4   2 17862.2 799.077   9
  10  -4   2 17329.9 613.866   5
  10  -4   3 4421.81 354.184   6
  10   4   3 4473.97 406.195   9
  10  -4   3 4548.24 317.644   5
  10  -4   4 1333.42 177.199   7
  10  -4   4 1456.18 212.543   6
  10  -4   4 1296.23 192.900   5
  10   4   4 1485.99 235.072   9
  10  -4   5 1113.67 172.849   7
  10  -4   5 964.598 176.578   6
  10  -4   5 1111.21 167.380   5
  10   4   5 1073.39 206.579   9
  10  -4   6 10920.7 519.941   7
  10  -4   6 11361.1 588.850   6
  10  -4   6 11304.8 442.091   5
  10  -4   7 115.660 90.3602   7
  10   4   7 78.0493 64.1220   7
  10  -4   7 107.227 97.7282   6
  10  -4   8 860.479 145.039   7
  10   4   8 928.395 165.797   7
  10  -4   9 6861.08 374.064   7
  10   4   9 6915.04 396.425   7
  10   4  10 227.473 86.9067   7
  10   4  11 460.336 87.8703   7
  10   4  12 943.394 97.6356   7
  10   5 -16 1942.45 112.814   4
 -10   5  15 87.4785 66.2808   3
  10   5 -15 95.6830 48.3024   4
 -10   5  14 145.981 81.5840   3
  10   5 -14-33.0064 46.9885   4
 -10   5  13-43.8167 80.6249   3
  10   5 -13 3.48395 53.3844   4
  10   5 -12 1576.57 178.964   4
 -10   5  12 1628.76 192.486   3
  10   5 -11 1641.99 195.135   4
 -10   5  11 1646.98 200.086   3
  10   5 -10 1644.96 198.551   4
 -10   5  10 1643.00 202.181   3
  10   5  -9 11044.3 500.534   4
  10   5  -8 6394.13 389.891   4
  10   5  -7 19356.7 665.539   4
 -10   5   7 20503.0 899.101   1
  10   5  -6 2987.80 271.250   4
 -10   5   6 3066.51 352.071   1
 -10  -5   6 2793.37 423.156  10
  10  -5  -6 3018.68 264.060   5
  10   5  -5 14727.0 581.334   4
 -10  -5   5 13275.5 974.825  10
 -10   5   5 15022.4 745.086   1
  10  -5  -5 13980.0 555.036   5
  10  -5  -4 736.122 160.301   5
  10   5  -4 1035.40 170.099   4
  10   5  -3 1886.54 212.409   4
  10  -5  -3 1925.85 213.635   6
  10  -5  -3 1899.54 233.406   5
  10   5  -3 1853.26 272.578   9
  10   5  -2 8814.24 442.270   4
  10  -5  -2 9390.80 462.600   6
  10   5  -2 8116.46 566.970   9
  10  -5  -2 8572.53 456.919   5
  10   5  -1 25655.4 762.678   4
  10  -5  -1 28173.7 820.519   6
  10   5  -1 25655.2 979.227   9
  10  -5  -1 25143.2 781.355   5
  10   5   0 7904.56 428.145   4
  10  -5   0 8436.87 461.607   6
  10   5   0 8592.03 572.250   9
  10  -5   0 7920.57 446.114   5
  10  -5   1 0.31824 114.552   5
  10   5   1 130.727 99.0236   4
  10  -5   1 43.2260 68.3742   6
  10   5   1 138.945 81.0892   9
  10  -5   2 58.3947 115.365   5
  10  -5   2 144.453 88.4567   6
  10   5   2 184.482 95.1180   9
  10  -5   3 7774.58 478.035   6
  10   5   3 7338.84 523.069   9
  10  -5   3 6965.42 393.626   5
  10  -5   4 1981.80 251.311   6
  10  -5   4 1946.82 212.171   5
  10  -5   5 6014.72 423.702   6
  10  -5   5 5216.18 322.315   5
  10  -5   6 3688.71 282.075   8
  10  -5   6 4101.65 301.967   7
  10  -5   6 3912.73 346.167   6
  10  -5   6 3967.80 263.706   5
  10  -5   7 623.946 127.655   8
  10   5   7 956.553 160.074   7
  10  -5   7 622.181 117.842   5
  10  -5   8 3688.63 259.823   8
  10   5   8 4125.61 312.122   7
  10  -5   9 4478.24 263.683   8
  10   5   9 5168.19 320.827   7
  10   5  10 445.214 93.9848   7
  10   5  11 574.550 85.0076   7
  10   6 -15 3335.01 145.686   4
 -10   6  14 42.1558 60.9696   3
  10   6 -14 103.204 51.3321   4
  10   6 -13 1044.16 121.821   4
 -10   6  13 991.347 132.919   3
  10   6 -12 1351.14 150.856   4
 -10   6  12 1641.88 180.296   3
  10   6 -11 4428.96 285.816   4
 -10   6  11 4483.31 300.634   3
 -10   6  10 231.893 111.356   3
  10   6 -10 395.200 97.9081   4
  10   6  -9 4721.63 319.580   4
  10   6  -8 6360.81 374.234   4
  10   6  -7 94.9500 78.3421   4
  10  -6  -6 817.755 155.621   5
  10   6  -6 996.786 164.560   4
  10  -6  -5 120.653 112.269   5
 -10   6   5 431.428 147.526   1
  10   6  -5 82.9780 72.4938   4
 -10  -6   5 364.762 162.160  10
  10  -6  -4 207.440 108.900   5
  10   6  -4 179.707 92.5780   4
 -10   6   4 444.011 154.371   1
 -10  -6   4 310.017 157.213  10
  10   6  -3 14604.6 584.567   4
  10   6  -3 12876.5 756.560   9
  10  -6  -3 13349.7 570.307   5
  10  -6  -2 1572.63 229.027   5
  10   6  -2 1733.96 221.997   4
  10   6  -2 1387.95 238.667   9
  10   6  -1 7853.93 434.124   4
  10   6  -1 7485.23 543.621   9
  10  -6  -1 7683.12 456.252   5
  10  -6   0 17.0908 120.743   5
  10   6   0 16.7984 78.9073   4
  10  -6   0-221.861 96.8621   6
  10  -6   1 10149.0 525.911   6
  10   6   1 9581.08 603.021   9
  10  -6   1 8627.70 480.497   5
  10  -6   2 1624.10 224.017   6
  10  -6   2 1693.98 224.026   5
  10  -6   3 573.472 147.452   5
  10  -6   3 727.533 143.484   8
  10  -6   3 710.975 164.926   6
  10  -6   4 3538.47 282.971   8
  10  -6   4 3504.58 320.005   6
  10  -6   4 3247.66 268.186   5
  10  -6   5 271.998 98.2357   8
  10  -6   5 123.515 83.5397   5
  10  -6   6 632.899 133.960   8
  10  -6   6 895.653 136.039   5
  10  -6   7-45.9626 101.212   8
  10   6   7 95.7060 60.0900   7
  10  -6   7-7.85240 58.3352   5
  10  -6   8 6374.80 315.744   8
  10   6   8 6701.85 361.636   7
  10  -6   9 224.807 81.8930   8
  10   6   9 228.994 76.8417   7
  10   6  10 7334.94 280.266   7
  10   7 -13 1610.43 120.966   4
 -10   7  13 1696.77 139.393   3
 -10   7  12 220.535 92.1495   3
  10   7 -12 140.288 55.1029   4
 -10   7  11-5.09905 82.8573   3
  10   7 -11 200.283 73.1000   4
  10   7 -10 898.292 130.987   4
 -10   7  10 905.425 151.209   3
  10   7  -9 41034.9 844.676   4
 -10   7   9 41973.3 903.468   3
  10   7  -8 7923.58 387.872   4
  10  -7  -7 659.664 138.070   5
  10   7  -7 620.758 128.957   4
  10  -7  -6 409.754 130.698   5
  10   7  -6 400.579 105.703   4
  10   7  -5 3178.16 275.012   4
  10  -7  -5 3591.74 291.896   5
  10   7  -4 2322.39 243.283   4
  10  -7  -4 2365.53 244.436   5
  10   7  -3 52927.3 1102.60   4
  10  -7  -3 53667.3 1119.08   5
  10   7  -2 22327.0 731.226   4
  10  -7  -2 22911.9 748.086   5
  10   7  -1 52748.3 1126.62   4
  10  -7  -1 53693.3 1159.27   5
  10  -7  -1 51282.4 1024.29   8
  10  -7   0 719.411 174.533   5
  10  -7   0 813.969 157.418   8
  10   7   0 801.446 156.601   4
  10  -7   1 7388.73 435.406   5
  10  -7   1 7183.98 390.605   8
  10  -7   2 1186.04 195.145   5
  10  -7   2 1340.81 180.938   8
  10  -7   3 671.183 144.835   5
  10  -7   3 773.156 148.758   8
  10  -7   4-61.5293 91.3469   5
  10  -7   4 417.957 117.415   8
  10  -7   5 33589.4 705.626   5
  10  -7   5 33808.6 779.068   8
  10   7   6 3483.76 273.689   7
  10  -7   6 3378.72 213.591   5
  10  -7   6 3477.26 252.193   8
  10   7   7 3885.25 266.254   7
  10  -7   7 3892.11 248.843   8
  10   7   8 2639.24 201.199   7
  10  -7   8 2844.36 191.789   8
  10   7   9 1029.37 104.182   7
  10   8 -11 724.665 91.3238   4
 -10   8  11 838.844 115.227   3
  10   8 -10 2787.85 185.383   4
 -10   8  10 3471.48 225.684   3
  10   8  -9 3041.30 206.054   4
 -10   8   9 2949.63 227.026   3
  10   8  -8 3308.15 233.889   4
  10   8  -7 7308.63 356.494   4
  10  -8  -7 8649.52 381.004   5
  10   8  -6 3879.98 276.229   4
  10  -8  -6 4685.05 308.533   5
  10  -8  -5 431.348 143.312   5
  10   8  -5 207.955 96.4224   4
  10  -8  -4 936.152 166.931   5
  10   8  -4 927.209 155.651   4
  10  -8  -3 389.519 146.523   5
  10   8  -3 379.198 104.392   4
  10   8  -2 1452.88 188.259   4
  10  -8  -2 1260.35 180.430   8
  10  -8  -2 1484.25 205.138   5
  10  -8  -1 219.943 121.612   5
  10  -8  -1 285.644 116.893   8
  10  -8   0 1561.14 224.143   5
  10  -8   0 1458.50 184.918   8
  10  -8   1 548.324 157.404   5
  10  -8   1 463.157 127.482   8
  10  -8   2 1202.85 187.520   5
  10  -8   2 1046.30 164.107   8
  10  -8   3 740.762 142.756   5
  10  -8   3 912.542 149.135   8
  10  -8   4 2962.80 227.195   5
  10  -8   4 2970.36 233.700   8
  10  -8   5 130.875 86.0373   8
  10  -8   5 199.563 77.1396   5
  10   8   6 6276.00 317.966   7
  10  -8   6 5990.87 236.242   5
  10  -8   6 5746.18 281.501   8
  10   8   7 7993.48 315.303   7
  10  -8   7 8300.01 300.686   8
  10   9  -9 422.283 70.0208   4
  10   9  -8-45.8863 45.1322   4
  10  -9  -7 302.014 85.4310   5
  10   9  -7 56.8691 46.6868   4
  10   9  -6 1766.50 163.949   4
  10  -9  -6 2045.42 193.444   5
  10  -9  -5-1.83544 89.2696   5
  10   9  -5 11.1184 57.8793   4
  10   9  -4 24893.0 645.009   4
  10  -9  -4 26149.9 687.165   5
  10  -9  -3 8485.88 410.981   5
  10  -9  -2 4452.23 300.624   5
  10  -9  -1 44.4048 95.4570   5
  10  -9  -1 105.926 87.4531   8
  10  -9   0 3379.02 270.026   5
  10  -9   0 3587.64 250.230   8
  10  -9   1 316.616 112.271   5
  10  -9   1 347.068 104.749   8
  10  -9   2 123.765 83.7707   5
  10  -9   2 98.4838 78.7426   8
  10  -9   3 11973.2 406.056   5
  10  -9   3 11220.5 397.768   8
  10  -9   4 20233.4 465.760   5
  10  -9   4 18276.8 478.868   8
  10   9   5 3487.81 212.408   7
  10  -9   5 3653.70 174.926   5
  10  -9   5 3467.65 199.626   8
  10  -9   6 207.225 59.5033   8
  10   9   6 189.186 50.4601   7
  10 -10  -6-40.5405 59.6689   5
  10 -10  -5 2129.45 173.017   5
  10 -10  -4 860.825 128.286   5
  10 -10  -3 1006.65 143.223   5
  10 -10  -2 1635.93 175.081   5
  10 -10  -1 5428.13 293.069   5
  10 -10   0 757.861 126.127   5
  10 -10   1 3717.51 226.585   5
  10 -10   1 3241.18 198.074   8
  10 -10   2 1119.98 120.787   5
  10 -10   2 978.917 111.192   8
  10 -10   3 1864.25 134.217   5
  10 -10   3 1450.48 123.211   8
  10 -10   4 670.728 70.5533   5
  10 -11  -4 572.653 76.5887   5
  10 -11  -3 87.1402 57.6592   5
  10 -11  -2 5945.01 231.741   5
  10 -11  -1 2391.99 151.733   5
  10 -11   0 897.079 97.9290   5
  10 -11   1 106.647 49.4361   5
  11   0 -17 63.7387 32.5505   4
  11   0 -16-59.2913 45.5189   4
  11   0 -15 822.969 115.035   4
  11   0 -14 29.8505 63.4750   4
  11   0 -13-67.0830 66.5301   4
  11   0 -12 140.385 88.2989   4
  11   0 -11 13903.5 513.206   4
 -11   0  10 3.16385 75.4324   1
  11   0 -10 54.4485 76.4019   4
  11   0  -9 1197.17 165.069   4
 -11   0   9 1396.05 262.556   1
 -11   0   8 225.247 111.438   1
  11   0  -8 158.319 76.4661   4
  11   0  -7 1235.38 154.404   4
 -11   0   7 1291.23 229.667   1
  11   0  -6 104.837 70.0232   4
 -11   0   6 132.014 101.480   1
  11   0  -5 4374.49 265.046   4
 -11   0   5 4578.14 378.367   1
 -11   0   4 294.037 99.7223   1
 -11   0   3 80.9911 61.3253   1
  11   0  -3-71.8575 65.8927   5
  11   0  -2 116.487 71.2504   6
 -11   0   2 131.995 64.4701   1
  11   0  -2-40.4766 70.6425   5
  11   0  -1 412.676 111.730   6
  11   0  -1 282.484 116.038   5
  11   0   0 45.8697 70.1034   6
  11   0   0 199.346 105.821   9
  11   0   0 26.0776 81.5465   5
  11   0   1 1633.97 204.084   6
  11   0   1 1586.59 262.453   9
  11   0   2 820.764 143.808   7
  11   0   2 423.818 157.846   6
  11   0   3 1638.64 209.441   7
  11   0   3 1493.30 205.818   6
  11   0   3 1257.03 222.396   9
  11   0   4 171.339 83.5113   7
  11   0   4 113.513 98.5433   6
  11   0   4-73.7699 79.8841   9
  11   0   5 52.7098 64.1774   7
  11   0   5 73.5014 78.0545   6
  11   0   6-3.88261 64.7481   7
  11   0   6 77.9941 80.0658   6
  11   0   7 595.112 137.026   7
  11   0   7 574.993 147.019   6
  11   0   8-249.326 98.9909   7
  11   0   9 5848.26 367.186   7
  11   0  10 47.9452 59.5673   7
  11   0  11 228.483 70.1215   7
  11   0  12 14.0069 39.4136   7
  11   1 -17 2003.25 126.834   4
  11   1 -16 981.270 111.682   4
  11  -1 -16 880.857 99.5856   4
  11   1 -15 171.296 67.6524   4
  11  -1 -15 115.491 49.6314   4
  11   1 -14 10.8800 62.9431   4
  11  -1 -14 155.489 69.3911   4
  11   1 -13 9.19844 56.7203   4
  11  -1 -13 88.3866 62.9950   4
  11   1 -12 662.677 123.619   4
  11  -1 -12 661.253 119.384   4
  11   1 -11 1038.53 158.053   4
  11  -1 -11 986.798 141.249   4
  11   1 -10 3864.30 284.255   4
  11  -1 -10 3657.70 258.059   4
 -11   1  10 4225.13 452.898   1
  11   1  -9 2802.70 239.953   4
  11  -1  -9 2856.29 227.084   4
 -11   1   9 2719.80 351.329   1
 -11  -1   8 518.169 159.820   1
  11   1  -8 235.333 95.0635   4
  11  -1  -8 467.633 108.302   4
 -11   1   7 9643.09 597.325   1
  11   1  -7 10512.1 441.525   4
 -11  -1   7 9630.61 603.535   1
 -11   1   6 6448.53 477.831   1
  11   1  -6 6187.46 335.136   4
 -11  -1   6 6548.71 471.898   1
 -11   1   5 17594.9 746.890   1
  11   1  -5 17007.4 540.184   4
 -11  -1   5 16525.4 718.456   1
  11  -1  -5 16539.8 483.036   5
 -11   1   4 68.0837 76.0631   1
 -11  -1   4 120.237 87.2224   1
  11   1  -4 7.75664 60.3499   4
  11  -1  -4-65.8471 71.8093   5
  11   1  -3 9006.32 383.505   4
 -11   1   3 9478.70 511.820   1
  11  -1  -3 9875.26 488.182   6
 -11  -1   3 9501.25 494.297   1
  11  -1  -3 9938.74 403.929   5
  11   1  -2 1230.43 142.877   4
 -11   1   2 1049.31 174.359   1
  11  -1  -2 1395.90 190.412   6
  11   1  -2 1072.33 164.941   6
  11  -1  -2 1284.37 161.250   5
 -11   1   1 730.378 139.125   1
  11   1  -1 751.030 121.931   4
  11  -1  -1 775.386 144.739   6
  11   1  -1 699.067 137.051   6
  11   1  -1 725.235 179.298   9
  11  -1  -1 812.154 136.919   5
  11   1   0 48974.1 914.859   4
  11  -1   0 50015.0 1084.99   6
  11   1   0 51036.7 1075.07   6
  11  -1   0 47544.0 916.937   5
  11   1   0 48138.7 1380.93   9
  11  -1   1 6495.91 399.897   6
  11   1   1 6648.59 393.925   6
  11  -1   1 6341.28 353.746   5
  11   1   1 6150.14 488.543   9
  11  -1   2 29497.9 808.176   7
  11  -1   2 30910.8 884.871   6
  11   1   2 29589.6 842.079   6
  11  -1   2 31186.1 764.848   5
  11   1   2 30796.6 1072.71   9
  11  -1   3 5604.74 369.933   7
  11  -1   3 6258.52 410.218   6
  11   1   3 5689.41 380.534   6
  11  -1   3 5726.38 345.546   5
  11   1   3 5791.07 470.268   9
  11  -1   4 2395.14 246.978   7
  11   1   4 2542.73 266.229   7
  11  -1   4 2361.09 260.719   6
  11   1   4 2448.65 255.885   6
  11   1   4 2149.27 279.837   9
  11  -1   5 512.660 123.566   7
  11   1   5 691.550 148.749   7
  11   1   5 599.409 133.072   6
  11  -1   5 729.986 154.073   6
  11   1   5 402.590 137.619   9
  11  -1   6 270.297 106.071   7
  11   1   6 342.361 114.168   7
  11   1   6 398.982 115.200   6
  11  -1   6 498.615 129.638   6
  11  -1   7 508.881 123.784   7
  11   1   7 477.989 131.010   7
  11   1   7 511.375 120.094   6
  11  -1   7 532.613 135.630   6
  11  -1   8 11144.4 518.107   7
  11   1   8 12024.0 554.619   7
  11  -1   9 443.204 116.154   7
  11   1   9 578.845 130.025   7
  11  -1  10 144.555 81.2033   7
  11   1  10 73.2317 65.3517   7
  11  -1  11 2845.44 213.955   7
  11   1  11 2629.41 210.511   7
  11  -1  12 260.130 67.1534   7
  11   1  12 182.311 58.3593   7
  11   2 -17 1581.94 109.662   4
  11   2 -16 304.868 68.4747   4
  11  -2 -16 345.692 57.8080   4
  11  -2 -15 742.031 93.7439   4
  11   2 -15 684.550 109.155   4
  11   2 -14 3386.83 242.468   4
  11  -2 -14 3814.82 225.803   4
  11   2 -13 8020.27 391.218   4
  11  -2 -13 7997.68 338.650   4
  11   2 -12 7409.71 386.974   4
  11  -2 -12 7305.36 332.829   4
  11   2 -11 124.713 75.4429   4
  11  -2 -11-4.38332 54.3090   4
  11   2 -10 355.441 111.145   4
  11   2  -9 356.190 106.225   4
 -11   2   9 210.035 111.847   1
 -11   2   8 3418.00 378.671   1
  11   2  -8 2481.37 230.464   4
 -11   2   7 26009.1 991.172   1
  11   2  -7 24316.6 697.525   4
  11   2  -6 3929.28 282.508   4
 -11   2   6 4299.23 394.306   1
  11   2  -5 1646.10 179.959   4
 -11   2   5 1707.31 247.192   1
  11  -2  -5 1733.36 174.850   5
  11   2  -4 4213.57 279.776   4
 -11   2   4 4352.07 369.762   1
  11  -2  -4 4169.53 321.748   6
  11  -2  -4 4188.51 271.194   5
  11   2  -3 201.838 84.0871   4
  11  -2  -3 15.6220 59.4243   6
 -11   2   3 59.2491 68.7106   1
  11  -2  -3 165.780 89.6431   5
  11   2  -2 2180.76 199.590   4
 -11   2   2 1871.06 231.955   1
  11  -2  -2 2225.51 235.583   6
  11   2  -2 2218.41 231.713   6
  11  -2  -2 2004.19 206.845   5
  11   2  -2 2102.49 309.428   9
  11   2  -1 22102.1 624.964   4
 -11   2   1 21635.0 746.481   1
  11  -2  -1 21300.2 703.093   6
  11   2  -1 22804.3 715.296   6
  11  -2  -1 21590.1 628.223   5
  11   2  -1 22035.4 945.217   9
  11   2   0 7734.50 385.790   4
  11  -2   0 7708.64 430.420   6
  11   2   0 7907.45 420.476   6
  11  -2   0 7738.48 385.753   5
  11   2   0 8029.52 563.432   9
  11   2   1 9635.23 437.002   4
  11  -2   1 9548.13 489.789   6
  11   2   1 9894.84 476.155   6
  11  -2   1 9812.29 427.812   5
  11   2   1 10320.1 637.762   9
  11  -2   2 31240.7 896.548   6
  11   2   2 31312.6 843.546   6
  11  -2   2 30016.9 753.578   5
  11   2   2 32778.4 1119.36   9
  11  -2   3 81005.0 1355.33   7
  11  -2   3 78458.4 1467.38   6
  11   2   3 78875.4 1359.46   6
  11  -2   3 79871.0 1232.85   5
  11   2   3 81634.2 1745.90   9
  11  -2   4 3991.24 309.289   7
  11  -2   4 4065.70 344.313   6
  11   2   4 3899.01 307.810   6
  11  -2   4 3749.04 291.851   5
  11   2   4 4101.03 391.308   9
  11  -2   5 374.544 104.277   7
  11   2   5 499.294 138.197   7
  11   2   5 697.346 136.273   6
  11  -2   5 536.718 132.124   6
  11  -2   6 1984.40 225.798   7
  11   2   6 2367.81 263.926   7
  11   2   6 2157.38 234.007   6
  11  -2   6 2200.82 263.208   6
  11  -2   7 25.0850 64.0110   7
  11   2   7 4.67568 70.4716   7
  11   2   7 129.273 70.4682   6
  11  -2   7 32.4959 81.7804   6
  11  -2   8 3684.53 297.879   7
  11   2   8 3713.02 315.003   7
  11  -2   9 12483.9 511.876   7
  11   2   9 13509.6 559.174   7
  11  -2  10 2108.73 197.051   7
  11   2  10 2266.12 216.380   7
  11  -2  11 5267.29 274.957   7
  11   2  11 5506.32 292.498   7
  11   2  12 1287.77 120.377   7
  11   3 -16 36.7184 44.5529   4
  11   3 -15 828.812 112.848   4
  11   3 -14 1146.00 146.226   4
  11   3 -13 109.934 75.4696   4
  11   3 -12 10362.7 462.182   4
  11   3 -11 9121.39 442.605   4
  11   3 -10 3687.48 295.100   4
  11   3  -9 1281.51 180.703   4
 -11   3   9 1860.82 290.592   1
 -11   3   8 2210.30 302.746   1
  11   3  -8 1644.30 200.584   4
 -11   3   7 701.269 188.550   1
  11   3  -7 860.828 148.645   4
  11   3  -6 1411.47 179.984   4
  11  -3  -6 1846.70 222.882   6
 -11   3   6 1487.56 248.307   1
  11   3  -5 5544.27 339.298   4
 -11   3   5 5533.83 445.149   1
  11  -3  -5 6017.39 384.509   6
  11  -3  -5 5970.16 328.080   5
  11   3  -4 17964.1 590.539   4
 -11   3   4 17392.6 759.050   1
  11  -3  -4 17636.4 643.532   6
  11  -3  -4 18028.8 580.184   5
  11  -3  -3 121.417 105.271   5
  11   3  -3 190.960 85.3942   4
 -11   3   3 99.2245 87.1351   1
  11  -3  -3 130.966 68.4841   6
  11   3  -3 202.044 110.883   9
  11  -3  -2 404.350 129.098   5
  11   3  -2 525.298 103.516   4
 -11   3   2 341.500 126.819   1
  11  -3  -2 316.919 105.434   6
  11   3  -2 346.919 108.776   6
  11   3  -2 313.028 135.333   9
  11   3  -1 8415.03 406.927   4
  11  -3  -1 8235.23 437.216   6
  11   3  -1 8097.06 424.339   6
 -11   3   1 8788.72 506.865   1
  11   3  -1 8453.08 594.513   9
  11  -3  -1 8660.91 418.856   5
  11   3   0 1364.78 175.742   4
  11  -3   0 1686.49 210.640   6
  11   3   0 1241.68 167.788   6
  11  -3   0 1360.33 194.185   5
  11   3   0 1320.67 247.925   9
  11   3   1 230.781 98.9172   4
  11  -3   1 108.457 87.8311   6
  11   3   1 144.966 72.7573   6
  11   3   1 258.562 112.294   9
  11  -3   1 248.658 119.013   5
  11  -3   2 22660.3 775.331   6
  11   3   2 23140.7 702.295   6
  11   3   2 24802.4 986.481   9
  11  -3   2 23949.9 690.646   5
  11  -3   3 2708.87 277.262   6
  11  -3   3 2868.39 256.353   5
  11   3   3 2885.16 339.123   9
  11  -3   4 11778.0 523.813   7
  11  -3   4 11930.8 587.618   6
  11  -3   4 11978.1 479.006   5
  11   3   4 12708.2 701.241   9
  11  -3   5 125.797 81.8449   7
  11   3   5 125.928 86.7340   7
  11  -3   5 194.116 110.202   6
  11  -3   5 105.834 100.329   5
  11  -3   6 15398.4 601.856   7
  11   3   6 16631.8 675.689   7
  11  -3   6 15803.6 680.349   6
  11  -3   7 6051.44 376.166   7
  11   3   7 6329.75 417.080   7
  11  -3   7 6261.52 437.493   6
  11  -3   8 132.917 74.8406   7
  11   3   8 11.8337 73.6430   7
  11  -3   9 577.699 120.069   7
  11   3   9 498.365 110.413   7
  11  -3  10 4.16559 52.3307   7
  11   3  10-141.287 70.4556   7
  11   3  11 842.332 111.784   7
  11   3  12 9390.76 277.033   7
  11   4 -16 647.293 77.2956   4
  11   4 -15-68.3899 50.9908   4
  11   4 -14 709.815 112.212   4
  11   4 -13 962.057 137.756   4
  11   4 -12 780.603 137.457   4
  11   4 -11-54.9228 87.1333   4
  11   4 -10 760.414 141.140   4
  11   4  -9 725.285 144.692   4
  11  -4  -9 836.261 141.198   6
  11   4  -8 1228.01 181.179   4
  11  -4  -8 1407.30 183.422   6
  11   4  -7 3013.83 263.250   4
 -11   4   7 2757.76 339.388   1
  11  -4  -7 3219.53 273.395   6
 -11  -4   7 2224.07 368.739  10
  11  -4  -6 648.957 127.441   5
 -11   4   6 830.909 199.971   1
  11   4  -6 865.296 147.484   4
  11  -4  -6 1243.37 171.728   6
 -11  -4   6 772.420 226.040  10
  11  -4  -5 72.1838 102.139   5
 -11   4   5-21.3022 102.548   1
  11   4  -5 60.7923 73.0805   4
 -11  -4   5-223.805 141.237  10
  11  -4  -5 16.2595 54.2701   6
  11  -4  -4 1177.59 176.374   5
  11   4  -4 1172.35 169.233   4
  11  -4  -4 1218.96 171.726   6
 -11   4   4 1080.34 199.772   1
  11  -4  -3 515.426 139.477   5
 -11   4   3 618.590 166.213   1
  11   4  -3 630.719 136.563   4
  11  -4  -3 422.034 110.810   6
  11   4  -3 955.213 150.176   6
  11   4  -3 416.839 165.342   9
  11  -4  -2 42.4875 103.468   5
  11   4  -2 184.179 92.3898   4
 -11   4   2 177.605 102.746   1
  11  -4  -2-13.1974 70.2320   6
  11   4  -2-105.386 93.8644   9
  11   4  -1 3774.60 291.788   4
  11  -4  -1 3390.67 285.814   6
  11   4  -1 3556.71 396.441   9
  11  -4  -1 3458.86 289.436   5
 -11   4   1 3197.31 325.088   1
  11  -4   0 1039.10 175.934   5
 -11   4   0 855.907 170.484   1
  11   4   0 1035.26 166.122   4
  11  -4   0 972.942 164.195   6
  11   4   0 683.954 176.954   9
  11  -4   1 180.744 125.630   5
  11   4   1 233.854 109.287   4
  11  -4   1 161.415 70.0946   6
  11   4   1 172.880 94.2931   9
  11  -4   2 307.698 109.365   6
  11   4   2 140.264 131.413   9
  11  -4   2 257.101 127.004   5
  11  -4   3 3167.93 303.917   6
  11   4   3 3104.62 357.643   9
  11  -4   3 3316.57 265.413   5
  11  -4   4 30203.5 929.858   6
  11  -4   4 30253.5 754.981   5
  11  -4   5 1914.60 214.445   7
  11  -4   5 1812.71 236.569   6
  11  -4   5 1844.90 200.070   5
  11  -4   6 428.537 115.521   7
  11   4   6 410.422 124.876   7
  11  -4   6 266.894 109.078   6
  11  -4   6 281.749 89.7334   5
  11  -4   7 1764.34 201.635   7
  11   4   7 2085.71 240.867   7
  11  -4   8 1169.32 149.521   7
  11   4   8 1624.00 199.508   7
  11   4   9 5849.65 337.030   7
  11   4  10-45.3997 49.6336   7
  11   4  11 72.1208 48.9059   7
  11   5 -15 2348.37 142.857   4
  11   5 -14 118.144 59.9338   4
  11   5 -13 1887.49 177.146   4
  11   5 -12 4133.61 277.030   4
  11   5 -11 2944.14 246.465   4
  11   5 -10 7233.84 396.691   4
  11   5  -9 1926.85 217.258   4
  11   5  -8-49.9044 79.0217   4
  11   5  -7 113.311 85.2589   4
  11  -5  -6 569.176 119.224   5
  11   5  -6 390.105 111.130   4
  11  -5  -5 1136.32 174.961   5
  11   5  -5 1110.49 175.056   4
 -11  -5   5 1232.69 304.444  10
 -11   5   5 1328.85 236.635   1
  11   5  -4 14995.2 584.396   4
  11  -5  -4 14944.9 568.656   6
 -11   5   4 14135.2 736.674   1
  11  -5  -4 14174.8 575.337   5
  11   5  -3 47328.0 1035.37   4
  11  -5  -3 48190.4 1039.21   6
  11   5  -3 44719.5 1443.53   9
  11  -5  -3 43561.3 997.027   5
 -11   5   3 46708.9 1317.57   1
 -11   5   2 5729.53 457.215   1
  11   5  -2 4963.17 350.648   4
  11  -5  -2 5540.38 360.220   6
  11   5  -2 4429.66 448.432   9
  11  -5  -2 5229.51 376.453   5
  11   5  -1 10613.5 507.479   4
 -11   5   1 9518.65 590.055   1
  11  -5  -1 10365.6 502.605   6
  11   5  -1 10083.0 664.786   9
  11  -5  -1 10070.2 503.373   5
  11   5   0 9646.20 484.893   4
 -11   5   0 9216.87 567.339   1
  11  -5   0 9429.52 489.594   6
  11   5   0 10493.5 669.544   9
  11  -5   0 9267.90 474.463   5
  11   5   1 1999.51 228.219   4
  11  -5   1 1957.47 233.780   6
  11   5   1 2372.20 308.574   9
  11  -5   1 1934.64 232.545   5
  11  -5   2 7925.97 468.638   6
  11  -5   2 7931.52 424.312   5
  11  -5   3 3175.41 303.805   6
  11  -5   3 3481.43 277.036   5
  11  -5   4 297.576 108.663   6
  11  -5   4 334.892 113.877   5
  11  -5   5 957.347 171.338   6
  11  -5   5 773.191 138.957   5
  11   5   6 3674.15 310.688   7
  11  -5   6 3090.48 226.687   5
  11   5   7 919.594 154.891   7
  11   5   8-80.1188 62.5908   7
  11   5   9 9641.55 391.883   7
  11   5  10 606.171 91.1148   7
  11   6 -14 77.0337 40.1981   4
  11   6 -13 71.7187 54.0178   4
  11   6 -12 237.105 75.2368   4
  11   6 -11 2166.67 196.938   4
  11   6 -10 2145.99 208.041   4
  11   6  -9 10149.7 451.544   4
  11   6  -8 961.798 156.606   4
  11   6  -7 4.37419 70.3528   4
  11  -6  -6 864.095 148.961   5
  11   6  -6 943.887 159.048   4
  11   6  -5 5937.54 370.636   4
  11  -6  -5 5940.16 366.673   5
  11   6  -4 4989.87 344.619   4
  11  -6  -4 4786.63 343.172   5
  11  -6  -3 1045.18 190.630   5
  11   6  -3 1221.74 190.988   4
  11  -6  -2 780.047 182.125   5
  11   6  -2 975.819 165.508   4
  11  -6  -1 1364.72 215.753   5
  11   6  -1 1765.11 222.319   4
  11  -6  -1 1451.91 195.626   6
  11   6   0 2802.86 277.424   4
  11  -6   0 3258.49 290.869   6
  11  -6   0 3300.99 301.556   5
  11  -6   1 347.336 147.578   5
  11  -6   1 410.756 123.588   6
  11  -6   2 292.304 118.986   5
  11  -6   2 375.324 109.671   6
  11  -6   3 2399.80 255.375   6
  11  -6   3 2200.13 224.295   5
  11  -6   4 316.348 116.992   6
  11  -6   4 349.001 112.624   5
  11  -6   5 7120.34 331.971   5
  11   6   6 148.889 88.0406   7
  11  -6   6 43.6383 68.9823   5
  11   6   7 182.988 83.0875   7
  11   6   8 312.987 83.7636   7
  11   6   9 4170.72 223.170   7
  11   7 -13 1921.61 119.112   4
  11   7 -12 1528.12 126.938   4
  11   7 -11 0.49956 51.3055   4
  11   7 -10 1047.33 135.225   4
  11   7  -9 1058.29 144.261   4
  11   7  -8 5015.72 304.088   4
  11   7  -7 15883.3 556.765   4
  11  -7  -7 17371.5 519.285   5
  11  -7  -6 2.98629 84.7037   5
  11   7  -6 33.0307 69.1352   4
  11   7  -5 21786.0 682.114   4
  11  -7  -5 20516.6 660.071   5
  11  -7  -4 650.661 152.504   5
  11   7  -4 868.520 161.238   4
  11  -7  -3 1072.40 183.239   5
  11   7  -3 1485.27 197.788   4
  11   7  -2 1696.55 217.263   4
  11  -7  -2 1568.65 221.427   5
  11   7  -1 13341.8 569.186   4
  11  -7  -1 13381.2 574.308   5
  11  -7   0 7661.35 434.417   5
  11  -7   1-50.6372 109.753   5
  11  -7   2 745.640 158.550   5
  11  -7   3 4356.01 283.713   5
  11  -7   4 85.0856 78.7067   5
  11  -7   5 41.9830 70.6832   5
  11   7   6-15.0956 57.5414   7
  11  -7   6 2.59974 55.3110   5
  11   7   7 1480.33 154.003   7
  11   7   8 3704.61 203.215   7
  11   8 -11-40.6223 37.9062   4
  11   8 -10 140.317 55.7982   4
  11   8  -9 5860.43 274.868   4
  11   8  -8 3227.58 218.000   4
  11  -8  -7 549.751 109.763   5
  11   8  -7 437.562 98.7410   4
  11   8  -6 1141.90 156.033   4
  11  -8  -6 1366.09 168.716   5
  11  -8  -5-1.68497 101.297   5
  11   8  -5 73.3016 77.2637   4
  11  -8  -4 87.3725 106.335   5
  11   8  -4 37.4556 81.0335   4
  11   8  -3 1572.81 191.851   4
  11  -8  -3 1612.57 201.909   5
  11  -8  -2 4103.33 306.571   5
  11  -8  -1 369.558 131.527   5
  11  -8   0 229.118 128.321   5
  11  -8   1 59.7375 91.6116   5
  11  -8   2 2228.04 210.846   5
  11  -8   3 2819.11 210.680   5
  11  -8   4 751.460 108.857   5
  11   8   5 3560.92 241.638   7
  11  -8   5 3376.75 181.459   5
  11   8   6-56.5320 49.9199   7
  11   8   7 335.814 60.4539   7
  11   9  -9 43.0903 35.7902   4
  11   9  -8 115.663 51.1982   4
  11   9  -7 281.974 71.7759   4
  11   9  -6 4171.84 235.162   4
  11  -9  -6 4645.80 235.146   5
  11  -9  -5 711.928 121.684   5
  11  -9  -4 9939.44 392.294   5
  11  -9  -3 3999.61 261.786   5
  11  -9  -2 17591.3 541.576   5
  11  -9  -1 296.889 104.923   5
  11  -9   0 2271.51 195.599   5
  11  -9   1 6014.66 302.312   5
  11  -9   2 176.800 78.7327   5
  11  -9   3 8748.65 298.557   5
  11   9   4 1125.38 124.057   7
  11  -9   4 1218.76 106.448   5
  11   9   5 711.263 87.3311   7
  11 -10  -5 843.948 94.4422   5
  11 -10  -4 3760.04 195.255   5
  11 -10  -3 930.856 115.329   5
  11 -10  -2 962.422 119.319   5
  11 -10  -1-15.6901 64.8446   5
  11 -10   0 849.710 108.822   5
  11 -10   1 134.942 60.6157   5
  11 -10   2 1048.07 96.7486   5
  12   0 -16 3386.63 170.101   4
  12   0 -15 30.9971 48.2164   4
  12   0 -14 923.472 120.604   4
  12   0 -13-3.77168 55.6803   4
  12   0 -12 311.192 96.3634   4
  12   0 -11 142.788 102.413   4
  12   0 -10 7839.87 394.683   4
  12   0  -9 40.4671 70.2779   4
  12   0  -8 20873.1 630.606   4
 -12   0   8 20184.8 913.796   1
 -12   0   7 30.2111 90.3505   1
  12   0  -7 126.488 83.6856   4
  12   0  -6 14791.3 503.851   4
 -12   0   6 14948.8 731.661   1
 -12   0   5 435.243 137.482   1
 -12   0   4 892.598 172.080   1
 -12   0   3 174.453 82.2810   1
  12   0  -3 98.4881 129.697   6
  12   0  -2 1390.86 196.700   6
  12   0  -1 41.9227 71.3862   6
  12   0   0 98988.4 1586.78   6
  12   0   1-142.107 83.1517   7
  12   0   1-1.03510 75.8814   6
  12   0   2 16259.1 629.523   7
  12   0   2 16156.2 656.294   6
  12   0   3 56.8513 81.8130   7
  12   0   3 83.4615 81.4682   6
  12   0   3 315.104 116.682   9
  12   0   4 5524.94 376.461   7
  12   0   4 5038.68 382.029   6
  12   0   5-7.80369 62.7240   7
  12   0   5 43.6237 65.9458   6
  12   0   6 1197.39 184.196   7
  12   0   6 1315.58 195.741   6
  12   0   7-60.6405 83.4987   7
  12   0   7 59.3185 60.3091   6
  12   0   8 7078.26 394.484   7
  12   0   9 19.1778 68.1848   7
  12   0  10 122.152 67.5364   7
  12   0  11-5.55419 36.8187   7
  12   1 -16 519.375 76.4703   4
  12   1 -15 150.091 60.3272   4
  12  -1 -15 192.931 58.2249   4
  12  -1 -14 904.140 112.076   4
  12   1 -14 801.335 115.702   4
  12   1 -13 299.343 88.9119   4
  12  -1 -13 248.326 77.8234   4
  12   1 -12 10731.9 441.016   4
  12  -1 -12 10973.0 411.684   4
  12   1 -11 1449.71 174.225   4
  12  -1 -11 1470.30 164.543   4
  12   1 -10 1609.57 188.970   4
  12  -1 -10 1794.37 180.249   4
  12   1  -9 7576.23 397.450   4
  12  -1  -9 7756.45 367.547   4
  12   1  -8 4376.15 305.512   4
 -12   1   8 4894.41 454.343   1
  12   1  -7 1702.84 193.278   4
 -12  -1   7 1424.97 254.501   1
 -12   1   7 1690.25 274.607   1
  12   1  -6 2502.78 221.094   4
 -12  -1   6 2230.39 288.228   1
 -12   1   6 2169.25 285.301   1
 -12   1   5 3871.34 369.855   1
  12   1  -5 3691.44 260.055   4
 -12  -1   5 3884.62 364.597   1
  12  -1  -5 3311.42 233.299   5
 -12   1   4 1654.69 250.514   1
  12   1  -4 1303.20 156.579   4
 -12  -1   4 1448.26 212.815   1
  12  -1  -4 1643.48 219.748   6
  12  -1  -4 1176.65 148.800   5
 -12   1   3 20850.6 795.726   1
  12   1  -3 20675.4 589.785   4
  12  -1  -3 21410.6 736.834   6
  12   1  -3 21013.4 730.439   6
  12  -1  -3 21106.3 606.415   5
  12   1  -2 2002.14 190.116   4
  12  -1  -2 1587.08 203.707   6
  12   1  -2 1936.61 226.717   6
  12  -1  -2 2023.51 207.276   5
  12   1  -1 126.478 67.1876   4
  12  -1  -1 166.263 86.1092   6
  12   1  -1 318.448 106.892   6
  12  -1  -1 51.0651 85.0334   5
  12  -1   0 457.502 127.354   6
  12   1   0 441.018 116.019   6
  12   1   0 460.865 160.499   9
  12  -1   0 395.772 123.351   5
  12  -1   1 14718.0 621.970   6
  12   1   1 14392.1 601.035   6
  12  -1   1 14096.2 526.458   5
  12   1   1 16097.8 856.727   9
  12  -1   2 1878.56 210.505   7
  12   1   2 1687.55 216.831   7
  12  -1   2 2303.29 258.268   6
  12   1   2 1778.86 225.154   6
  12   1   2 2089.49 304.534   9
  12  -1   3 636.908 128.388   7
  12   1   3 734.948 149.216   7
  12  -1   3 719.625 151.270   6
  12   1   3 849.066 154.521   6
  12   1   3 501.344 146.757   9
  12  -1   4 2562.84 252.996   7
  12   1   4 2782.54 275.142   7
  12  -1   4 2457.69 271.787   6
  12   1   4 2748.44 274.257   6
  12  -1   5 4225.90 324.189   7
  12   1   5 4596.55 350.213   7
  12   1   5 4966.94 364.439   6
  12  -1   5 4497.25 362.102   6
  12  -1   6 255.993 80.9241   7
  12   1   6 325.069 118.576   7
  12   1   6 392.128 111.283   6
  12  -1   6 360.811 124.169   6
  12  -1   7 6.64961 61.7651   7
  12   1   7-79.1062 75.8621   7
  12   1   7 21.4090 55.9357   6
  12  -1   8 57.9307 60.9278   7
  12   1   8 58.0686 57.4637   7
  12  -1   9 506.939 111.434   7
  12   1   9 366.385 101.182   7
  12  -1  10 7.20733 51.6571   7
  12   1  10 20.0112 52.6767   7
  12  -1  11 3169.79 189.529   7
  12   1  11 3398.43 202.241   7
  12   2 -16 637.558 79.9027   4
  12   2 -15 161.878 60.1146   4
  12  -2 -15 156.945 50.3370   6
  12   2 -14 100.512 59.3217   4
  12   2 -13 2606.39 216.471   4
  12   2 -12 18440.0 592.981   4
  12   2 -11 375.440 107.277   4
  12   2 -10 782.831 146.350   4
  12   2  -9 4344.00 306.441   4
  12   2  -8 836.177 147.267   4
 -12   2   8 776.071 187.467   1
  12   2  -7 555.844 134.160   4
 -12   2   7 748.720 185.970   1
 -12   2   6 6826.15 512.896   1
  12   2  -6 6336.27 356.472   4
  12   2  -5 8791.83 421.850   4
 -12   2   5 9541.13 587.136   1
  12  -2  -5 9627.24 505.536   6
  12  -2  -5 9412.85 395.551   5
 -12   2   4 778.793 178.590   1
  12   2  -4 900.825 141.843   4
  12  -2  -4 1047.74 174.519   6
  12  -2  -4 1041.94 158.455   5
  12   2  -3 1780.88 189.206   4
 -12   2   3 1790.75 245.644   1
  12  -2  -3 1840.64 221.386   6
  12   2  -3 2088.79 237.213   6
  12  -2  -3 2149.14 211.724   5
  12   2  -2 284.413 94.3634   4
 -12   2   2 82.6890 78.6546   1
  12  -2  -2 81.9840 72.6100   6
  12   2  -2 194.668 90.3372   6
  12  -2  -2 80.7258 98.8106   5
  12   2  -1 697.633 130.938   4
  12  -2  -1 871.807 162.839   6
  12   2  -1 934.336 162.120   6
  12   2  -1 760.356 202.841   9
  12  -2  -1 861.449 157.996   5
  12   2   0 2652.00 236.888   4
  12  -2   0 2842.54 277.383   6
  12   2   0 2507.92 250.543   6
  12  -2   0 2780.14 246.602   5
  12   2   0 2757.97 371.486   9
  12  -2   1 102859. 1659.06   6
  12   2   1 102619. 1563.53   6
  12  -2   1 103291. 1408.30   5
  12  -2   2 150.868 96.9245   6
  12   2   2 177.082 83.8573   6
  12  -2   2 81.2089 91.6541   5
  12  -2   3-76.1774 71.3488   7
  12  -2   3 47.0400 71.0641   6
  12   2   3-9.22867 58.2440   6
  12   2   3 178.550 92.7373   9
  12  -2   3 5.47522 90.3127   5
  12  -2   4-68.8420 63.9116   7
  12   2   4 40.1868 81.6619   7
  12  -2   4 13.0459 62.2743   6
  12   2   4-119.951 67.6358   6
  12  -2   5 786.471 143.317   7
  12   2   5 846.539 167.564   7
  12   2   5 684.988 134.615   6
  12  -2   5 989.573 176.698   6
  12  -2   6 3182.05 271.926   7
  12   2   6 3293.09 295.354   7
  12   2   6 3315.39 273.873   6
  12  -2   6 3249.24 313.498   6
  12  -2   7 27.3905 66.8895   7
  12   2   7 15.9390 65.2159   7
  12  -2   7 76.5306 92.2256   6
  12  -2   8 3559.41 264.655   7
  12   2   8 4146.15 305.065   7
  12  -2   9 13527.2 474.525   7
  12   2   9 14770.5 526.583   7
  12  -2  10 1495.66 147.741   7
  12   2  10 1545.21 157.891   7
  12   2  11 897.339 103.965   7
  12   3 -16-24.9107 31.8270   4
  12   3 -15 41.2109 46.0816   4
  12   3 -14 38.4814 58.3278   4
  12   3 -13 932.903 138.888   4
  12  -3 -13 718.555 108.282   6
  12   3 -12 1818.13 193.431   4
  12   3 -11 720.006 134.203   4
  12   3 -10 567.338 124.412   4
  12   3  -9 15.3938 69.1285   4
  12   3  -8 9406.98 447.089   4
  12  -3  -8 10545.8 519.786   6
 -12   3   7 528.356 152.675   1
  12   3  -7 389.679 119.104   4
  12  -3  -7 609.399 142.269   6
  12   3  -6 4014.33 295.972   4
 -12   3   6 4375.15 419.117   1
  12  -3  -6 4190.42 333.917   6
  12  -3  -6 3991.38 258.967   5
  12   3  -5 356.026 108.777   4
 -12   3   5 485.135 164.079   1
  12  -3  -5 496.229 129.928   6
  12  -3  -5 368.200 111.742   5
  12   3  -4 990.545 159.557   4
  12  -3  -4 1216.86 181.847   6
 -12   3   4 1465.75 251.011   1
  12  -3  -4 1238.89 186.928   5
  12   3  -3-50.5467 65.9188   4
  12  -3  -3-36.8823 73.5143   6
  12   3  -3-9.67262 75.4458   6
 -12   3   3 17.0328 70.3266   1
  12   3  -2 528.985 124.409   4
  12  -3  -2 344.531 110.321   6
  12   3  -2 533.980 132.509   6
  12   3  -2 542.748 167.340   9
 -12   3   2 378.180 109.132   1
  12  -3  -2 439.347 143.261   5
  12   3  -1 1282.91 182.916   4
  12  -3  -1 1208.89 184.241   6
  12   3  -1 1000.46 158.751   6
  12  -3  -1 1603.64 209.093   5
  12   3  -1 1339.46 270.159   9
  12   3   0 46381.5 992.906   4
  12  -3   0 44155.7 1064.55   6
  12   3   0 45008.8 1005.83   6
  12  -3   0 44381.6 941.912   5
  12  -3   1 466.266 121.815   6
  12   3   1 510.726 113.606   6
  12   3   1 419.929 152.262   9
  12  -3   1 596.177 155.097   5
  12  -3   2 164.325 96.5581   6
  12   3   2 259.707 85.6295   6
  12   3   2 481.367 150.207   9
  12  -3   2 288.838 116.417   5
  12  -3   3-1.87171 65.1027   6
  12  -3   3 104.846 93.3893   5
  12  -3   4 158.123 77.0379   7
  12   3   4 209.144 112.994   7
  12  -3   4-3.02275 69.3408   6
  12  -3   4 65.6156 86.8824   5
  12  -3   5 322.261 96.2014   7
  12   3   5 217.472 108.597   7
  12  -3   5 322.276 104.192   6
  12  -3   6 1544.17 184.846   7
  12   3   6 1750.02 218.669   7
  12  -3   6 1815.44 229.029   6
  12  -3   7-46.7547 52.1148   7
  12   3   7 0.31496 63.5671   7
  12  -3   8 3908.42 260.528   7
  12   3   8 3963.97 291.737   7
  12  -3   9 527.497 99.4150   7
  12   3   9 546.185 108.539   7
  12   3  10 1678.97 156.856   7
  12   3  11 208.974 49.4046   7
  12   4 -15 144.233 47.5928   4
  12   4 -14 2895.14 191.160   4
  12   4 -13 647.015 110.307   4
  12   4 -12 103.581 62.7560   4
  12   4 -11 593.520 121.001   4
  12   4 -10 7139.14 385.148   4
  12   4  -9 2232.95 227.283   4
  12  -4  -9 2029.19 208.149   6
  12   4  -8 924.395 154.245   4
  12  -4  -8 1042.32 162.928   6
  12   4  -7 13.1889 67.6223   4
  12  -4  -7 35.0549 64.5168   6
  12   4  -6 1771.81 205.368   4
  12  -4  -6 1841.83 213.791   6
  12  -4  -6 1994.99 192.190   5
  12   4  -5 17561.6 612.894   4
 -12   4   5 17769.6 827.162   1
  12  -4  -5 17981.6 646.499   6
  12  -4  -5 17428.7 558.952   5
 -12   4   4 210.996 107.242   1
  12   4  -4 382.680 109.856   4
  12  -4  -4 682.151 137.921   6
  12   4  -4 505.517 120.892   6
  12  -4  -4 456.485 122.892   5
 -12   4   3 344.380 131.221   1
  12   4  -3 76.9811 81.8266   4
  12  -4  -3 239.718 92.4017   6
  12   4  -3 128.464 79.8729   6
  12  -4  -3 187.467 107.224   5
  12   4  -2 484.641 115.813   4
 -12   4   2 434.953 133.837   1
  12  -4  -2 627.469 134.628   6
  12   4  -2 437.536 110.168   6
  12   4  -2 461.260 154.854   9
  12  -4  -2 365.546 119.204   5
  12   4  -1 5105.12 342.360   4
  12  -4  -1 5414.31 370.503   6
  12   4  -1 5135.60 495.088   9
  12  -4  -1 4610.33 321.065   5
  12   4   0 24.4303 82.0951   4
  12  -4   0 48.0715 61.5749   6
  12   4   0 78.8578 69.2193   9
  12  -4   0 129.024 100.092   5
  12  -4   1 6332.43 408.594   6
  12  -4   1 6278.89 360.376   5
  12  -4   2 35326.9 972.295   6
  12  -4   2 33925.4 823.429   5
  12  -4   3 1649.58 226.470   6
  12  -4   3 1691.83 199.592   5
  12  -4   4 1734.93 226.906   6
  12  -4   4 1693.17 189.174   5
  12   4   5 3652.61 312.702   7
  12  -4   5 4186.79 343.015   6
  12  -4   5 3767.76 261.019   5
  12  -4   6 585.675 111.325   7
  12   4   6 546.720 133.472   7
  12  -4   6 737.452 148.327   6
  12  -4   7 617.349 104.932   7
  12   4   7 865.244 147.580   7
  12   4   8 23.8244 58.3772   7
  12   4   9 3294.44 224.768   7
  12   4  10 649.268 90.9056   7
  12   5 -15 859.622 78.2166   4
  12   5 -14 23.2668 36.9936   4
  12   5 -13 2284.51 176.848   4
  12   5 -12 4938.30 279.654   4
  12   5 -11 734.923 131.388   4
  12   5 -10 7859.66 389.000   4
  12   5  -9 532.295 119.674   4
  12   5  -8-6.43766 67.0782   4
  12   5  -7 76.2057 72.6691   4
  12   5  -6 10883.2 487.287   4
  12  -5  -6 11393.9 437.560   5
  12   5  -5 9156.67 449.321   4
  12  -5  -5 9021.96 434.834   6
  12  -5  -5 8619.09 406.023   5
  12   5  -4 1717.90 208.271   4
  12  -5  -4 1762.99 203.589   6
  12  -5  -4 1868.21 216.275   5
  12  -5  -3 248.655 122.079   5
  12   5  -3 231.572 97.4009   4
  12  -5  -3 223.633 85.7013   6
  12  -5  -2 295.420 130.508   5
  12   5  -2 299.008 110.528   4
  12  -5  -2 210.718 84.1140   6
  12   5  -1 3758.77 305.071   4
  12  -5  -1 4081.42 314.716   6
  12  -5  -1 4027.84 312.472   5
  12   5   0 4286.97 324.849   4
  12  -5   0 4305.46 330.225   6
  12  -5   0 4143.67 314.861   5
  12  -5   1 1893.27 224.775   6
  12  -5   1 2164.19 233.462   5
  12  -5   2 3957.02 323.839   6
  12  -5   2 3868.67 282.366   5
  12  -5   3 180.876 84.6279   6
  12  -5   3 289.814 106.492   5
  12  -5   4 487.552 123.278   6
  12  -5   4 480.057 116.965   5
  12   5   5 396.817 127.302   7
  12  -5   5 514.957 128.870   6
  12  -5   5 223.796 87.4986   5
  12   5   6 236.972 99.5917   7
  12   5   7 184.321 79.0412   7
  12   5   8 342.416 87.6924   7
  12   5   9 1183.44 123.408   7
  12   6 -14 26.6911 30.5157   4
  12   6 -13 1116.50 106.416   4
  12   6 -12 479.479 89.9155   4
  12   6 -11 1795.63 167.942   4
  12   6 -10 56.7534 71.1989   4
  12   6  -9 2476.97 221.919   4
  12   6  -8 1880.34 197.998   4
  12   6  -7 1361.22 175.291   4
  12   6  -6 525.903 118.271   4
  12  -6  -6 786.417 141.878   5
  12  -6  -5-1.97083 88.0512   5
  12   6  -5 69.9705 85.9595   4
  12   6  -4 3351.23 279.952   4
  12  -6  -4 3183.23 261.252   5
  12   6  -3 3195.60 285.016   4
  12  -6  -3 3477.00 289.356   5
  12   6  -2 1756.94 219.437   4
  12  -6  -2 1720.31 212.141   5
  12  -6  -1 294.319 138.008   5
  12   6  -1 110.728 89.5272   4
  12  -6  -1 166.890 75.3602   6
  12  -6   0 1587.39 196.898   6
  12  -6   0 1643.49 211.388   5
  12  -6   1 859.760 147.157   6
  12  -6   1 896.892 167.992   5
  12  -6   2 378.754 112.992   6
  12  -6   2 418.375 131.103   5
  12  -6   3-0.60580 69.3642   6
  12  -6   3-115.087 87.8566   5
  12  -6   4 4289.08 259.573   5
  12   6   5 39.7101 66.1780   7
  12  -6   5-62.1934 68.3781   5
  12   6   6 429.630 98.2685   7
  12   6   7 7474.57 339.432   7
  12   6   8 1502.25 137.017   7
  12   7 -12 993.818 95.8334   4
  12   7 -11-16.6135 44.2208   4
  12   7 -10 802.468 111.115   4
  12   7  -9 145.189 69.9095   4
  12   7  -8 52.9507 59.0437   4
  12   7  -7 3184.64 245.638   4
  12   7  -6 15665.9 551.762   4
  12  -7  -6 15819.7 490.120   5
  12   7  -5 19232.1 631.938   4
  12  -7  -5 20030.4 581.543   5
  12  -7  -4 476.836 131.744   5
  12   7  -4 449.452 118.183   4
  12   7  -3 23473.1 724.600   4
  12  -7  -3 23049.4 671.627   5
  12   7  -2 4645.90 329.713   4
  12  -7  -2 4828.32 324.448   5
  12  -7  -1 2041.24 223.293   5
  12  -7   0 1401.84 188.051   5
  12  -7   1 5254.44 314.292   5
  12  -7   2 3091.96 235.371   5
  12  -7   3 2687.39 210.254   5
  12  -7   4 801.195 114.654   5
  12   7   5 2172.25 194.924   7
  12  -7   5 1871.28 146.688   5
  12   7   6 143.130 66.8716   7
  12   7   7 2757.52 174.959   7
  12   8 -10 333.521 64.6127   4
  12   8  -9 661.723 94.3183   4
  12   8  -8 104.640 55.3666   4
  12   8  -7 343.649 86.1903   4
  12   8  -6 7836.55 358.432   4
  12  -8  -6 8817.41 324.856   5
  12   8  -5 3013.43 235.502   4
  12  -8  -5 3322.70 225.786   5
  12  -8  -4 80.2093 92.3341   5
  12   8  -4-8.07326 60.0921   4
  12  -8  -3 5533.31 313.943   5
  12  -8  -2 585.843 133.856   5
  12  -8  -1 1774.70 189.366   5
  12  -8   0 257.029 95.8298   5
  12  -8   1 332.308 101.137   5
  12  -8   2 3084.63 208.924   5
  12  -8   3 8259.18 302.835   5
  12   8   4 218.900 72.6613   7
  12  -8   4 116.940 57.8270   5
  12   8   5 842.825 107.223   7
  12   8   6 2539.33 150.806   7
  12  -9  -6 389.905 71.6144   5
  12  -9  -5 1392.10 128.599   5
  12  -9  -4 1621.77 145.432   5
  12  -9  -3 14.9985 64.5604   5
  12  -9  -2 9928.38 353.667   5
  12  -9  -1 33.6851 65.0977   5
  12  -9   0 5714.02 255.021   5
  12  -9   1 3606.96 200.546   5
  12  -9   2 918.653 102.673   5
  12   9   3 376.189 72.4977   7
  12  -9   3 259.100 59.8456   5
  12 -10  -4 672.169 73.8473   5
  12 -10  -3 397.615 68.0948   5
  12 -10  -2 1696.29 119.020   5
  12 -10  -1 1764.56 120.692   5
  12 -10   0 492.752 71.0158   5
  13   0 -15 1197.39 104.021   4
  13   0 -14-57.5486 45.9684   4
  13   0 -13 1832.86 163.756   4
  13   0 -12 13.0185 55.1948   4
  13   0 -11 219.468 72.7792   4
  13   0 -10 15.6141 58.4500   4
  13   0  -9 2213.02 211.578   4
  13   0  -8 103.109 69.7167   4
  13   0  -7 23.6889 64.8635   4
 -13   0   6-110.370 94.5216   1
  13   0  -5 14257.3 630.086   6
 -13   0   5 13439.2 691.471   1
  13   0  -4 137.018 118.641   6
  13   0  -3 19546.5 724.925   6
  13   0  -2 77.2877 101.200   6
  13   0  -1 35750.2 968.678   6
  13   0   0 69.8632 83.1907   6
  13   0   1 7838.64 422.706   7
  13   0   1 7473.55 450.852   6
  13   0   2 173.562 81.3787   7
  13   0   2 64.5215 66.7002   6
  13   0   3 157.057 102.791   7
  13   0   3 35.3647 85.3459   6
  13   0   4 87.5541 79.4423   7
  13   0   4-161.851 85.6504   6
  13   0   5 2439.69 245.650   7
[truncated: 6,504,309 more chars]
