# Supplementary material for: Rich polymorphism in nicotinamide revealed by melt crystallization and crystal structure prediction
Source: Commun Chem. 2020 Nov 4;3:152. doi: 10.1038/s42004-020-00401-1 (PMC9814109; doi:10.1038/s42004-020-00401-1)
Supplement: Supplementary file 5 — Supplementary Data 2 [file 42004_2020_401_MOESM5_ESM.cif]

data_Rank1_0.00

_symmetry_space_group_name_H-M 'P 1 2_1/c 1'
_symmetry_Int_Tables_number 14

_cell_length_a         3.92487891
_cell_length_b        15.21696131
_cell_length_c         9.47544203
_cell_angle_alpha     90.00000000
_cell_angle_beta      97.21095583
_cell_angle_gamma     90.00000000

loop_
_space_group_symop_operation_xyz
-x,-y,-z
-x,y+1/2,-z+1/2
x,-y+1/2,z+1/2
x,y,z

loop_
_atom_site_label
_atom_site_type_symbol
_atom_site_fract_x
_atom_site_fract_y
_atom_site_fract_z
_atom_site_occupancy
C_00  C       0.66154900      0.98321300      0.35253500  1.0000
C_01  C       0.49156600      1.01011600      0.22125900  1.0000
N_02  N       0.66725400      0.89908000      0.39801600  1.0000
C_03  C       0.49421300      0.83874900      0.31307700  1.0000
H_04  H       0.51057100      0.77140000      0.35277700  1.0000
H_05  H       0.79841300      1.03106700      0.42418500  1.0000
C_06  C       0.32002000      0.94662200      0.13341600  1.0000
C_07  C       0.31348300      0.85929800      0.17976100  1.0000
H_08  H       0.19181100      0.96250900      0.02827400  1.0000
H_09  H       0.49619900      1.07874500      0.18815000  1.0000
C_0a  C       0.12321600      0.79323000      0.08132500  1.0000
O_0b  O       0.05068200      0.81188400     -0.04822900  1.0000
N_0c  N       0.03830800      0.71551700      0.13672900  1.0000
H_0d  H       0.05647100      0.70567800      0.24414200  1.0000
H_0e  H      -0.09178500      0.67039000      0.06893100  1.0000

#End

data_Rank2_0.53

_symmetry_space_group_name_H-M 'P 1 2_1/c 1'
_symmetry_Int_Tables_number 14

_cell_length_a         4.48903106
_cell_length_b        28.48170438
_cell_length_c         8.94051766
_cell_angle_alpha     90.00000000
_cell_angle_beta      87.36732947
_cell_angle_gamma     90.00000000

loop_
_space_group_symop_operation_xyz
-x,-y,-z
-x,y+1/2,-z+1/2
x,-y+1/2,z+1/2
x,y,z

loop_
_atom_site_label
_atom_site_type_symbol
_atom_site_fract_x
_atom_site_fract_y
_atom_site_fract_z
_atom_site_occupancy
C_00  C       1.17480253      0.98931230      0.14221578  1.0000
C_01  C       1.01072077      1.00972750      0.26144855  1.0000
N_02  N       1.15411315      0.94357527      0.10550764  1.0000
C_03  C       0.96504694      0.91655219      0.18926222  1.0000
H_04  H       0.95785346      0.87962506      0.15694340  1.0000
H_05  H       1.32771168      1.01071494      0.07274233  1.0000
C_06  C       0.81815089      0.98139802      0.34804006  1.0000
C_07  C       0.79139232      0.93369187      0.31220158  1.0000
H_08  H       0.69011177      0.99604897      0.44283182  1.0000
H_09  H       1.03648818      1.04679261      0.28728906  1.0000
C_0a  C       0.59115097      0.90341977      0.41156380  1.0000
O_0b  O       0.51574404      0.91764927      0.54114095  1.0000
N_0c  N       0.50515528      0.86143362      0.35903021  1.0000
H_0d  H       0.52693822      0.85310348      0.24759387  1.0000
H_0e  H       0.37013493      0.84105249      0.42988281  1.0000
C_00  C       1.13512189      0.76148832      0.61794077  1.0000
C_01  C       0.97020348      0.74027138      0.73550749  1.0000
N_02  N       1.12667140      0.80794060      0.58981735  1.0000
C_03  C       0.95009711      0.83481475      0.68047930  1.0000
H_04  H       0.95458247      0.87233128      0.65584517  1.0000
H_05  H       1.27875602      0.73998670      0.54437295  1.0000
C_06  C       0.78931777      0.76837804      0.82893015  1.0000
C_07  C       0.77588992      0.81684983      0.80192268  1.0000
H_08  H       0.66099436      0.75327209      0.92317492  1.0000
H_09  H       0.98480874      0.70255372      0.75324996  1.0000
C_0a  C       0.59251203      0.84721795      0.90869855  1.0000
O_0b  O       0.53577132      0.83286543      1.04005646  1.0000
N_0c  N       0.50045801      0.88935220      0.85993976  1.0000
H_0d  H       0.51021677      0.89789036      0.74846309  1.0000
H_0e  H       0.37656596      0.90989306      0.93503299  1.0000

#End

data_Rank3_1.10

_symmetry_space_group_name_H-M 'P 1 2_1/c 1'
_symmetry_Int_Tables_number 14

_cell_length_a        12.96857620
_cell_length_b         5.10939688
_cell_length_c        17.11050806
_cell_angle_alpha     90.00000000
_cell_angle_beta      92.99769310
_cell_angle_gamma     90.00000000

loop_
_space_group_symop_operation_xyz
-x,-y,-z
-x,y+1/2,-z+1/2
x,-y+1/2,z+1/2
x,y,z

loop_
_atom_site_label
_atom_site_type_symbol
_atom_site_fract_x
_atom_site_fract_y
_atom_site_fract_z
_atom_site_occupancy
C_00  C       0.73016176      0.36091733      0.70600889  1.0000
C_01  C       0.79869339      0.57119992      0.70204572  1.0000
N_02  N       0.73707704      0.17683867      0.76243028  1.0000
C_03  C       0.81508003      0.19817207      0.81703135  1.0000
H_04  H       0.81849660      0.04764789      0.86259796  1.0000
H_05  H       0.66698004      0.34010727      0.66172299  1.0000
C_06  C       0.87801093      0.59306621      0.75953536  1.0000
C_07  C       0.88767990      0.40257551      0.81851016  1.0000
H_08  H       0.93325383      0.75361882      0.75970284  1.0000
H_09  H       0.78967760      0.71271294      0.65453203  1.0000
C_0a  C       0.97374438      0.43081194      0.87989990  1.0000
O_0b  O       1.01383114      0.65295561      0.89256157  1.0000
N_0c  N       1.00671236      0.21621831      0.91917004  1.0000
H_0d  H       0.98585994      0.03065031      0.90243904  1.0000
H_0e  H       1.06982413      0.23515770      0.95764393  1.0000
C_00  C       0.46009354      0.39548752      0.85652842  1.0000
C_01  C       0.52319161      0.60510052      0.83708179  1.0000
N_02  N       0.48431624      0.22622036      0.91496010  1.0000
C_03  C       0.57476492      0.26265072      0.95570762  1.0000
H_04  H       0.59082168      0.12463108      1.00370550  1.0000
H_05  H       0.38686434      0.36307861      0.82344279  1.0000
C_06  C       0.61631056      0.64259365      0.87985395  1.0000
C_07  C       0.64361660      0.46730588      0.94044109  1.0000
H_08  H       0.66734542      0.80356348      0.86610517  1.0000
H_09  H       0.49929778      0.73571210      0.78923285  1.0000
C_0a  C       0.74319797      0.50533574      0.98741247  1.0000
O_0b  O       0.78502051      0.72847933      0.99307349  1.0000
N_0c  N       0.78571709      0.29335471      1.02282538  1.0000
H_0d  H       0.76086346      0.10763141      1.01001720  1.0000
H_0e  H       0.85622448      0.31363939      1.05281871  1.0000

#End

data_Rank4_1.34

_symmetry_space_group_name_H-M 'P 1 2_1/c 1'
_symmetry_Int_Tables_number 14

_cell_length_a         3.88091112
_cell_length_b        10.29945875
_cell_length_c        19.45763917
_cell_angle_alpha     90.00000000
_cell_angle_beta      47.76929843
_cell_angle_gamma     90.00000000

loop_
_space_group_symop_operation_xyz
-x,-y,-z
-x,y+1/2,-z+1/2
x,-y+1/2,z+1/2
x,y,z

loop_
_atom_site_label
_atom_site_type_symbol
_atom_site_fract_x
_atom_site_fract_y
_atom_site_fract_z
_atom_site_occupancy
C_00  C      -0.45916758      0.61250815      0.89588182  1.0000
C_01  C      -0.24549160      0.49314891      0.88006049  1.0000
N_02  N      -0.28134626      0.70131483      0.82836993  1.0000
C_03  C       0.12598711      0.67405913      0.74326311  1.0000
H_04  H       0.26625023      0.74598255      0.68899475  1.0000
H_05  H      -0.78391680      0.63982082      0.96495973  1.0000
C_06  C       0.17636391      0.46540605      0.79094519  1.0000
C_07  C       0.37191458      0.55816137      0.72076843  1.0000
H_08  H       0.35396580      0.37397539      0.77723535  1.0000
H_09  H      -0.40124535      0.42272622      0.93587029  1.0000
C_0a  C       0.84090111      0.54190535      0.62450051  1.0000
O_0b  O       1.09953959      0.63976888      0.58220037  1.0000
N_0c  N       0.95794828      0.42064663      0.59067521  1.0000
H_0d  H       0.71459682      0.34712596      0.62433377  1.0000
H_0e  H       1.28570620      0.40121540      0.52771387  1.0000

#End

data_Rank5_1.45

_symmetry_space_group_name_H-M 'P 1 2_1/c 1'
_symmetry_Int_Tables_number 14

_cell_length_a         9.96230050
_cell_length_b         5.09957921
_cell_length_c        14.04165130
_cell_angle_alpha     90.00000000
_cell_angle_beta     127.22476047
_cell_angle_gamma     90.00000000

loop_
_space_group_symop_operation_xyz
-x,-y,-z
-x,y+1/2,-z+1/2
x,-y+1/2,z+1/2
x,y,z

loop_
_atom_site_label
_atom_site_type_symbol
_atom_site_fract_x
_atom_site_fract_y
_atom_site_fract_z
_atom_site_occupancy
C_00  C       0.39312400      0.07489600      0.77915400  1.0000
C_01  C       0.28124500     -0.13279100      0.74686700  1.0000
N_02  N       0.43044600      0.25704800      0.86153100  1.0000
C_03  C       0.35279000      0.23743500      0.91315100  1.0000
H_04  H       0.38756400      0.38423200      0.98139300  1.0000
H_05  H       0.45553500      0.09480500      0.73698400  1.0000
C_06  C       0.20349400     -0.15268900      0.80202900  1.0000
C_07  C       0.23775700      0.03722800      0.88623100  1.0000
H_08  H       0.11665400     -0.31180000      0.78130300  1.0000
H_09  H       0.25581000     -0.27392200      0.67952700  1.0000
C_0a  C       0.15335200      0.01490100      0.94496000  1.0000
O_0b  O       0.09493800     -0.20339900      0.94676600  1.0000
N_0c  N       0.14103800      0.23178000      0.99375100  1.0000
H_0d  H       0.06946100      0.22106600      1.02413600  1.0000
H_0e  H       0.16227200      0.41564800      0.97644700  1.0000

#End

data_Rank6_1.47

_symmetry_space_group_name_H-M 'P -1'
_symmetry_Int_Tables_number 2

_cell_length_a        13.18273801
_cell_length_b        12.19320687
_cell_length_c         3.76199086
_cell_angle_alpha     93.03634948
_cell_angle_beta      94.53754921
_cell_angle_gamma     71.32999892

loop_
_space_group_symop_operation_xyz
-x,-y,-z
x,y,z

loop_
_atom_site_label
_atom_site_type_symbol
_atom_site_fract_x
_atom_site_fract_y
_atom_site_fract_z
_atom_site_occupancy
C_00  C       0.58051779      0.86929304      0.33719149  1.0000
C_01  C       0.67169490      0.90505422      0.38068952  1.0000
N_02  N       0.57796433      0.76672648      0.44499440  1.0000
C_03  C       0.67009121      0.69361807      0.58570940  1.0000
H_04  H       0.66602545      0.61164245      0.67751515  1.0000
H_05  H       0.50540864      0.92553448      0.21294400  1.0000
C_06  C       0.76644749      0.82875369      0.53081938  1.0000
C_07  C       0.76720328      0.71893483      0.62613389  1.0000
H_08  H       0.83884848      0.85353717      0.57194958  1.0000
H_09  H       0.66954628      0.99022953      0.29758051  1.0000
C_0a  C       0.86911510      0.63272698      0.77161322  1.0000
O_0b  O       0.94001479      0.66571991      0.94965187  1.0000
N_0c  N       0.87992453      0.52070789      0.70175656  1.0000
H_0d  H       0.82250597      0.49524106      0.54856494  1.0000
H_0e  H       0.94621642      0.45795937      0.80801864  1.0000
C_00  C       0.63885361      0.41016284      0.21438856  1.0000
C_01  C       0.60992616      0.31857898      0.04645320  1.0000
N_02  N       0.74088674      0.41135663      0.25472155  1.0000
C_03  C       0.81756544      0.32031787      0.12046729  1.0000
H_04  H       0.89899868      0.32470532      0.16355641  1.0000
H_05  H       0.57826315      0.48566443      0.32390871  1.0000
C_06  C       0.68999437      0.22540263     -0.09503465  1.0000
C_07  C       0.79657116      0.22585471     -0.06285170  1.0000
H_08  H       0.67117232      0.15301199     -0.23482115  1.0000
H_09  H       0.52683847      0.31953086      0.02254871  1.0000
C_0a  C       0.88177518      0.12797478     -0.23347519  1.0000
O_0b  O       0.85611869      0.04718650     -0.39696884  1.0000
N_0c  N       0.98303079      0.13207474     -0.21320709  1.0000
H_0d  H       1.00603555      0.19761333     -0.08959456  1.0000
H_0e  H       1.04057884      0.06612595     -0.33640891  1.0000

#End

data_Rank7_1.49

_symmetry_space_group_name_H-M 'P 1 2_1/c 1'
_symmetry_Int_Tables_number 14

_cell_length_a         7.39899277
_cell_length_b        20.94903723
_cell_length_c         7.34238618
_cell_angle_alpha     90.00000000
_cell_angle_beta      90.24879993
_cell_angle_gamma     90.00000000

loop_
_space_group_symop_operation_xyz
-x,-y,-z
-x,y+1/2,-z+1/2
x,-y+1/2,z+1/2
x,y,z

loop_
_atom_site_label
_atom_site_type_symbol
_atom_site_fract_x
_atom_site_fract_y
_atom_site_fract_z
_atom_site_occupancy
C_00  C       0.13784406      0.52582150      0.77689832  1.0000
C_01  C       0.19329540      0.58141280      0.68829411  1.0000
N_02  N       0.15346646      0.46717531      0.70335622  1.0000
C_03  C       0.22589933      0.46272387      0.53609643  1.0000
H_04  H       0.23989545      0.41437369      0.48304666  1.0000
H_05  H       0.07849882      0.52850955      0.91233173  1.0000
C_06  C       0.26688501      0.57636564      0.51455251  1.0000
C_07  C       0.28329029      0.51578024      0.43458112  1.0000
H_08  H       0.31134334      0.61862459      0.44104600  1.0000
H_09  H       0.17842883      0.62761395      0.75470224  1.0000
C_0a  C       0.35991664      0.51021810      0.24568268  1.0000
O_0b  O       0.40862905      0.56008929      0.16232392  1.0000
N_0c  N       0.37173992      0.45205822      0.16946903  1.0000
H_0d  H       0.34514450      0.40988181      0.23725070  1.0000
H_0e  H       0.43846294      0.44850803      0.04697915  1.0000
C_00  C       0.46395578      0.21622771      0.77047239  1.0000
C_01  C       0.45689496      0.28272166      0.77765703  1.0000
N_02  N       0.32313920      0.17877709      0.81683879  1.0000
C_03  C       0.17003583      0.20761329      0.87077163  1.0000
H_04  H       0.05728242      0.17708029      0.91019870  1.0000
H_05  H       0.58681692      0.19261371      0.72436966  1.0000
C_06  C       0.29619572      0.31220716      0.82971568  1.0000
C_07  C       0.14760626      0.27395369      0.87668544  1.0000
H_08  H       0.28923528      0.36418715      0.83440388  1.0000
H_09  H       0.57585766      0.31047490      0.74256964  1.0000
C_0a  C      -0.03528402      0.29926288      0.92969201  1.0000
O_0b  O      -0.14693733      0.26494134      1.01103604  1.0000
N_0c  N      -0.07076085      0.36075850      0.88329222  1.0000
H_0d  H       0.01744665      0.38934677      0.81324662  1.0000
H_0e  H      -0.19896594      0.37779710      0.89904163  1.0000

#End

data_Rank8_1.73

_symmetry_space_group_name_H-M 'P 1 2_1 1'
_symmetry_Int_Tables_number 4

_cell_length_a         5.17361652
_cell_length_b        14.34597205
_cell_length_c         3.81394599
_cell_angle_alpha     90.00000000
_cell_angle_beta      86.07511869
_cell_angle_gamma     90.00000000

loop_
_space_group_symop_operation_xyz
-x,y+1/2,-z
x,y,z

loop_
_atom_site_label
_atom_site_type_symbol
_atom_site_fract_x
_atom_site_fract_y
_atom_site_fract_z
_atom_site_occupancy
C_00  C       0.29979562      0.92725770      0.88076269  1.0000
C_01  C       0.10749909      0.86377340      0.99460693  1.0000
N_02  N       0.51929573      0.90120374      0.69480020  1.0000
C_03  C       0.54992761      0.81030114      0.62235279  1.0000
H_04  H       0.72772168      0.78937330      0.47390218  1.0000
H_05  H       0.27905814      1.00143588      0.93841457  1.0000
C_06  C       0.14015996      0.76916162      0.91417715  1.0000
C_07  C       0.36834524      0.74113490      0.72333747  1.0000
H_08  H      -0.00756385      0.71823901      1.00018404  1.0000
H_09  H      -0.06541014      0.88927514      1.14254487  1.0000
C_0a  C       0.43553595      0.64263451      0.61606842  1.0000
O_0b  O       0.66965582      0.62003982      0.56257147  1.0000
N_0c  N       0.23941159      0.58253243      0.57379599  1.0000
H_0d  H       0.04975620      0.60259101      0.58767274  1.0000
H_0e  H       0.28744039      0.51618342      0.48641750  1.0000

#End

data_Rank9_2.22

_symmetry_space_group_name_H-M 'P 1 2_1/c 1'
_symmetry_Int_Tables_number 14

_cell_length_a         5.05835031
_cell_length_b         5.73528487
_cell_length_c        20.13376566
_cell_angle_alpha     90.00000000
_cell_angle_beta      77.90934028
_cell_angle_gamma     90.00000000

loop_
_space_group_symop_operation_xyz
-x,-y,-z
-x,y+1/2,-z+1/2
x,-y+1/2,z+1/2
x,y,z

loop_
_atom_site_label
_atom_site_type_symbol
_atom_site_fract_x
_atom_site_fract_y
_atom_site_fract_z
_atom_site_occupancy
C_00  C      -0.11859369      0.84603066      0.70561275  1.0000
C_01  C       0.12527758      0.83598688      0.65768003  1.0000
N_02  N      -0.31167679      0.68071329      0.71149672  1.0000
C_03  C      -0.26957986      0.50409423      0.66686270  1.0000
H_04  H      -0.42424380      0.36853907      0.67323960  1.0000
H_05  H      -0.16269633      0.99264607      0.74081069  1.0000
C_06  C       0.16564712      0.65286980      0.61102272  1.0000
C_07  C      -0.03800905      0.48431243      0.61451067  1.0000
H_08  H       0.35055330      0.64394642      0.57194332  1.0000
H_09  H       0.27964455      0.96896759      0.65702255  1.0000
C_0a  C      -0.02487715      0.28983738      0.56448382  1.0000
O_0b  O      -0.24035657      0.19659495      0.55498820  1.0000
N_0c  N       0.21977733      0.22217698      0.52957338  1.0000
H_0d  H       0.39361366      0.26401576      0.54529519  1.0000
H_0e  H       0.22701376      0.08015210      0.49783393  1.0000

#End

data_Rank10_2.37

_symmetry_space_group_name_H-M 'P 1 2_1/c 1'
_symmetry_Int_Tables_number 14

_cell_length_a         8.11671984
_cell_length_b         5.04392274
_cell_length_c        13.95474018
_cell_angle_alpha     90.00000000
_cell_angle_beta      96.97482291
_cell_angle_gamma     90.00000000

loop_
_space_group_symop_operation_xyz
-x,-y,-z
-x,y+1/2,-z+1/2
x,-y+1/2,z+1/2
x,y,z

loop_
_atom_site_label
_atom_site_type_symbol
_atom_site_fract_x
_atom_site_fract_y
_atom_site_fract_z
_atom_site_occupancy
C_00  C       0.39330600      0.06848200      0.66715100  1.0000
C_01  C       0.28389000     -0.14351300      0.64597300  1.0000
N_02  N       0.42806700      0.24866300      0.60110200  1.0000
C_03  C       0.35015100      0.22256000      0.51081100  1.0000
H_04  H       0.38349000      0.36835500      0.45832200  1.0000
H_05  H       0.45567600      0.09383700      0.74043800  1.0000
C_06  C       0.20523100     -0.16990200      0.55219100  1.0000
C_07  C       0.23693100      0.01771800      0.48263300  1.0000
H_08  H       0.11913000     -0.33208900      0.53218700  1.0000
H_09  H       0.26025200     -0.28266900      0.70236300  1.0000
C_0a  C       0.15179000     -0.01183500      0.38184200  1.0000
O_0b  O       0.09442600     -0.23414000      0.35278800  1.0000
N_0c  N       0.13907400      0.20528300      0.32543000  1.0000
H_0d  H       0.06698400      0.20005800      0.25956900  1.0000
H_0e  H       0.16173000      0.39102900      0.35337200  1.0000

#End

data_Rank11_2.39

_symmetry_space_group_name_H-M 'P 1 2_1/c 1'
_symmetry_Int_Tables_number 14

_cell_length_a         9.99615364
_cell_length_b         6.06615976
_cell_length_c         9.88376951
_cell_angle_alpha     90.00000000
_cell_angle_beta     101.46125848
_cell_angle_gamma     90.00000000

loop_
_space_group_symop_operation_xyz
-x,-y,-z
-x,y+1/2,-z+1/2
x,-y+1/2,z+1/2
x,y,z

loop_
_atom_site_label
_atom_site_type_symbol
_atom_site_fract_x
_atom_site_fract_y
_atom_site_fract_z
_atom_site_occupancy
C_00  C       0.09185100      0.26628100      0.12189500  1.0000
C_01  C       0.16675700      0.21937900      0.01995500  1.0000
N_02  N       0.10064100      0.46013500      0.18988900  1.0000
C_03  C       0.19026100      0.60935200      0.16147600  1.0000
H_04  H       0.19325400      0.76609000      0.21653000  1.0000
H_05  H       0.02269500      0.14471100      0.15243400  1.0000
C_06  C       0.25953100      0.37520000     -0.00898300  1.0000
C_07  C       0.27535100      0.57297100      0.06606500  1.0000
H_08  H       0.32100400      0.34391900     -0.08659300  1.0000
H_09  H       0.15237600      0.06439000     -0.03651200  1.0000
C_0a  C       0.37755300      0.74026300      0.04108600  1.0000
O_0b  O       0.40966400      0.75520700     -0.07590100  1.0000
N_0c  N       0.43288200      0.87222100      0.14670900  1.0000
H_0d  H       0.41208000      0.85304100      0.24324900  1.0000
H_0e  H       0.49344900      1.00094900      0.12720600  1.0000

#End

data_Rank12_2.57

_symmetry_space_group_name_H-M 'P -1'
_symmetry_Int_Tables_number 2

_cell_length_a         3.68633619
_cell_length_b        12.94075752
_cell_length_c        12.65411749
_cell_angle_alpha    104.62095563
_cell_angle_beta      89.25242071
_cell_angle_gamma     95.39501445

loop_
_space_group_symop_operation_xyz
-x,-y,-z
x,y,z

loop_
_atom_site_label
_atom_site_type_symbol
_atom_site_fract_x
_atom_site_fract_y
_atom_site_fract_z
_atom_site_occupancy
C_00  C       0.36466082      0.10508952      0.12267636  1.0000
C_01  C       0.39444417      0.20519113      0.09865786  1.0000
N_02  N       0.47024406      0.08950114      0.21858615  1.0000
C_03  C       0.60215953      0.17643115      0.29534736  1.0000
H_04  H       0.69237729      0.16175116      0.37190899  1.0000
H_05  H       0.25099926      0.03339287      0.06238961  1.0000
C_06  C       0.53207153      0.29465602      0.17924834  1.0000
C_07  C       0.63455809      0.28119649      0.28093379  1.0000
H_08  H       0.55588215      0.37407900      0.16397231  1.0000
H_09  H       0.30686339      0.21467664      0.02001026  1.0000
C_0a  C       0.78387434      0.37579027      0.36930427  1.0000
O_0b  O       0.95058094      0.45694220      0.34569610  1.0000
N_0c  N       0.73736037      0.36968228      0.47277415  1.0000
H_0d  H       0.58800694      0.30642041      0.49338780  1.0000
H_0e  H       0.84595680      0.43221923      0.53506698  1.0000
C_00  C       0.22596425      0.12319236      0.58867406  1.0000
C_01  C       0.06731301      0.09387068      0.67902649  1.0000
N_02  N       0.31439170      0.22575208      0.58580895  1.0000
C_03  C       0.24124601      0.30299653      0.67453314  1.0000
H_04  H       0.31821025      0.38532329      0.66983259  1.0000
H_05  H       0.28786825      0.06241966      0.51522481  1.0000
C_06  C      -0.00395698      0.17459556      0.77097506  1.0000
C_07  C       0.08086584      0.28205015      0.76908567  1.0000
H_08  H      -0.12799165      0.15533722      0.84322886  1.0000
H_09  H      -0.00042606      0.01015720      0.67888717  1.0000
C_0a  C       0.01265834      0.36986590      0.86851448  1.0000
O_0b  O       0.01043518      0.35038418      0.96088899  1.0000
N_0c  N      -0.04748524      0.46630385      0.85350572  1.0000
H_0d  H      -0.02664270      0.48394667      0.77913532  1.0000
H_0e  H      -0.05551935      0.53038428      0.92123260  1.0000

#End

data_Rank13_2.70

_symmetry_space_group_name_H-M 'P -1'
_symmetry_Int_Tables_number 2

_cell_length_a         5.65228622
_cell_length_b        20.03321528
_cell_length_c         5.06677810
_cell_angle_alpha     84.82814283
_cell_angle_beta      88.27893487
_cell_angle_gamma     89.49465640

loop_
_space_group_symop_operation_xyz
-x,-y,-z
x,y,z

loop_
_atom_site_label
_atom_site_type_symbol
_atom_site_fract_x
_atom_site_fract_y
_atom_site_fract_z
_atom_site_occupancy
C_00  C       0.15192167      0.20821338      0.87403902  1.0000
C_01  C       0.16125694      0.15943216      0.69287927  1.0000
N_02  N       0.31699130      0.21380207      1.05739075  1.0000
C_03  C       0.49298771      0.16842274      1.07049338  1.0000
H_04  H       0.62852299      0.17442895      1.21549776  1.0000
H_05  H       0.00622911      0.24434401      0.87443473  1.0000
C_06  C       0.34347240      0.11194261      0.71033032  1.0000
C_07  C       0.51211844      0.11545580      0.90652434  1.0000
H_08  H       0.35141254      0.07218682      0.57680959  1.0000
H_09  H       0.02827418      0.15888204      0.54177433  1.0000
C_0a  C       0.70650703      0.06500977      0.95362318  1.0000
O_0b  O       0.79780002      0.05575638      1.17868998  1.0000
N_0c  N       0.77657092      0.02960701      0.75116389  1.0000
H_0d  H       0.73539860      0.04466869      0.55958329  1.0000
H_0e  H       0.91862817     -0.00255022      0.78000061  1.0000
C_00  C       0.65099013      0.29477060      0.52475099  1.0000
C_01  C       0.65076813      0.33951937      0.72149841  1.0000
N_02  N       0.82465020      0.29210857      0.33803791  1.0000
C_03  C       1.00113470      0.33655850      0.33798997  1.0000
H_04  H       1.14451724      0.33114324      0.19179533  1.0000
H_05  H       0.50604035      0.25945382      0.51543117  1.0000
C_06  C       0.83282474      0.38601025      0.71749154  1.0000
C_07  C       1.01105907      0.38573512      0.51861112  1.0000
H_08  H       0.83912752      0.42241527      0.86453541  1.0000
H_09  H       0.51112302      0.33736669      0.87461001  1.0000
C_0a  C       1.21061002      0.43435211      0.51467895  1.0000
O_0b  O       1.26297244      0.45975325      0.72470381  1.0000
N_0c  N       1.33323806      0.44852752      0.28544607  1.0000
H_0d  H       1.27228288      0.43790081      0.10596423  1.0000
H_0e  H       1.47520495      0.48052057      0.28386603  1.0000

#End

data_Rank14_2.72

_symmetry_space_group_name_H-M 'P 1 2_1/c 1'
_symmetry_Int_Tables_number 14

_cell_length_a         7.51779301
_cell_length_b         7.23506838
_cell_length_c        24.53110973
_cell_angle_alpha     90.00000000
_cell_angle_beta     120.21755415
_cell_angle_gamma     90.00000000

loop_
_space_group_symop_operation_xyz
-x,-y,-z
-x,y+1/2,-z+1/2
x,-y+1/2,z+1/2
x,y,z

loop_
_atom_site_label
_atom_site_type_symbol
_atom_site_fract_x
_atom_site_fract_y
_atom_site_fract_z
_atom_site_occupancy
C_00  C       0.39126135      1.04250763      0.65471625  1.0000
C_01  C       0.32154768      0.96933355      0.59454664  1.0000
N_02  N       0.51758285      0.95102338      0.70828993  1.0000
C_03  C       0.58009163      0.78199036      0.70251028  1.0000
H_04  H       0.68142263      0.70793675      0.74601590  1.0000
H_05  H       0.34552842      1.18136253      0.66031807  1.0000
C_06  C       0.38867354      0.79426553      0.58911517  1.0000
C_07  C       0.52222204      0.69692951      0.64450610  1.0000
H_08  H       0.34034999      0.73851424      0.54236236  1.0000
H_09  H       0.21900059      1.04953196      0.55267003  1.0000
C_0a  C       0.60919208      0.51002382      0.64455964  1.0000
O_0b  O       0.76143726      0.44614979      0.69415730  1.0000
N_0c  N       0.52135668      0.41569315      0.59021886  1.0000
H_0d  H       0.39114281      0.45804090      0.54977996  1.0000
H_0e  H       0.59439113      0.29846449      0.58714205  1.0000
C_00  C       0.00860885      1.51798413      0.41758386  1.0000
C_01  C      -0.10659495      1.45766108      0.35521192  1.0000
N_02  N       0.16128011      1.41677646      0.46340340  1.0000
C_03  C       0.19966221      1.25008726      0.44748195  1.0000
H_04  H       0.32562192      1.16961273      0.48437614  1.0000
H_05  H      -0.02015079      1.65239159      0.43195326  1.0000
C_06  C      -0.06571025      1.28413455      0.33903175  1.0000
C_07  C       0.08976633      1.17552739      0.38635914  1.0000
H_08  H      -0.15782586      1.23591373      0.29044919  1.0000
H_09  H      -0.23008390      1.54119643      0.31913689  1.0000
C_0a  C       0.14936869      0.98451216      0.37737794  1.0000
O_0b  O       0.27219701      0.89194379      0.42520506  1.0000
N_0c  N       0.07018627      0.91744212      0.31844215  1.0000
H_0d  H      -0.03122009      0.98679886      0.27830058  1.0000
H_0e  H       0.11946362      0.78953519      0.31316269  1.0000

#End

data_Rank15_2.83

_symmetry_space_group_name_H-M 'P 1 2_1/c 1'
_symmetry_Int_Tables_number 14

_cell_length_a        14.98013055
_cell_length_b         3.88390453
_cell_length_c        10.31127662
_cell_angle_alpha     90.00000000
_cell_angle_beta     108.91839996
_cell_angle_gamma     90.00000000

loop_
_space_group_symop_operation_xyz
-x,-y,-z
-x,y+1/2,-z+1/2
x,-y+1/2,z+1/2
x,y,z

loop_
_atom_site_label
_atom_site_type_symbol
_atom_site_fract_x
_atom_site_fract_y
_atom_site_fract_z
_atom_site_occupancy
C_00  C       0.41751200      0.60468100      0.82108000  1.0000
C_01  C       0.37895900      0.72335900      0.91946700  1.0000
N_02  N       0.36754800      0.42486500      0.70921900  1.0000
C_03  C       0.27655500      0.35828400      0.69324200  1.0000
H_04  H       0.23891100      0.20707300      0.60274400  1.0000
H_05  H       0.49133700      0.65577600      0.83142800  1.0000
C_06  C       0.28451600      0.65356500      0.90126300  1.0000
C_07  C       0.23122700      0.46528900      0.78619700  1.0000
H_08  H       0.25124000      0.74359500      0.97439800  1.0000
H_09  H       0.42078000      0.87099200      1.00815100  1.0000
C_0a  C       0.13149600      0.37010400      0.77272400  1.0000
O_0b  O       0.10312000      0.40119100      0.87482900  1.0000
N_0c  N       0.07559500      0.24739300      0.65168000  1.0000
H_0d  H       0.01027400      0.15187900      0.64497100  1.0000
H_0e  H       0.09607600      0.23308300      0.56670600  1.0000

#End

data_Rank16_2.97

_symmetry_space_group_name_H-M 'P 1 2_1/c 1'
_symmetry_Int_Tables_number 14

_cell_length_a        13.73678505
_cell_length_b         3.91611627
_cell_length_c        10.56590818
_cell_angle_alpha     90.00000000
_cell_angle_beta      92.66322859
_cell_angle_gamma     90.00000000

loop_
_space_group_symop_operation_xyz
-x,-y,-z
-x,y+1/2,-z+1/2
x,-y+1/2,z+1/2
x,y,z

loop_
_atom_site_label
_atom_site_type_symbol
_atom_site_fract_x
_atom_site_fract_y
_atom_site_fract_z
_atom_site_occupancy
C_00  C       0.41578700      1.13729500      0.13355600  1.0000
C_01  C       0.37193700      1.21975800      0.01540000  1.0000
N_02  N       0.36898100      0.96772800      0.22366500  1.0000
C_03  C       0.27664600      0.87026100      0.19624500  1.0000
H_04  H       0.24168200      0.73101900      0.27109100  1.0000
H_05  H       0.49108000      1.21103900      0.15829900  1.0000
C_06  C       0.27627100      1.11562400     -0.01175000  1.0000
C_07  C       0.22692700      0.93131300      0.07931000  1.0000
H_08  H       0.23908400      1.17790100     -0.10200000  1.0000
H_09  H       0.41081300      1.36295900     -0.05481100  1.0000
C_0a  C       0.12871500      0.78018800      0.04546900  1.0000
O_0b  O       0.10074900      0.74901000     -0.06942300  1.0000
N_0c  N       0.07459200      0.66741500      0.14001300  1.0000
H_0d  H       0.01053400      0.54150700      0.11681600  1.0000
H_0e  H       0.09500300      0.69606800      0.23335700  1.0000

#End

data_Rank17_3.08

_symmetry_space_group_name_H-M 'P 1 2_1/c 1'
_symmetry_Int_Tables_number 14

_cell_length_a         5.10127571
_cell_length_b         5.66945636
_cell_length_c        20.04245609
_cell_angle_alpha     90.00000000
_cell_angle_beta      94.09744866
_cell_angle_gamma     90.00000000

loop_
_space_group_symop_operation_xyz
-x,-y,-z
-x,y+1/2,-z+1/2
x,-y+1/2,z+1/2
x,y,z

loop_
_atom_site_label
_atom_site_type_symbol
_atom_site_fract_x
_atom_site_fract_y
_atom_site_fract_z
_atom_site_occupancy
C_00  C       0.34059800      0.33570400      0.29074400  1.0000
C_01  C       0.56560300      0.34096700      0.33495900  1.0000
N_02  N       0.16137700      0.16099200      0.28990600  1.0000
C_03  C       0.19942100     -0.01178700      0.33539600  1.0000
H_04  H       0.05680500     -0.15605000      0.33162100  1.0000
H_05  H       0.30026800      0.47733200      0.25452800  1.0000
C_06  C       0.60138400      0.16265800      0.38251900  1.0000
C_07  C       0.41262000     -0.01694300      0.38391600  1.0000
H_08  H       0.77168700      0.16067700      0.41859700  1.0000
H_09  H       0.70920700      0.48181200      0.33177100  1.0000
C_0a  C       0.45132000     -0.21307000      0.43356000  1.0000
O_0b  O       0.68021900     -0.26583200      0.45716900  1.0000
N_0c  N       0.23834500     -0.33201700      0.45061700  1.0000
H_0d  H       0.05041900     -0.27434400      0.43943500  1.0000
H_0e  H       0.26591500     -0.47351900      0.48260200  1.0000

#End

data_Rank18_3.11

_symmetry_space_group_name_H-M 'P 1 2_1/c 1'
_symmetry_Int_Tables_number 14

_cell_length_a         3.77585930
_cell_length_b        28.79699069
_cell_length_c         6.69620555
_cell_angle_alpha     90.00000000
_cell_angle_beta     129.03414805
_cell_angle_gamma     90.00000000

loop_
_space_group_symop_operation_xyz
-x,-y,-z
-x,y+1/2,-z+1/2
x,-y+1/2,z+1/2
x,y,z

loop_
_atom_site_label
_atom_site_type_symbol
_atom_site_fract_x
_atom_site_fract_y
_atom_site_fract_z
_atom_site_occupancy
C_00  C       0.29020836      0.70548108      0.85581125  1.0000
C_01  C      -0.01536791      0.67527725      0.65317327  1.0000
N_02  N       0.69459328      0.69146755      1.07401243  1.0000
C_03  C       0.79969866      0.64640631      1.09211908  1.0000
H_04  H       1.12799185      0.63523256      1.26759641  1.0000
H_05  H       0.20317970      0.74218994      0.84097441  1.0000
C_06  C       0.09828088      0.62838477      0.67521831  1.0000
C_07  C       0.51903281      0.61326237      0.90041956  1.0000
H_08  H      -0.13803330      0.60402955      0.52105364  1.0000
H_09  H      -0.33601386      0.68879144      0.48177769  1.0000
C_0a  C       0.69753934      0.56465708      0.94722444  1.0000
O_0b  O       1.01774351      0.55134257      1.17342976  1.0000
N_0c  N       0.51417222      0.53684749      0.74197338  1.0000
H_0d  H       0.29309138      0.54874704      0.55748486  1.0000
H_0e  H       0.65620402      0.50449865      0.77115068  1.0000

#End

data_Rank19_3.14

_symmetry_space_group_name_H-M 'P 1 2_1/c 1'
_symmetry_Int_Tables_number 14

_cell_length_a         8.03974325
_cell_length_b         5.05978823
_cell_length_c        30.38228983
_cell_angle_alpha     90.00000000
_cell_angle_beta     112.59529006
_cell_angle_gamma     90.00000000

loop_
_space_group_symop_operation_xyz
-x,-y,-z
-x,y+1/2,-z+1/2
x,-y+1/2,z+1/2
x,y,z

loop_
_atom_site_label
_atom_site_type_symbol
_atom_site_fract_x
_atom_site_fract_y
_atom_site_fract_z
_atom_site_occupancy
C_00  C       0.71814053      0.09098524      0.41576953  1.0000
C_01  C       0.63041245     -0.12307157      0.42662884  1.0000
N_02  N       0.82303547      0.26250144      0.44873080  1.0000
C_03  C       0.83971899      0.22568418      0.49410966  1.0000
H_04  H       0.92824131      0.36459273      0.52028631  1.0000
H_05  H       0.70344012      0.12470104      0.37894488  1.0000
C_06  C       0.65013021     -0.16081120      0.47374234  1.0000
C_07  C       0.75523789      0.01845428      0.50847068  1.0000
H_08  H       0.58460853     -0.32498163      0.48394280  1.0000
H_09  H       0.54735287     -0.25517092      0.39844483  1.0000
C_0a  C       0.77470837     -0.01908109      0.55907167  1.0000
O_0b  O       0.74840358     -0.24289682      0.57366305  1.0000
N_0c  N       0.81890977      0.19391155      0.58777860  1.0000
H_0d  H       0.81220833      0.38152359      0.57465478  1.0000
H_0e  H       0.81403065      0.17596358      0.62100753  1.0000
C_00  C       0.22230059      0.11707158      0.16439141  1.0000
C_01  C       0.13522553     -0.08970252      0.17743401  1.0000
N_02  N       0.32193750      0.30235598      0.19515701  1.0000
C_03  C       0.33437463      0.28688862      0.24052587  1.0000
H_04  H       0.41737330      0.43736893      0.26489089  1.0000
H_05  H       0.21141939      0.13350906      0.12756233  1.0000
C_06  C       0.15144165     -0.10539330      0.22462101  1.0000
C_07  C       0.25167190      0.08750066      0.25715983  1.0000
H_08  H       0.08799051     -0.26352264      0.23691533  1.0000
H_09  H       0.05641444     -0.23338377      0.15091914  1.0000
C_0a  C       0.26815758      0.06609578      0.30782296  1.0000
O_0b  O       0.24203254     -0.15435080      0.32359628  1.0000
N_0c  N       0.30789541      0.28474197      0.33510026  1.0000
H_0d  H       0.29792198      0.47078544      0.32110903  1.0000
H_0e  H       0.30392278      0.27046384      0.36849806  1.0000

#End

data_Rank20_3.14

_symmetry_space_group_name_H-M 'P 1 2_1/c 1'
_symmetry_Int_Tables_number 14

_cell_length_a        15.06628808
_cell_length_b         5.01783537
_cell_length_c        17.46776049
_cell_angle_alpha     90.00000000
_cell_angle_beta      58.84738541
_cell_angle_gamma     90.00000000

loop_
_space_group_symop_operation_xyz
-x,-y,-z
-x,y+1/2,-z+1/2
x,-y+1/2,z+1/2
x,y,z

loop_
_atom_site_label
_atom_site_type_symbol
_atom_site_fract_x
_atom_site_fract_y
_atom_site_fract_z
_atom_site_occupancy
C_00  C       0.26637344      0.59132257      0.41377988  1.0000
C_01  C       0.20015843      0.37343621      0.45344405  1.0000
N_02  N       0.25971383      0.76090786      0.35716398  1.0000
C_03  C       0.18400244      0.71699320      0.33955196  1.0000
H_04  H       0.18061132      0.85732742      0.29320465  1.0000
H_05  H       0.32771921      0.63030846      0.42801407  1.0000
C_06  C       0.12310004      0.32786030      0.43362571  1.0000
C_07  C       0.11353193      0.50344432      0.37581090  1.0000
H_08  H       0.06974669      0.16044230      0.46278389  1.0000
H_09  H       0.20898992      0.24391866      0.49912649  1.0000
C_0a  C       0.02902327      0.45614721      0.35614771  1.0000
O_0b  O      -0.01045404      0.22752415      0.36668143  1.0000
N_0c  N      -0.00261919      0.66679501      0.32879354  1.0000
H_0d  H       0.01759438      0.85707813      0.33460708  1.0000
H_0e  H      -0.06640036      0.65076192      0.32259809  1.0000
C_00  C       0.54037160      0.58419418      0.12488693  1.0000
C_01  C       0.47715088      0.37107817      0.17495807  1.0000
N_02  N       0.51650133      0.75400352      0.07844000  1.0000
C_03  C       0.42608141      0.71426429      0.08203355  1.0000
H_04  H       0.41031146      0.85207459      0.04192494  1.0000
H_05  H       0.61357937      0.61877870      0.12203863  1.0000
C_06  C       0.38396699      0.33069166      0.17802749  1.0000
C_07  C       0.35693023      0.50632374      0.13095071  1.0000
H_08  H       0.33238106      0.16752619      0.21681697  1.0000
H_09  H       0.50131396      0.23997402      0.21052673  1.0000
C_0a  C       0.25694435      0.46423824      0.13349900  1.0000
O_0b  O       0.21418354      0.23796596      0.15123734  1.0000
N_0c  N       0.21586667      0.67735859      0.11620965  1.0000
H_0d  H       0.24125395      0.86629421      0.11643919  1.0000
H_0e  H       0.14417130      0.66445559      0.12277201  1.0000

#End

data_Rank21_3.27

_symmetry_space_group_name_H-M 'P 1 2_1/c 1'
_symmetry_Int_Tables_number 14

_cell_length_a        28.18859971
_cell_length_b         3.89021509
_cell_length_c        10.42240198
_cell_angle_alpha     90.00000000
_cell_angle_beta      89.04423804
_cell_angle_gamma     90.00000000

loop_
_space_group_symop_operation_xyz
-x,-y,-z
-x,y+1/2,-z+1/2
x,-y+1/2,z+1/2
x,y,z

loop_
_atom_site_label
_atom_site_type_symbol
_atom_site_fract_x
_atom_site_fract_y
_atom_site_fract_z
_atom_site_occupancy
C_00  C       0.45889266      0.11156597      0.64004626  1.0000
C_01  C       0.43985803      0.22275359      0.52412057  1.0000
N_02  N       0.43360732     -0.06457073      0.72921789  1.0000
C_03  C       0.38795464     -0.13405475      0.70414421  1.0000
H_04  H       0.36877084     -0.28048207      0.77787167  1.0000
H_05  H       0.49584922      0.16593326      0.66328254  1.0000
C_06  C       0.39259746      0.14828075      0.49929028  1.0000
C_07  C       0.36560830     -0.03524710      0.59042924  1.0000
H_08  H       0.37615750      0.23205077      0.41093468  1.0000
H_09  H       0.46098846      0.36772382      0.45444304  1.0000
C_0a  C       0.31558680     -0.13109794      0.55838336  1.0000
O_0b  O       0.30227506     -0.12228291      0.44389442  1.0000
N_0c  N       0.28597685     -0.22733327      0.65541739  1.0000
H_0d  H       0.29591581     -0.24017689      0.74889088  1.0000
H_0e  H       0.25236423     -0.30307150      0.63160004  1.0000
C_00  C       0.20644792      0.37856676      0.42785958  1.0000
C_01  C       0.17511135      0.30144843      0.32939977  1.0000
N_02  N       0.19260464      0.54588699      0.53545703  1.0000
C_03  C       0.14713297      0.64445752      0.54549565  1.0000
H_04  H       0.13682343      0.78290493      0.63227503  1.0000
H_05  H       0.24359934      0.30068470      0.42146962  1.0000
C_06  C       0.12774487      0.40368782      0.34115411  1.0000
C_07  C       0.11310373      0.58487791      0.45146960  1.0000
H_08  H       0.10265583      0.34031336      0.26596921  1.0000
H_09  H       0.18807048      0.16346376      0.24498160  1.0000
C_0a  C       0.06460775      0.73386905      0.47368052  1.0000
O_0b  O       0.05149394      0.82540032      0.58502207  1.0000
N_0c  N       0.03667325      0.77640479      0.37134126  1.0000
H_0d  H       0.04821747      0.73467406      0.27929308  1.0000
H_0e  H       0.00449109      0.89699707      0.38543163  1.0000

#End

data_Rank22_3.31

_symmetry_space_group_name_H-M 'P 1 2_1/c 1'
_symmetry_Int_Tables_number 14

_cell_length_a        18.08220145
_cell_length_b         7.13862114
_cell_length_c         8.96769099
_cell_angle_alpha     90.00000000
_cell_angle_beta      91.63153796
_cell_angle_gamma     90.00000000

loop_
_space_group_symop_operation_xyz
-x,-y,-z
-x,y+1/2,-z+1/2
x,-y+1/2,z+1/2
x,y,z

loop_
_atom_site_label
_atom_site_type_symbol
_atom_site_fract_x
_atom_site_fract_y
_atom_site_fract_z
_atom_site_occupancy
C_00  C       0.70344109      0.71894082      0.13154334  1.0000
C_01  C       0.66156547      0.79908927      0.01485225  1.0000
N_02  N       0.70116408      0.53497761      0.16547965  1.0000
C_03  C       0.65639534      0.42503619      0.08150252  1.0000
H_04  H       0.65786726      0.27616936      0.10965706  1.0000
H_05  H       0.74016853      0.80744658      0.19915646  1.0000
C_06  C       0.61515187      0.68457427     -0.07155860  1.0000
C_07  C       0.61202801      0.49263766     -0.03830343  1.0000
H_08  H       0.58141947      0.74103408     -0.16356790  1.0000
H_09  H       0.66589662      0.94843493     -0.00780618  1.0000
C_0a  C       0.56518053      0.36715648     -0.13558143  1.0000
O_0b  O       0.54583289      0.41779384     -0.26593837  1.0000
N_0c  N       0.54622281      0.19925862     -0.08066961  1.0000
H_0d  H       0.55235259      0.16930848      0.03059591  1.0000
H_0e  H       0.51305056      0.11342870     -0.14532283  1.0000
C_00  C       0.95140094      0.79966618      0.62806617  1.0000
C_01  C       0.91165761      0.71456597      0.51040788  1.0000
N_02  N       0.94655094      0.98402333      0.65924067  1.0000
C_03  C       0.90148729      1.08874159      0.57160468  1.0000
H_04  H       0.90045846      1.23820912      0.59776965  1.0000
H_05  H       0.98812891      0.71552885      0.70010755  1.0000
C_06  C       0.86498693      0.82469211      0.42071984  1.0000
C_07  C       0.85892741      1.01696374      0.45090225  1.0000
H_08  H       0.83401070      0.76358029      0.32701903  1.0000
H_09  H       0.91802742      0.56530784      0.48844828  1.0000
C_0a  C       0.81195457      1.13853299      0.34953746  1.0000
O_0b  O       0.79462354      1.08292221      0.21987400  1.0000
N_0c  N       0.79084131      1.30758305      0.40049412  1.0000
H_0d  H       0.79670616      1.34391780      0.51061225  1.0000
H_0e  H       0.76131792      1.39320948      0.32794245  1.0000

#End

data_Rank23_3.37

_symmetry_space_group_name_H-M 'P 1 2_1/c 1'
_symmetry_Int_Tables_number 14

_cell_length_a         9.88230501
_cell_length_b         5.09871483
_cell_length_c        22.88468672
_cell_angle_alpha     90.00000000
_cell_angle_beta      97.06775426
_cell_angle_gamma     90.00000000

loop_
_space_group_symop_operation_xyz
-x,-y,-z
-x,y+1/2,-z+1/2
x,-y+1/2,z+1/2
x,y,z

loop_
_atom_site_label
_atom_site_type_symbol
_atom_site_fract_x
_atom_site_fract_y
_atom_site_fract_z
_atom_site_occupancy
C_00  C       0.61428985      0.57660960      0.36344621  1.0000
C_01  C       0.53400337      0.36771339      0.37879644  1.0000
N_02  N       0.57039323      0.75693968      0.32231328  1.0000
C_03  C       0.44155629      0.73401029      0.29592389  1.0000
H_04  H       0.40907722      0.88056935      0.26226219  1.0000
H_05  H       0.71839208      0.59925857      0.38515853  1.0000
C_06  C       0.40158345      0.34434019      0.35050141  1.0000
C_07  C       0.35254651      0.53230559      0.30844864  1.0000
H_08  H       0.33514906      0.18405828      0.36035419  1.0000
H_09  H       0.57497256      0.22809135      0.41241553  1.0000
C_0a  C       0.20943617      0.50740689      0.27856732  1.0000
O_0b  O       0.15042042      0.28753154      0.27636706  1.0000
N_0c  N       0.14786967      0.72657455      0.25592735  1.0000
H_0d  H       0.18684483      0.90941279      0.26564634  1.0000
H_0e  H       0.04607403      0.72179578      0.23998241  1.0000
C_00  C       0.88489061      0.08075984      0.38993181  1.0000
C_01  C       0.96469670     -0.12831052      0.37415932  1.0000
N_02  N       0.92987060      0.26136812      0.43082269  1.0000
C_03  C       1.05939465      0.23921277      0.45655137  1.0000
H_04  H       1.09290849      0.38480022      0.49038267  1.0000
H_05  H       0.78039427      0.10277941      0.36861755  1.0000
C_06  C       1.09786570     -0.15074716      0.40157096  1.0000
C_07  C       1.14785276      0.03800431      0.44325639  1.0000
H_08  H       1.16419097     -0.31056783      0.39130839  1.0000
H_09  H       0.92273404     -0.26833333      0.34078263  1.0000
C_0a  C       1.29141196      0.01409608      0.47230174  1.0000
O_0b  O       1.35186526     -0.20447676      0.47312272  1.0000
N_0c  N       1.35258891      0.23055934      0.49652279  1.0000
H_0d  H       1.31398524      0.41449967      0.48794049  1.0000
H_0e  H       1.45501264      0.21955577      0.51172787  1.0000

#End

data_Rank24_3.42

_symmetry_space_group_name_H-M 'P 2_1 2_1 2_1'
_symmetry_Int_Tables_number 19

_cell_length_a         5.03429701
_cell_length_b         5.48815653
_cell_length_c        20.34270998
_cell_angle_alpha     90.00000000
_cell_angle_beta      90.00000000
_cell_angle_gamma     90.00000000

loop_
_space_group_symop_operation_xyz
-x+1/2,-y,z+1/2
-x,y+1/2,-z+1/2
x+1/2,-y+1/2,-z
x,y,z

loop_
_atom_site_label
_atom_site_type_symbol
_atom_site_fract_x
_atom_site_fract_y
_atom_site_fract_z
_atom_site_occupancy
C_00  C       0.33990300      0.61299000      0.29395300  1.0000
C_01  C       0.54731700      0.61285600      0.33967900  1.0000
N_02  N       0.15259100      0.43764500      0.29125100  1.0000
C_03  C       0.16352500      0.26023200      0.33646400  1.0000
H_04  H       0.01435600      0.11650800      0.33271500  1.0000
H_05  H       0.32062800      0.75942500      0.25793100  1.0000
C_06  C       0.55448500      0.42940800      0.38713300  1.0000
C_07  C       0.35610400      0.24954600      0.38654900  1.0000
H_08  H       0.70947400      0.42979200      0.42455400  1.0000
H_09  H       0.70007000      0.75328200      0.33794800  1.0000
C_0a  C       0.33677000      0.05025600      0.43655600  1.0000
O_0b  O       0.11696400     -0.05408100      0.44669900  1.0000
N_0c  N       0.55794700     -0.00896100      0.47016700  1.0000
H_0d  H       0.55664500     -0.15792900      0.50090700  1.0000
H_0e  H       0.74274000      0.04315000      0.45468600  1.0000

#End

data_Rank25_3.44

_symmetry_space_group_name_H-M 'P 1 2_1/c 1'
_symmetry_Int_Tables_number 14

_cell_length_a         6.28422657
_cell_length_b        14.21822407
_cell_length_c         8.33267366
_cell_angle_alpha     90.00000000
_cell_angle_beta     128.53019277
_cell_angle_gamma     90.00000000

loop_
_space_group_symop_operation_xyz
-x,-y,-z
-x,y+1/2,-z+1/2
x,-y+1/2,z+1/2
x,y,z

loop_
_atom_site_label
_atom_site_type_symbol
_atom_site_fract_x
_atom_site_fract_y
_atom_site_fract_z
_atom_site_occupancy
C_00  C       0.78519700      0.45434700      0.23033200  1.0000
C_01  C       0.94434900      0.51120200      0.20434200  1.0000
N_02  N       0.62451400      0.48845000      0.27137400  1.0000
C_03  C       0.61690300      0.58233100      0.28630300  1.0000
H_04  H       0.48891300      0.60845500      0.32299900  1.0000
H_05  H       0.78638000      0.37817500      0.21636300  1.0000
C_06  C       0.93931800      0.60793600      0.22407400  1.0000
C_07  C       0.77057100      0.64493100      0.26422600  1.0000
H_08  H       1.05905500      0.65503700      0.20442700  1.0000
H_09  H       1.06842100      0.47897200      0.17005100  1.0000
C_0a  C       0.77557900      0.74882600      0.29564100  1.0000
O_0b  O       0.99956600      0.79123900      0.40275000  1.0000
N_0c  N       0.53534800      0.79233700      0.20645000  1.0000
H_0d  H       0.35378500      0.75907900      0.09997900  1.0000
H_0e  H       0.53062300      0.86356800      0.22398900  1.0000

#End

data_Rank26_3.45

_symmetry_space_group_name_H-M 'P 1 2_1/c 1'
_symmetry_Int_Tables_number 14

_cell_length_a         7.70023569
_cell_length_b         7.43606053
_cell_length_c        11.01065104
_cell_angle_alpha     90.00000000
_cell_angle_beta      67.64152165
_cell_angle_gamma     90.00000000

loop_
_space_group_symop_operation_xyz
-x,-y,-z
-x,y+1/2,-z+1/2
x,-y+1/2,z+1/2
x,y,z

loop_
_atom_site_label
_atom_site_type_symbol
_atom_site_fract_x
_atom_site_fract_y
_atom_site_fract_z
_atom_site_occupancy
C_00  C       0.62192757     -0.26496590      0.52417353  1.0000
C_01  C       0.75847739     -0.20708819      0.40579756  1.0000
N_02  N       0.55943602     -0.16404061      0.63393358  1.0000
C_03  C       0.63480959      0.00052501      0.62803608  1.0000
H_04  H       0.57863620      0.07897496      0.71850499  1.0000
H_05  H       0.55942211     -0.39837446      0.53235404  1.0000
C_06  C       0.83473526     -0.03603573      0.40089836  1.0000
C_07  C       0.77254373      0.07179018      0.51394292  1.0000
H_08  H       0.94175164      0.01470840      0.31074788  1.0000
H_09  H       0.80434417     -0.29233614      0.31882708  1.0000
C_0a  C       0.85631600      0.25640623      0.50699802  1.0000
O_0b  O       0.98373497      0.30775185      0.40210141  1.0000
N_0c  N       0.79247751      0.36146790      0.61490370  1.0000
H_0d  H       0.68334598      0.32700558      0.70021507  1.0000
H_0e  H       0.86014768      0.48210793      0.61060882  1.0000

#End

data_Rank27_3.48

_symmetry_space_group_name_H-M 'P -1'
_symmetry_Int_Tables_number 2

_cell_length_a        14.51764553
_cell_length_b         5.16609469
_cell_length_c         3.87928957
_cell_angle_alpha     97.01862610
_cell_angle_beta      84.48330633
_cell_angle_gamma     91.14188996

loop_
_space_group_symop_operation_xyz
-x,-y,-z
x,y,z

loop_
_atom_site_label
_atom_site_type_symbol
_atom_site_fract_x
_atom_site_fract_y
_atom_site_fract_z
_atom_site_occupancy
C_00  C       0.60720642      0.72930377      0.82373745  1.0000
C_01  C       0.62188371      0.49084311      0.61557445  1.0000
N_02  N       0.67441577      0.90908030      0.87678360  1.0000
C_03  C       0.75906599      0.85512029      0.71483611  1.0000
H_04  H       0.81211512      1.00429247      0.76738561  1.0000
H_05  H       0.53872798      0.77944210      0.95579470  1.0000
C_06  C       0.70995542      0.43622284      0.44964122  1.0000
C_07  C       0.78056904      0.62218925      0.49624628  1.0000
H_08  H       0.72243280      0.25433119      0.27980843  1.0000
H_09  H       0.56574185      0.34954590      0.58174590  1.0000
C_0a  C       0.87467352      0.56575572      0.30980734  1.0000
O_0b  O       0.89810966      0.33343424      0.20335392  1.0000
N_0c  N       0.93134137      0.76948931      0.25813120  1.0000
H_0d  H       0.90894089      0.95773112      0.30414281  1.0000
H_0e  H       0.99403130      0.73347805      0.11308660  1.0000

#End

data_Rank28_3.48

_symmetry_space_group_name_H-M 'P -1'
_symmetry_Int_Tables_number 2

_cell_length_a        11.24675030
_cell_length_b         5.12533923
_cell_length_c         9.98334850
_cell_angle_alpha     86.83946969
_cell_angle_beta      97.71018350
_cell_angle_gamma     89.97498165

loop_
_space_group_symop_operation_xyz
-x,-y,-z
x,y,z

loop_
_atom_site_label
_atom_site_type_symbol
_atom_site_fract_x
_atom_site_fract_y
_atom_site_fract_z
_atom_site_occupancy
C_00  C       0.77578297      0.92461920      0.38992336  1.0000
C_01  C       0.74739118      1.13456624      0.46378998  1.0000
N_02  N       0.85926822      0.74172651      0.43817604  1.0000
C_03  C       0.91491855      0.76105225      0.56532028  1.0000
H_04  H       0.98404349      0.61321463      0.60053381  1.0000
H_05  H       0.72946506      0.90420438      0.28766621  1.0000
C_06  C       0.80562844      1.15322307      0.59487641  1.0000
C_07  C       0.89028250      0.96148041      0.64864157  1.0000
H_08  H       0.78684528      1.31273238      0.65675782  1.0000
H_09  H       0.68043394      1.27878489      0.41929159  1.0000
C_0a  C       0.94967827      0.98249913      0.79110806  1.0000
O_0b  O       0.94963955      1.19825622      0.84645077  1.0000
N_0c  N       1.00013141      0.76575192      0.85751502  1.0000
H_0d  H       0.98444967      0.58399798      0.82193372  1.0000
H_0e  H       1.02890781      0.77546726      0.95943667  1.0000
C_00  C       0.71953355      0.45816777      0.11831297  1.0000
C_01  C       0.74966487      0.67034802      0.03576725  1.0000
N_02  N       0.64186256      0.27069378      0.07458084  1.0000
C_03  C       0.59379553      0.28961894     -0.05630504  1.0000
H_04  H       0.53022041      0.13849212     -0.09113306  1.0000
H_05  H       0.76009090      0.43783808      0.22410447  1.0000
C_06  C       0.69846784      0.68854791     -0.09942192  1.0000
C_07  C       0.61945849      0.49332842     -0.14792717  1.0000
H_08  H       0.72102333      0.85048693     -0.16659879  1.0000
H_09  H       0.81290459      0.81596829      0.07661463  1.0000
C_0a  C       0.56537675      0.49015447     -0.29306178  1.0000
O_0b  O       0.53134628      0.27701356     -0.34301367  1.0000
N_0c  N       0.55871410      0.71715728     -0.36793845  1.0000
H_0d  H       0.56792683      0.89537038     -0.32674377  1.0000
H_0e  H       0.52708744      0.71692709     -0.46978017  1.0000

#End

data_Rank29_3.49

_symmetry_space_group_name_H-M 'P 1 2_1/c 1'
_symmetry_Int_Tables_number 14

_cell_length_a        13.95396980
_cell_length_b         5.13602551
_cell_length_c        16.03729596
_cell_angle_alpha     90.00000000
_cell_angle_beta      83.31820639
_cell_angle_gamma     90.00000000

loop_
_space_group_symop_operation_xyz
-x,-y,-z
-x,y+1/2,-z+1/2
x,-y+1/2,z+1/2
x,y,z

loop_
_atom_site_label
_atom_site_type_symbol
_atom_site_fract_x
_atom_site_fract_y
_atom_site_fract_z
_atom_site_occupancy
C_00  C       0.91896126      0.51142656      0.80215159  1.0000
C_01  C       0.89272590      0.71774139      0.85686094  1.0000
N_02  N       0.85745146      0.32114345      0.78502188  1.0000
C_03  C       0.76725139      0.33014651      0.82485206  1.0000
H_04  H       0.71747421      0.17723405      0.80991177  1.0000
H_05  H       0.99264647      0.49930969      0.77085841  1.0000
C_06  C       0.79874571      0.72651492      0.89712008  1.0000
C_07  C       0.73441381      0.52697360      0.88210484  1.0000
H_08  H       0.77650906      0.88436996      0.94050456  1.0000
H_09  H       0.94520963      0.86655171      0.86820365  1.0000
C_0a  C       0.63470036      0.51074330      0.92742723  1.0000
O_0b  O       0.59405694      0.29162659      0.93923292  1.0000
N_0c  N       0.59235653      0.73202037      0.95704737  1.0000
H_0d  H       0.61856011      0.91345895      0.94132087  1.0000
H_0e  H       0.52668499      0.72206041      0.99373750  1.0000
C_00  C       0.58400197      0.65422348      0.69539618  1.0000
C_01  C       0.60470742      0.43704955      0.64397339  1.0000
N_02  N       0.65119193      0.82917711      0.71232295  1.0000
C_03  C       0.74188835      0.79378630      0.67532503  1.0000
H_04  H       0.79514238      0.93640170      0.69129286  1.0000
H_05  H       0.51016028      0.68862822      0.72402482  1.0000
C_06  C       0.69881275      0.40140736      0.60653306  1.0000
C_07  C       0.76935006      0.58475336      0.62107088  1.0000
H_08  H       0.71848182      0.23604035      0.56558641  1.0000
H_09  H       0.54781811      0.30049479      0.63322431  1.0000
C_0a  C       0.86971565      0.54651836      0.57861771  1.0000
O_0b  O       0.89623232      0.32520241      0.55039436  1.0000
N_0c  N       0.92906629      0.75428285      0.57054685  1.0000
H_0d  H       0.90398335      0.93999283      0.58046088  1.0000
H_0e  H       0.99405756      0.73156875      0.53379196  1.0000

#End

data_Rank30_3.50

_symmetry_space_group_name_H-M 'P 2_1 2_1 2_1'
_symmetry_Int_Tables_number 19

_cell_length_a         5.08631902
_cell_length_b         5.67568854
_cell_length_c        19.90421482
_cell_angle_alpha     90.00000000
_cell_angle_beta      90.00000000
_cell_angle_gamma     90.00000000

loop_
_space_group_symop_operation_xyz
-x+1/2,-y,z+1/2
-x,y+1/2,-z+1/2
x+1/2,-y+1/2,-z
x,y,z

loop_
_atom_site_label
_atom_site_type_symbol
_atom_site_fract_x
_atom_site_fract_y
_atom_site_fract_z
_atom_site_occupancy
C_00  C       0.83787398     -0.09403890      0.29261220  1.0000
C_01  C       1.04753056     -0.09243076      0.33815725  1.0000
N_02  N       0.65469301      0.07717682      0.28977786  1.0000
C_03  C       0.67170333      0.25289856      0.33477222  1.0000
H_04  H       0.52742162      0.39436390      0.32918811  1.0000
H_05  H       0.81399727     -0.23821286      0.25678451  1.0000
C_06  C       1.06085888      0.08858450      0.38524582  1.0000
C_07  C       0.86664025      0.26425663      0.38479008  1.0000
H_08  H       1.21845333      0.09578126      0.42227966  1.0000
H_09  H       1.19633712     -0.23014179      0.33627526  1.0000
C_0a  C       0.88101831      0.46196322      0.43439722  1.0000
O_0b  O       1.09923612      0.51718879      0.46031344  1.0000
N_0c  N       0.65758473      0.57810347      0.44850185  1.0000
H_0d  H       0.47587824      0.51358026      0.43658605  1.0000
H_0e  H       0.65888979      0.71928836      0.48093659  1.0000

#End

data_Rank31_3.51

_symmetry_space_group_name_H-M 'P 1 2_1 1'
_symmetry_Int_Tables_number 4

_cell_length_a        20.29428151
_cell_length_b         5.08042079
_cell_length_c         5.48650094
_cell_angle_alpha     90.00000000
_cell_angle_beta      89.91431804
_cell_angle_gamma     90.00000000

loop_
_space_group_symop_operation_xyz
-x,y+1/2,-z
x,y,z

loop_
_atom_site_label
_atom_site_type_symbol
_atom_site_fract_x
_atom_site_fract_y
_atom_site_fract_z
_atom_site_occupancy
C_00  C       0.29260672      1.12739921      0.86085322  1.0000
C_01  C       0.33846129      0.92193339      0.85883772  1.0000
N_02  N       0.29034056      1.31597318      0.68816753  1.0000
C_03  C       0.33596256      1.30773614      0.51140737  1.0000
H_04  H       0.33261720      1.45802739      0.36974509  1.0000
H_05  H       0.25624686      1.14418125      1.00689306  1.0000
C_06  C       0.38630675      0.91739583      0.67597384  1.0000
C_07  C       0.38598161      1.11657009      0.49851229  1.0000
H_08  H       0.42379874      0.76379392      0.67506697  1.0000
H_09  H       0.33661063      0.76893867      0.99778410  1.0000
C_0a  C       0.43622546      1.13795952      0.29933270  1.0000
O_0b  O       0.44676440      1.35704626      0.19783236  1.0000
N_0c  N       0.46959244      0.91859241      0.23778502  1.0000
H_0d  H       0.45415115      0.73566909      0.29051007  1.0000
H_0e  H       0.50065434      0.92014604      0.08936132  1.0000
C_00  C       0.20694303      0.79458293      0.36241973  1.0000
C_01  C       0.16302337      1.00681093      0.36341456  1.0000
N_02  N       0.20766469      0.60899651      0.18700376  1.0000
C_03  C       0.16226674      0.62678469      0.01016180  1.0000
H_04  H       0.16603005      0.48009466     -0.13497665  1.0000
H_05  H       0.24309583      0.77038256      0.50792416  1.0000
C_06  C       0.11542423      1.02083336      0.18121690  1.0000
C_07  C       0.11378364      0.82456519      0.00138265  1.0000
H_08  H       0.07965815      1.18061885      0.17635038  1.0000
H_09  H       0.16652156      1.15737545      0.50395244  1.0000
C_0a  C       0.06409319      0.83983556     -0.19978275  1.0000
O_0b  O       0.03857318      1.05844119     -0.25551383  1.0000
N_0c  N       0.04985392      0.61665399     -0.32007158  1.0000
H_0d  H       0.06128527      0.43422045     -0.25393037  1.0000
H_0e  H       0.01806995      0.61932027     -0.46582091  1.0000

#End

data_Rank32_3.54

_symmetry_space_group_name_H-M 'P 1 2_1/c 1'
_symmetry_Int_Tables_number 14

_cell_length_a         5.39012897
_cell_length_b         5.07006317
_cell_length_c        20.73742570
_cell_angle_alpha     90.00000000
_cell_angle_beta      91.63840904
_cell_angle_gamma     90.00000000

loop_
_space_group_symop_operation_xyz
-x,-y,-z
-x,y+1/2,-z+1/2
x,-y+1/2,z+1/2
x,y,z

loop_
_atom_site_label
_atom_site_type_symbol
_atom_site_fract_x
_atom_site_fract_y
_atom_site_fract_z
_atom_site_occupancy
C_00  C       0.65041900      0.63932800      0.70163700  1.0000
C_01  C       0.66533400      0.82796700      0.65279700  1.0000
N_02  N       0.81025600      0.43588300      0.70851200  1.0000
C_03  C       0.98761300      0.41256800      0.66478000  1.0000
H_04  H       1.11498300      0.24638700      0.67093100  1.0000
H_05  H       0.50191200      0.65208500      0.73630500  1.0000
C_06  C       0.84999700      0.80153300      0.60761400  1.0000
C_07  C       1.01436900      0.58735000      0.61275400  1.0000
H_08  H       0.86260000      0.94342300      0.56840100  1.0000
H_09  H       0.53334700      0.99058300      0.64959700  1.0000
C_0a  C       1.21041700      0.53803900      0.56468000  1.0000
O_0b  O       1.30236900      0.31072700      0.55789400  1.0000
N_0c  N       1.28060700      0.74414700      0.52843300  1.0000
H_0d  H       1.24262900      0.93329900      0.54210200  1.0000
H_0e  H       1.42372800      0.71741100      0.49713500  1.0000

#End

data_Rank33_3.55

_symmetry_space_group_name_H-M 'P 1 2_1/c 1'
_symmetry_Int_Tables_number 14

_cell_length_a         5.09767596
_cell_length_b        14.49284029
_cell_length_c        18.12521345
_cell_angle_alpha     90.00000000
_cell_angle_beta     121.31696038
_cell_angle_gamma     90.00000000

loop_
_space_group_symop_operation_xyz
-x,-y,-z
-x,y+1/2,-z+1/2
x,-y+1/2,z+1/2
x,y,z

loop_
_atom_site_label
_atom_site_type_symbol
_atom_site_fract_x
_atom_site_fract_y
_atom_site_fract_z
_atom_site_occupancy
C_00  C       0.83142649      0.09936625      0.30410571  1.0000
C_01  C       0.91277962      0.16125103      0.26018861  1.0000
N_02  N       0.70089107      0.12645016      0.34895664  1.0000
C_03  C       0.64791016      0.21697270      0.35021603  1.0000
H_04  H       0.54181726      0.23816323      0.38643432  1.0000
H_05  H       0.87300328      0.02544953      0.30429142  1.0000
C_06  C       0.86250274      0.25552144      0.26331073  1.0000
C_07  C       0.72589588      0.28463789      0.30950422  1.0000
H_08  H       0.92692962      0.30542488      0.23035649  1.0000
H_09  H       1.01599084      0.13502512      0.22477550  1.0000
C_0a  C       0.66758488      0.38371601      0.32107294  1.0000
O_0b  O       0.45797499      0.40381409      0.33532710  1.0000
N_0c  N       0.85380605      0.44794730      0.31825154  1.0000
H_0d  H       1.04616235      0.42967238      0.31761030  1.0000
H_0e  H       0.84305506      0.51343058      0.33875290  1.0000
C_00  C       0.30145857      0.09716880      0.04616106  1.0000
C_01  C       0.39504305      0.16085280      0.00656451  1.0000
N_02  N       0.17500220      0.12216063      0.09269919  1.0000
C_03  C       0.13865155      0.21271967      0.09992816  1.0000
H_04  H       0.03302714      0.23290226      0.13645964  1.0000
H_05  H       0.32878231      0.02309987      0.04128028  1.0000
C_06  C       0.36250413      0.25501433      0.01647253  1.0000
C_07  C       0.23050829      0.28216180      0.06420274  1.0000
H_08  H       0.43598579      0.30653968     -0.01293628  1.0000
H_09  H       0.48947602      0.13684994     -0.03187945  1.0000
C_0a  C       0.17876721      0.38069328      0.07951554  1.0000
O_0b  O      -0.03409112      0.39924934      0.09284052  1.0000
N_0c  N       0.37054259      0.44468855      0.07976805  1.0000
H_0d  H       0.56036090      0.42719523      0.07752424  1.0000
H_0e  H       0.34945524      0.51178246      0.09483695  1.0000

#End

data_Rank34_3.57

_symmetry_space_group_name_H-M 'P -1'
_symmetry_Int_Tables_number 2

_cell_length_a         8.70395683
_cell_length_b         5.10011213
_cell_length_c        12.86895118
_cell_angle_alpha     87.80555785
_cell_angle_beta      86.43083850
_cell_angle_gamma     87.13247647

loop_
_space_group_symop_operation_xyz
-x,-y,-z
x,y,z

loop_
_atom_site_label
_atom_site_type_symbol
_atom_site_fract_x
_atom_site_fract_y
_atom_site_fract_z
_atom_site_occupancy
C_00  C       0.71098966      0.95384714      1.03612128  1.0000
C_01  C       0.68046262      1.17047849      0.96943363  1.0000
N_02  N       0.82287204      0.76755216      1.01529759  1.0000
C_03  C       0.90747846      0.79294204      0.92457880  1.0000
H_04  H       0.99914539      0.64105999      0.91097797  1.0000
H_05  H       0.64187580      0.93078913      1.10934611  1.0000
C_06  C       0.76962186      1.19644693      0.87647092  1.0000
C_07  C       0.88537411      1.00358184      0.85238690  1.0000
H_08  H       0.75120358      1.36262268      0.82241500  1.0000
H_09  H       0.58874007      1.31519260      0.99078289  1.0000
C_0a  C       0.98152428      1.03349538      0.75229185  1.0000
O_0b  O       0.99822104      1.25778386      0.70940035  1.0000
N_0c  N       1.04690540      0.81347931      0.71100987  1.0000
H_0d  H       1.01800768      0.62990246      0.73776209  1.0000
H_0e  H       1.10707291      0.82240381      0.63966840  1.0000
C_00  C       0.39866453      0.54019089      0.77183318  1.0000
C_01  C       0.39325672      0.33380687      0.70385796  1.0000
N_02  N       0.51168509      0.71236174      0.76576593  1.0000
C_03  C       0.62245153      0.68339322      0.68891427  1.0000
H_04  H       0.71274549      0.82519578      0.68616869  1.0000
H_05  H       0.30866008      0.56733116      0.83406300  1.0000
C_06  C       0.51013458      0.30358560      0.62585186  1.0000
C_07  C       0.62784497      0.48236181      0.61683760  1.0000
H_08  H       0.51081870      0.14566974      0.57111168  1.0000
H_09  H       0.29853329      0.20160736      0.71189157  1.0000
C_0a  C       0.75270036      0.44954276      0.53204680  1.0000
O_0b  O       0.77987818      0.22848115      0.49226459  1.0000
N_0c  N       0.83034223      0.66258815      0.50057998  1.0000
H_0d  H       0.79561275      0.84762376      0.52279232  1.0000
H_0e  H       0.90643205      0.65496105      0.43655463  1.0000

#End

data_Rank35_3.59

_symmetry_space_group_name_H-M 'P 1 2_1/c 1'
_symmetry_Int_Tables_number 14

_cell_length_a        11.54414687
_cell_length_b         5.04660812
_cell_length_c        19.79238018
_cell_angle_alpha     90.00000000
_cell_angle_beta      82.20180272
_cell_angle_gamma     90.00000000

loop_
_space_group_symop_operation_xyz
-x,-y,-z
-x,y+1/2,-z+1/2
x,-y+1/2,z+1/2
x,y,z

loop_
_atom_site_label
_atom_site_type_symbol
_atom_site_fract_x
_atom_site_fract_y
_atom_site_fract_z
_atom_site_occupancy
C_00  C       0.77227017      0.42563915      0.80799414  1.0000
C_01  C       0.74209466      0.63427685      0.76731963  1.0000
N_02  N       0.85476757      0.24388347      0.78648988  1.0000
C_03  C       0.90807194      0.26475988      0.72192723  1.0000
H_04  H       0.97549432      0.11715186      0.70593019  1.0000
H_05  H       0.72837020      0.40443406      0.86017361  1.0000
C_06  C       0.79873144      0.65487945      0.70081418  1.0000
C_07  C       0.88309264      0.46521940      0.67673871  1.0000
H_08  H       0.77766762      0.81346056      0.66709461  1.0000
H_09  H       0.67487151      0.77538908      0.78753026  1.0000
C_0a  C       0.94315837      0.48756475      0.60506401  1.0000
O_0b  O       0.94757616      0.70870412      0.57496130  1.0000
N_0c  N       0.98965616      0.26714443      0.57431418  1.0000
H_0d  H       0.97071793      0.08120516      0.59328103  1.0000
H_0e  H       1.02152749      0.27886776      0.52322866  1.0000
C_00  C       0.72292372      0.56976046      0.44290444  1.0000
C_01  C       0.75584262      0.35383400      0.48030291  1.0000
N_02  N       0.63880008      0.74363126      0.46733584  1.0000
C_03  C       0.58652773      0.70778575      0.53168206  1.0000
H_04  H       0.51695639      0.84872707      0.54957024  1.0000
H_05  H       0.76596565      0.60293048      0.39099796  1.0000
C_06  C       0.70042166      0.31736605      0.54660159  1.0000
C_07  C       0.61469574      0.49906311      0.57373827  1.0000
H_08  H       0.72271291      0.15175077      0.57774412  1.0000
H_09  H       0.82446490      0.21989310      0.45784195  1.0000
C_0a  C       0.55604329      0.45978880      0.64526309  1.0000
O_0b  O       0.55677869      0.23521459      0.67321434  1.0000
N_0c  N       0.50436007      0.67259291      0.67751753  1.0000
H_0d  H       0.52007811      0.85970845      0.65863420  1.0000
H_0e  H       0.47461265      0.66339782      0.72879912  1.0000

#End

data_Rank36_3.76

_symmetry_space_group_name_H-M 'P -1'
_symmetry_Int_Tables_number 2

_cell_length_a         3.80914145
_cell_length_b         5.15453313
_cell_length_c        29.06962743
_cell_angle_alpha     89.64297503
_cell_angle_beta      90.16446687
_cell_angle_gamma     95.52450365

loop_
_space_group_symop_operation_xyz
-x,-y,-z
x,y,z

loop_
_atom_site_label
_atom_site_type_symbol
_atom_site_fract_x
_atom_site_fract_y
_atom_site_fract_z
_atom_site_occupancy
C_00  C       0.87311581      0.74574525      0.44895941  1.0000
C_01  C       0.67326135      0.50983653      0.43999033  1.0000
N_02  N       0.97666803      0.92158855      0.41608588  1.0000
C_03  C       0.87483505      0.86593095      0.37265290  1.0000
H_04  H       0.96431773      1.01142258      0.34659114  1.0000
H_05  H       0.95545071      0.79628441      0.48412727  1.0000
C_06  C       0.57175565      0.45316620      0.39487489  1.0000
C_07  C       0.67063602      0.63508191      0.36015903  1.0000
H_08  H       0.41260723      0.27236850      0.38703036  1.0000
H_09  H       0.59790440      0.37162378      0.46754440  1.0000
C_0a  C       0.55580943      0.57194749      0.31177085  1.0000
O_0b  O       0.49333312      0.33874347      0.29945412  1.0000
N_0c  N       0.52012410      0.77317935      0.28260394  1.0000
H_0d  H       0.53127268      0.96207912      0.29342852  1.0000
H_0e  H       0.42183350      0.72807191      0.25040007  1.0000
C_00  C       1.02342861      0.31813072      0.20593211  1.0000
C_01  C       0.89090338      0.12290818      0.17556829  1.0000
N_02  N       1.20944081      0.53998598      0.19164865  1.0000
C_03  C       1.26784622      0.56929664      0.14639153  1.0000
H_04  H       1.41811833      0.74839663      0.13505257  1.0000
H_05  H       0.98086187      0.29703542      0.24288163  1.0000
C_06  C       0.95679487      0.15450944      0.12853710  1.0000
C_07  C       1.15293348      0.38330946      0.11329027  1.0000
H_08  H       0.85631879      0.00489358      0.10411901  1.0000
H_09  H       0.74154817     -0.05110396      0.18918394  1.0000
C_0a  C       1.26170387      0.43830136      0.06442715  1.0000
O_0b  O       1.35490666      0.66922363      0.05156948  1.0000
N_0c  N       1.26458156      0.23430009      0.03579366  1.0000
H_0d  H       1.23644565      0.04598785      0.04736071  1.0000
H_0e  H       1.36926824      0.26824289      0.00344863  1.0000

#End

data_Rank37_3.80

_symmetry_space_group_name_H-M 'P c a 2_1'
_symmetry_Int_Tables_number 29

_cell_length_a        14.98330239
_cell_length_b         3.83258505
_cell_length_c         9.91435651
_cell_angle_alpha     90.00000000
_cell_angle_beta      90.00000000
_cell_angle_gamma     90.00000000

loop_
_space_group_symop_operation_xyz
-x+1/2,y,z+1/2
-x,-y,z+1/2
x+1/2,-y,z
x,y,z

loop_
_atom_site_label
_atom_site_type_symbol
_atom_site_fract_x
_atom_site_fract_y
_atom_site_fract_z
_atom_site_occupancy
C_00  C       0.73614800      0.53751100     -0.05467300  1.0000
C_01  C       0.81683700      0.46776100     -0.12036700  1.0000
N_02  N       0.73110800      0.70848900      0.06417100  1.0000
C_03  C       0.80803800      0.81348800      0.11994000  1.0000
H_04  H       0.80348200      0.95298700      0.21567500  1.0000
H_05  H       0.67264300      0.45462100     -0.09818300  1.0000
C_06  C       0.89621800      0.58255000     -0.06227600  1.0000
C_07  C       0.89220900      0.75988500      0.06136300  1.0000
H_08  H       0.95931300      0.52945800     -0.11285100  1.0000
H_09  H       0.81801100      0.32787400     -0.21595500  1.0000
C_0a  C       0.97261400      0.90047900      0.13329400  1.0000
O_0b  O       0.97074500      0.95071500      0.25832400  1.0000
N_0c  N       1.04445500      0.96869100      0.05587800  1.0000
H_0d  H       1.03996600      0.96641500     -0.04687500  1.0000
H_0e  H       1.10096100      1.07766300      0.09601100  1.0000

#End

data_Rank38_3.83

_symmetry_space_group_name_H-M 'C 1 2/c 1'
_symmetry_Int_Tables_number 15

_cell_length_a        31.73155615
_cell_length_b         5.21428132
_cell_length_c        16.63604777
_cell_angle_alpha     90.00000000
_cell_angle_beta     123.87403534
_cell_angle_gamma     90.00000000

loop_
_space_group_symop_operation_xyz
-x+1/2,-y+1/2,-z
-x+1/2,y+1/2,-z+1/2
-x,-y,-z
-x,y,-z+1/2
x+1/2,-y+1/2,z+1/2
x+1/2,y+1/2,z
x,-y,z+1/2
x,y,z

loop_
_atom_site_label
_atom_site_type_symbol
_atom_site_fract_x
_atom_site_fract_y
_atom_site_fract_z
_atom_site_occupancy
C_00  C       0.73550893      0.16575950      0.34405948  1.0000
C_01  C       0.76869438      0.36815713      0.36287746  1.0000
N_02  N       0.74529846     -0.01841437      0.40924718  1.0000
C_03  C       0.78993297     -0.00644502      0.49561419  1.0000
H_04  H       0.79703431     -0.15605390      0.54777126  1.0000
H_05  H       0.69950785      0.15048178      0.27349764  1.0000
C_06  C       0.81468482      0.38055484      0.45305823  1.0000
C_07  C       0.82606223      0.18805983      0.52107124  1.0000
H_08  H       0.84134789      0.53475416      0.46824798  1.0000
H_09  H       0.75886031      0.51295668      0.30793608  1.0000
C_0a  C       0.87562444      0.17379039      0.61744005  1.0000
O_0b  O       0.89368617     -0.04192319      0.65603341  1.0000
N_0c  N       0.90020014      0.39411707      0.65966808  1.0000
H_0d  H       0.88495102      0.57175828      0.63417762  1.0000
H_0e  H       0.93442663      0.38423263      0.72588394  1.0000
C_00  C       0.85982642      0.10477457      0.31668771  1.0000
C_01  C       0.89218310      0.31625066      0.34609668  1.0000
N_02  N       0.86652559     -0.08857660      0.37654129  1.0000
C_03  C       0.90710071     -0.07559556      0.46853011  1.0000
H_04  H       0.91133065     -0.23189260      0.51630247  1.0000
H_05  H       0.82722233      0.09116723      0.24175690  1.0000
C_06  C       0.93371317      0.32796434      0.44165318  1.0000
C_07  C       0.94218294      0.12736457      0.50514674  1.0000
H_08  H       0.95987128      0.48895169      0.46687499  1.0000
H_09  H       0.88504322      0.46759105      0.29495099  1.0000
C_0a  C       0.98725425      0.14253826      0.60795936  1.0000
O_0b  O       1.00671294      0.35851912      0.64413942  1.0000
N_0c  N       1.00611990     -0.07599209      0.65847382  1.0000
H_0d  H       0.99378691     -0.25455042      0.62956092  1.0000
H_0e  H       1.03917979     -0.06580176      0.72648312  1.0000

#End

data_Rank39_3.84

_symmetry_space_group_name_H-M 'P 1 2_1/c 1'
_symmetry_Int_Tables_number 14

_cell_length_a        15.23497874
_cell_length_b         3.95641087
_cell_length_c        20.92344883
_cell_angle_alpha     90.00000000
_cell_angle_beta      64.74782048
_cell_angle_gamma     90.00000000

loop_
_space_group_symop_operation_xyz
-x,-y,-z
-x,y+1/2,-z+1/2
x,-y+1/2,z+1/2
x,y,z

loop_
_atom_site_label
_atom_site_type_symbol
_atom_site_fract_x
_atom_site_fract_y
_atom_site_fract_z
_atom_site_occupancy
C_00  C       0.41838741      0.39449569      0.45703117  1.0000
C_01  C       0.36996056      0.30414252      0.52837325  1.0000
N_02  N       0.37721917      0.58259295      0.42349454  1.0000
C_03  C       0.28524127      0.68403622      0.46090187  1.0000
H_04  H       0.25469786      0.84314933      0.43275658  1.0000
H_05  H       0.49269268      0.31007832      0.42487668  1.0000
C_06  C       0.27442679      0.41100306      0.56653244  1.0000
C_07  C       0.22999671      0.60507614      0.53243533  1.0000
H_08  H       0.23332325      0.34179994      0.62181960  1.0000
H_09  H       0.40559572      0.15310268      0.55403447  1.0000
C_0a  C       0.13063864      0.74919523      0.57347572  1.0000
O_0b  O       0.10026449      0.80302598      0.63892280  1.0000
N_0c  N       0.07833782      0.83114158      0.53771678  1.0000
H_0d  H       0.09867349      0.76557998      0.48617864  1.0000
H_0e  H       0.01301881      0.95292841      0.56443191  1.0000
C_00  C       0.41003085      0.22428763      0.71755439  1.0000
C_01  C       0.35739243      0.28483104      0.78990689  1.0000
N_02  N       0.37431650      0.04564849      0.67897599  1.0000
C_03  C       0.28390447     -0.07804613      0.71247479  1.0000
H_04  H       0.25810088     -0.22556113      0.67980421  1.0000
H_05  H       0.48363976      0.32231131      0.68856287  1.0000
C_06  C       0.26399784      0.15230429      0.82397574  1.0000
C_07  C       0.22545390     -0.03458290      0.78503444  1.0000
H_08  H       0.21987375      0.19086749      0.88020468  1.0000
H_09  H       0.38923565      0.43233807      0.81870499  1.0000
C_0a  C       0.12886544     -0.20469942      0.82304135  1.0000
O_0b  O       0.09639744     -0.25778318      0.88867467  1.0000
N_0c  N       0.08113046     -0.30725315      0.78526950  1.0000
H_0d  H       0.10376445     -0.25507757      0.73284876  1.0000
H_0e  H       0.01674293     -0.43558127      0.81095790  1.0000

#End

data_Rank40_3.89

_symmetry_space_group_name_H-M 'P 1 2_1/c 1'
_symmetry_Int_Tables_number 14

_cell_length_a         9.90863673
_cell_length_b         5.13030278
_cell_length_c        22.56522024
_cell_angle_alpha     90.00000000
_cell_angle_beta      97.08326812
_cell_angle_gamma     90.00000000

loop_
_space_group_symop_operation_xyz
-x,-y,-z
-x,y+1/2,-z+1/2
x,-y+1/2,z+1/2
x,y,z

loop_
_atom_site_label
_atom_site_type_symbol
_atom_site_fract_x
_atom_site_fract_y
_atom_site_fract_z
_atom_site_occupancy
C_00  C       0.38682383      0.91856888      0.88925109  1.0000
C_01  C       0.46566845      1.13111764      0.87544931  1.0000
N_02  N       0.43194182      0.73423737      0.92954115  1.0000
C_03  C       0.56054330      0.75549161      0.95634194  1.0000
H_04  H       0.59382697      0.60720561      0.98982781  1.0000
H_05  H       0.28309890      0.89721343      0.86703438  1.0000
C_06  C       0.59816568      1.15177888      0.90372704  1.0000
C_07  C       0.64841662      0.95899661      0.94459580  1.0000
H_08  H       0.66370026      1.31373087      0.89480625  1.0000
H_09  H       0.42357849      1.27670493      0.84322406  1.0000
C_0a  C       0.79173480      0.98212089      0.97406912  1.0000
O_0b  O       0.85137724      1.20006799      0.97541796  1.0000
N_0c  N       0.85366306      0.76633863      0.99786725  1.0000
H_0d  H       0.81486924      0.58353735      0.98959152  1.0000
H_0e  H       0.95610953      0.77789818      1.01265933  1.0000
C_00  C       0.11875860      0.43311169      0.86088716  1.0000
C_01  C       0.03485123      0.63579007      0.87579392  1.0000
N_02  N       0.07644335      0.24270955      0.82168814  1.0000
C_03  C      -0.05403597      0.24979292      0.79699066  1.0000
H_04  H      -0.08783659      0.09491133      0.76548160  1.0000
H_05  H       0.22408093      0.42263935      0.88170717  1.0000
C_06  C      -0.09975547      0.64221753      0.84927522  1.0000
C_07  C      -0.14675744      0.44415311      0.80910730  1.0000
H_08  H      -0.16774440      0.79645524      0.86064815  1.0000
H_09  H       0.07418086      0.78302351      0.90816217  1.0000
C_0a  C      -0.29168741      0.42532648      0.78124070  1.0000
O_0b  O      -0.34084436      0.20758891      0.76382808  1.0000
N_0c  N      -0.36649042      0.64497559      0.77863719  1.0000
H_0d  H      -0.32357443      0.82589835      0.78398373  1.0000
H_0e  H      -0.46790155      0.64212542      0.76208591  1.0000

#End

data_Rank41_3.89

_symmetry_space_group_name_H-M 'P 1 2_1/c 1'
_symmetry_Int_Tables_number 14

_cell_length_a        17.00802814
_cell_length_b         5.14372797
_cell_length_c        13.82380453
_cell_angle_alpha     90.00000000
_cell_angle_beta     107.95272469
_cell_angle_gamma     90.00000000

loop_
_space_group_symop_operation_xyz
-x,-y,-z
-x,y+1/2,-z+1/2
x,-y+1/2,z+1/2
x,y,z

loop_
_atom_site_label
_atom_site_type_symbol
_atom_site_fract_x
_atom_site_fract_y
_atom_site_fract_z
_atom_site_occupancy
C_00  C       0.20288677      0.55570387      0.43693730  1.0000
C_01  C       0.14884158      0.35132181      0.43713223  1.0000
N_02  N       0.21928821      0.75021785      0.50585759  1.0000
C_03  C       0.17920081      0.74766648      0.57581078  1.0000
H_04  H       0.19332164      0.90416202      0.63206612  1.0000
H_05  H       0.23395761      0.56344830      0.37858962  1.0000
C_06  C       0.10783786      0.35020656      0.51023564  1.0000
C_07  C       0.12209137      0.55434781      0.58068798  1.0000
H_08  H       0.06367125      0.19637140      0.51013840  1.0000
H_09  H       0.13827817      0.19844589      0.38015366  1.0000
C_0a  C       0.07576230      0.57874327      0.65635759  1.0000
O_0b  O       0.06082964      0.80075099      0.68561618  1.0000
N_0c  N       0.04909614      0.35814227      0.68766848  1.0000
H_0d  H       0.06602066      0.17789069      0.67009246  1.0000
H_0e  H       0.01099812      0.36218661      0.73275458  1.0000
C_00  C       0.30499015      0.44535666      0.82130036  1.0000
C_01  C       0.35966714      0.65041989      0.82441970  1.0000
N_02  N       0.28787492      0.25833471      0.74941416  1.0000
C_03  C       0.32689469      0.27065916      0.67836710  1.0000
H_04  H       0.31082719      0.11944282      0.61985095  1.0000
H_05  H       0.27377919      0.43139582      0.87933088  1.0000
C_06  C       0.39883130      0.66250665      0.74982076  1.0000
C_07  C       0.38313908      0.46823309      0.67521287  1.0000
H_08  H       0.44135357      0.81927995      0.74791128  1.0000
H_09  H       0.37142929      0.79551262      0.88453534  1.0000
C_0a  C       0.42514497      0.48579556      0.59489256  1.0000
O_0b  O       0.45410687      0.70103126      0.57785063  1.0000
N_0c  N       0.43114695      0.26911145      0.54299278  1.0000
H_0d  H       0.42042073      0.08752200      0.56613370  1.0000
H_0e  H       0.46640078      0.27846853      0.49438397  1.0000

#End

data_Rank42_4.00

_symmetry_space_group_name_H-M 'P 1 2_1/c 1'
_symmetry_Int_Tables_number 14

_cell_length_a        14.07817672
_cell_length_b         3.90990832
_cell_length_c        20.80267937
_cell_angle_alpha     90.00000000
_cell_angle_beta      85.11254219
_cell_angle_gamma     90.00000000

loop_
_space_group_symop_operation_xyz
-x,-y,-z
-x,y+1/2,-z+1/2
x,-y+1/2,z+1/2
x,y,z

loop_
_atom_site_label
_atom_site_type_symbol
_atom_site_fract_x
_atom_site_fract_y
_atom_site_fract_z
_atom_site_occupancy
C_00  C       0.91382442      0.28409387      0.69272705  1.0000
C_01  C       0.86312186      0.20225537      0.75144869  1.0000
N_02  N       0.87574148      0.46343885      0.64577255  1.0000
C_03  C       0.78473386      0.56604286      0.65665478  1.0000
H_04  H       0.75697437      0.71478262      0.61799365  1.0000
H_05  H       0.98764849      0.20152497      0.68192428  1.0000
C_06  C       0.76894145      0.31123751      0.76196745  1.0000
C_07  C       0.72797096      0.49901556      0.71408711  1.0000
H_08  H       0.72573838      0.25675663      0.80670093  1.0000
H_09  H       0.89652511      0.05586137      0.78794965  1.0000
C_0a  C       0.62943519      0.63998479      0.72907864  1.0000
O_0b  O       0.59383002      0.64712437      0.78688209  1.0000
N_0c  N       0.58280228      0.76487832      0.68048284  1.0000
H_0d  H       0.60690532      0.74208389      0.63300066  1.0000
H_0e  H       0.51811879      0.88149924      0.69162343  1.0000
C_00  C       0.91557514      0.10262726      0.43644617  1.0000
C_01  C       0.86876547      0.18859179      0.49635219  1.0000
N_02  N       0.87373758     -0.07609144      0.39122709  1.0000
C_03  C       0.78277377     -0.17281484      0.40495570  1.0000
H_04  H       0.75140961     -0.32249159      0.36782289  1.0000
H_05  H       0.98913914      0.18316985      0.42351868  1.0000
C_06  C       0.77442330      0.08543589      0.50990988  1.0000
C_07  C       0.72936841     -0.10015093      0.46342274  1.0000
H_08  H       0.73457874      0.15161061      0.55540007  1.0000
H_09  H       0.90459128      0.33421760      0.53189551  1.0000
C_0a  C       0.63104361     -0.24121237      0.47917870  1.0000
O_0b  O       0.60220623     -0.30359800      0.53711647  1.0000
N_0c  N       0.57785279     -0.31084630      0.43002033  1.0000
H_0d  H       0.59729296     -0.24149473      0.38344826  1.0000
H_0e  H       0.51281147     -0.42717836      0.44030790  1.0000

#End

data_Rank43_4.02

_symmetry_space_group_name_H-M 'P 1 2_1/c 1'
_symmetry_Int_Tables_number 14

_cell_length_a        15.21916628
_cell_length_b         5.06313924
_cell_length_c        16.17884888
_cell_angle_alpha     90.00000000
_cell_angle_beta      66.26682263
_cell_angle_gamma     90.00000000

loop_
_space_group_symop_operation_xyz
-x,-y,-z
-x,y+1/2,-z+1/2
x,-y+1/2,z+1/2
x,y,z

loop_
_atom_site_label
_atom_site_type_symbol
_atom_site_fract_x
_atom_site_fract_y
_atom_site_fract_z
_atom_site_occupancy
C_00  C       0.66845029      0.44454563      0.36345787  1.0000
C_01  C       0.64490576      0.65363452      0.31962434  1.0000
N_02  N       0.60473837      0.26078529      0.41272995  1.0000
C_03  C       0.51437860      0.28022728      0.41814982  1.0000
H_04  H       0.46359167      0.13227278      0.46022928  1.0000
H_05  H       0.74182675      0.42493907      0.35856723  1.0000
C_06  C       0.55110107      0.67267535      0.32636410  1.0000
C_07  C       0.48389586      0.48159745      0.37593892  1.0000
H_08  H       0.52855553      0.83259027      0.29428121  1.0000
H_09  H       0.69952799      0.79628910      0.28076740  1.0000
C_0a  C       0.38286978      0.50589251      0.38341416  1.0000
O_0b  O       0.35252311      0.72559062      0.36894371  1.0000
N_0c  N       0.32760020      0.28794087      0.40531960  1.0000
H_0d  H       0.35614591      0.10350928      0.40222649  1.0000
H_0e  H       0.26152173      0.29260599      0.40196826  1.0000
C_00  C       0.82916412     -0.04689295      0.39107907  1.0000
C_01  C       0.85298139      0.16357078      0.43406187  1.0000
N_02  N       0.89336351     -0.22729439      0.34018202  1.0000
C_03  C       0.98419376     -0.20328785      0.33286638  1.0000
H_04  H       1.03511086     -0.34951292      0.29021956  1.0000
H_05  H       0.75526983     -0.07064336      0.39776905  1.0000
C_06  C       0.94745963      0.18750213      0.42518849  1.0000
C_07  C       1.01509273     -0.00095750      0.37443914  1.0000
H_08  H       0.96926686      0.34807116      0.45768444  1.0000
H_09  H       0.79810713      0.30351215      0.47422717  1.0000
C_0a  C       1.11645240      0.02344618      0.36585068  1.0000
O_0b  O       1.14789332      0.24422353      0.37813025  1.0000
N_0c  N       1.17042586     -0.19664863      0.34618376  1.0000
H_0d  H       1.14137470     -0.38081221      0.35023294  1.0000
H_0e  H       1.23736327     -0.19340898      0.34740184  1.0000

#End

data_Rank44_4.06

_symmetry_space_group_name_H-M 'P 1 2_1/c 1'
_symmetry_Int_Tables_number 14

_cell_length_a        17.70431042
_cell_length_b         6.74079176
_cell_length_c         9.83356900
_cell_angle_alpha     90.00000000
_cell_angle_beta      91.27936485
_cell_angle_gamma     90.00000000

loop_
_space_group_symop_operation_xyz
-x,-y,-z
-x,y+1/2,-z+1/2
x,-y+1/2,z+1/2
x,y,z

loop_
_atom_site_label
_atom_site_type_symbol
_atom_site_fract_x
_atom_site_fract_y
_atom_site_fract_z
_atom_site_occupancy
C_00  C       0.80089687      0.75943647      0.11865633  1.0000
C_01  C       0.84810232      0.76406622      0.00667382  1.0000
N_02  N       0.79126479      0.59699184      0.19633032  1.0000
C_03  C       0.83250376      0.43556461      0.16742872  1.0000
H_04  H       0.82268356      0.30457604      0.23016278  1.0000
H_05  H       0.76952035      0.89187471      0.14818734  1.0000
C_06  C       0.88944593      0.59480149     -0.02405558  1.0000
C_07  C       0.88383323      0.42825824      0.06037542  1.0000
H_08  H       0.92654837      0.59246893     -0.11095414  1.0000
H_09  H       0.85219628      0.89672077     -0.05562109  1.0000
C_0a  C       0.93037616      0.24792957      0.03335798  1.0000
O_0b  O       0.94835969      0.20335962     -0.08658773  1.0000
N_0c  N       0.95236085      0.13798393      0.14111428  1.0000
H_0d  H       0.94384830      0.18462926      0.23897431  1.0000
H_0e  H       0.98550442      0.01514086      0.12451291  1.0000
C_00  C       0.70152842      1.23570105     -0.06350213  1.0000
C_01  C       0.65217478      1.23471111      0.04540812  1.0000
N_02  N       0.71328124      1.39667314     -0.14183736  1.0000
C_03  C       0.67217119      1.55924918     -0.11641478  1.0000
H_04  H       0.68256806      1.68972535     -0.17930428  1.0000
H_05  H       0.73268815      1.10184540     -0.09063300  1.0000
C_06  C       0.61029079      1.40500419      0.07194544  1.0000
C_07  C       0.61856131      1.57023743     -0.01317957  1.0000
H_08  H       0.57050638      1.40634209      0.15501464  1.0000
H_09  H       0.64618043      1.10266081      0.10768189  1.0000
C_0a  C       0.57091011      1.75266995     -0.00480442  1.0000
O_0b  O       0.55822413      1.85464149     -0.11114137  1.0000
N_0c  N       0.54144854      1.80216721      0.11503265  1.0000
H_0d  H       0.55466854      1.73166634      0.20495348  1.0000
H_0e  H       0.50577134      1.92301301      0.11671686  1.0000

#End

data_Rank45_4.08

_symmetry_space_group_name_H-M 'P 1 2_1/c 1'
_symmetry_Int_Tables_number 14

_cell_length_a         8.89930043
_cell_length_b         6.80325017
_cell_length_c         9.74467330
_cell_angle_alpha     90.00000000
_cell_angle_beta      91.42033342
_cell_angle_gamma     90.00000000

loop_
_space_group_symop_operation_xyz
-x,-y,-z
-x,y+1/2,-z+1/2
x,-y+1/2,z+1/2
x,y,z

loop_
_atom_site_label
_atom_site_type_symbol
_atom_site_fract_x
_atom_site_fract_y
_atom_site_fract_z
_atom_site_occupancy
C_00  C       0.10094000      0.24180400      0.41481100  1.0000
C_01  C       0.20107500      0.24123900      0.52749400  1.0000
N_02  N       0.07554000      0.40102300      0.33504900  1.0000
C_03  C       0.15695800      0.56293300      0.36315600  1.0000
H_04  H       0.13424300      0.69209100      0.29924400  1.0000
H_05  H       0.03888900      0.10860000      0.38607100  1.0000
C_06  C       0.28373400      0.41079400      0.55688400  1.0000
C_07  C       0.26480400      0.57462700      0.47083900  1.0000
H_08  H       0.36397800      0.41297600      0.64323200  1.0000
H_09  H       0.21464000      0.11028700      0.59050900  1.0000
C_0a  C       0.35782800      0.75682500      0.48436700  1.0000
O_0b  O       0.38294800      0.85942800      0.37877800  1.0000
N_0c  N       0.41462700      0.80541900      0.60846500  1.0000
H_0d  H       0.38914700      0.73234000      0.69711400  1.0000
H_0e  H       0.48619300      0.92446300      0.61505400  1.0000

#End

data_Rank46_4.10

_symmetry_space_group_name_H-M 'P -1'
_symmetry_Int_Tables_number 2

_cell_length_a         5.12400536
_cell_length_b        11.26985272
_cell_length_c        11.20644573
_cell_angle_alpha     66.70357093
_cell_angle_beta      83.06346390
_cell_angle_gamma     91.15066307

loop_
_space_group_symop_operation_xyz
-x,-y,-z
x,y,z

loop_
_atom_site_label
_atom_site_type_symbol
_atom_site_fract_x
_atom_site_fract_y
_atom_site_fract_z
_atom_site_occupancy
C_00  C       0.22464594      0.37846925      0.15708289  1.0000
C_01  C       0.41771519      0.32659738      0.09661118  1.0000
N_02  N       0.19179636      0.35249078      0.28611090  1.0000
C_03  C       0.35562840      0.27214928      0.35963377  1.0000
H_04  H       0.31827437      0.25029675      0.46436513  1.0000
H_05  H       0.08794774      0.44344844      0.09953629  1.0000
C_06  C       0.58869043      0.24522466      0.17363086  1.0000
C_07  C       0.55978710      0.21685323      0.30844740  1.0000
H_08  H       0.74059642      0.20274778      0.12999465  1.0000
H_09  H       0.43336124      0.34826500     -0.00793503  1.0000
C_0a  C       0.74233830      0.12634378      0.38990997  1.0000
O_0b  O       0.88049970      0.06011399      0.34167599  1.0000
N_0c  N       0.75219066      0.11651586      0.51252961  1.0000
H_0d  H       0.66737875      0.17832031      0.55067657  1.0000
H_0e  H       0.88110121      0.05418261      0.56514291  1.0000
C_00  C       0.51574953      0.61885438      0.34292322  1.0000
C_01  C       0.72481623      0.57626378      0.28144358  1.0000
N_02  N       0.51085260      0.74122242      0.33475244  1.0000
C_03  C       0.71465440      0.82648108      0.26170094  1.0000
H_04  H       0.69984417      0.92467085      0.25695915  1.0000
H_05  H       0.34555112      0.55268467      0.40132205  1.0000
C_06  C       0.93580693      0.66503272      0.20723695  1.0000
C_07  C       0.93289567      0.79351443      0.19599752  1.0000
H_08  H       1.10522525      0.63650152      0.15892191  1.0000
H_09  H       0.72634823      0.47537452      0.29403743  1.0000
C_0a  C       1.16336733      0.88676504      0.11486402  1.0000
O_0b  O       1.32378067      0.85431605      0.04120837  1.0000
N_0c  N       1.19272809      1.00169760      0.12426263  1.0000
H_0d  H       1.07188091      1.02765684      0.18768126  1.0000
H_0e  H       1.35505673      1.06162017      0.06816155  1.0000

#End

data_Rank47_4.10

_symmetry_space_group_name_H-M 'P 1 2_1/c 1'
_symmetry_Int_Tables_number 14

_cell_length_a        28.40582609
_cell_length_b         3.85958950
_cell_length_c        10.40358121
_cell_angle_alpha     90.00000000
_cell_angle_beta      93.13420791
_cell_angle_gamma     90.00000000

loop_
_space_group_symop_operation_xyz
-x,-y,-z
-x,y+1/2,-z+1/2
x,-y+1/2,z+1/2
x,y,z

loop_
_atom_site_label
_atom_site_type_symbol
_atom_site_fract_x
_atom_site_fract_y
_atom_site_fract_z
_atom_site_occupancy
C_00  C       0.29039816     -0.09882086      0.82191345  1.0000
C_01  C       0.31107152     -0.21071497      0.71023754  1.0000
N_02  N       0.31425815      0.07403007      0.91748856  1.0000
C_03  C       0.36003260      0.14197390      0.90255459  1.0000
H_04  H       0.37805552      0.28777688      0.98058071  1.0000
H_05  H       0.25337860     -0.15468680      0.83692522  1.0000
C_06  C       0.35861736     -0.14086268      0.69669713  1.0000
C_07  C       0.38404924      0.04266964      0.79393186  1.0000
H_08  H       0.37652208     -0.22687300      0.61249917  1.0000
H_09  H       0.29092576     -0.35361221      0.63557592  1.0000
C_0a  C       0.43411775      0.14323509      0.77319571  1.0000
O_0b  O       0.44942834      0.12168929      0.66182083  1.0000
N_0c  N       0.46094772      0.26216423      0.87419694  1.0000
H_0d  H       0.45007173      0.26760183      0.96595415  1.0000
H_0e  H       0.49374342      0.36050894      0.85851036  1.0000
C_00  C       0.20638837      0.36987156      1.03823716  1.0000
C_01  C       0.17839173      0.28659015      1.14025441  1.0000
N_02  N       0.18964995      0.54141932      0.93257558  1.0000
C_03  C       0.14442824      0.64119268      0.92847528  1.0000
H_04  H       0.13177437      0.78524993      0.84355390  1.0000
H_05  H       0.24352621      0.29469806      1.03909986  1.0000
C_06  C       0.13111204      0.38860108      1.13373907  1.0000
C_07  C       0.11346669      0.57821196      1.02637559  1.0000
H_08  H       0.10837203      0.31739811      1.21083443  1.0000
H_09  H       0.19329422      0.14293299      1.22309309  1.0000
C_0a  C       0.06501589      0.73403256      1.01139249  1.0000
O_0b  O       0.05008432      0.85514712      0.90396288  1.0000
N_0c  N       0.03929336      0.75188904      1.11607821  1.0000
H_0d  H       0.05168845      0.68303679      1.20638701  1.0000
H_0e  H       0.00710922      0.87533066      1.10817405  1.0000

#End

data_Rank48_4.12

_symmetry_space_group_name_H-M 'P -1'
_symmetry_Int_Tables_number 2

_cell_length_a         8.78331285
_cell_length_b        12.95662506
_cell_length_c         5.16652196
_cell_angle_alpha     98.15727661
_cell_angle_beta     101.02433564
_cell_angle_gamma     87.67193075

loop_
_space_group_symop_operation_xyz
-x,-y,-z
x,y,z

loop_
_atom_site_label
_atom_site_type_symbol
_atom_site_fract_x
_atom_site_fract_y
_atom_site_fract_z
_atom_site_occupancy
C_00  C      -0.07374247      0.77787118      0.07343633  1.0000
C_01  C      -0.08943062      0.71537234      0.26587409  1.0000
N_02  N       0.03934561      0.76298164     -0.07246351  1.0000
C_03  C       0.13826032      0.68264566     -0.03068558  1.0000
H_04  H       0.23015277      0.67294731     -0.14829085  1.0000
H_05  H      -0.15565468      0.84209176      0.03342343  1.0000
C_06  C       0.01449437      0.63275780      0.30796707  1.0000
C_07  C       0.13129581      0.61444343      0.15569571  1.0000
H_08  H       0.00418699      0.58206255      0.45450195  1.0000
H_09  H      -0.18228070      0.73049720      0.37899728  1.0000
C_0a  C       0.24284295      0.52483326      0.19729233  1.0000
O_0b  O       0.26390523      0.48620448      0.41267266  1.0000
N_0c  N       0.31657611      0.48858418     -0.00320299  1.0000
H_0d  H       0.28539145      0.51148477     -0.18742543  1.0000
H_0e  H       0.38294650      0.42168368      0.00320216  1.0000
C_00  C       0.21650559      1.02664754      0.38151433  1.0000
C_01  C       0.20115384      0.95341640      0.54894606  1.0000
N_02  N       0.31722895      1.01520748      0.21188217  1.0000
C_03  C       0.40403038      0.92748142      0.20239465  1.0000
H_04  H       0.48629198      0.91905363      0.06630118  1.0000
H_05  H       0.14470311      1.09753677      0.38184110  1.0000
C_06  C       0.29240298      0.86290616      0.53793766  1.0000
C_07  C       0.39565010      0.84871936      0.35975799  1.0000
H_08  H       0.27992193      0.80388531      0.66257983  1.0000
H_09  H       0.11991127      0.96631792      0.68557473  1.0000
C_0a  C       0.49325874      0.75214267      0.32561242  1.0000
O_0b  O       0.52655880      0.71863472      0.10143725  1.0000
N_0c  N       0.54102910      0.70393644      0.54153885  1.0000
H_0d  H       0.52170319      0.73472699      0.72593018  1.0000
H_0e  H       0.60552928      0.63590079      0.53119311  1.0000

#End

data_Rank49_4.13

_symmetry_space_group_name_H-M 'P -1'
_symmetry_Int_Tables_number 2

_cell_length_a        28.75144361
_cell_length_b         3.80368746
_cell_length_c         5.21635013
_cell_angle_alpha     84.55065787
_cell_angle_beta      92.89485266
_cell_angle_gamma     91.18685081

loop_
_space_group_symop_operation_xyz
-x,-y,-z
x,y,z

loop_
_atom_site_label
_atom_site_type_symbol
_atom_site_fract_x
_atom_site_fract_y
_atom_site_fract_z
_atom_site_occupancy
C_00  C       0.04389495      0.65042781     -0.22282481  1.0000
C_01  C       0.06271592      0.84924437     -0.43312813  1.0000
N_02  N       0.06916725      0.54210812     -0.00553858  1.0000
C_03  C       0.11423613      0.63939327      0.00635832  1.0000
H_04  H       0.13468620      0.55431175      0.18233284  1.0000
H_05  H       0.00696021      0.57571464     -0.22636504  1.0000
C_06  C       0.10977102      0.94541946     -0.41792788  1.0000
C_07  C       0.13644177      0.84239505     -0.19218143  1.0000
H_08  H       0.12498527      1.10516631     -0.57760485  1.0000
H_09  H       0.04127939      0.92974907     -0.60583408  1.0000
C_0a  C       0.18625264      0.95610110     -0.14676266  1.0000
O_0b  O       0.20264346      0.98583091      0.07823144  1.0000
N_0c  N       0.21160926      1.02991673     -0.35628233  1.0000
H_0d  H       0.19959208      0.98847438     -0.53875848  1.0000
H_0e  H       0.24536681      1.11949741     -0.33621693  1.0000
C_00  C       0.29294053      0.49853952      0.28068584  1.0000
C_01  C       0.32332916      0.61910899      0.08911512  1.0000
N_02  N       0.30739616      0.31552923      0.50369753  1.0000
C_03  C       0.35296278      0.24757520      0.53826866  1.0000
H_04  H       0.36439423      0.09858287      0.71814185  1.0000
H_05  H       0.25583162      0.55206476      0.25338977  1.0000
C_06  C       0.37064977      0.54444174      0.12651776  1.0000
C_07  C       0.38613588      0.35165044      0.35692018  1.0000
H_08  H       0.39514667      0.63637473     -0.01970235  1.0000
H_09  H       0.30940005      0.76703348     -0.08582560  1.0000
C_0a  C       0.43525070      0.23683789      0.41963349  1.0000
O_0b  O       0.44858346      0.14923200      0.65099742  1.0000
N_0c  N       0.46351766      0.22203616      0.22314553  1.0000
H_0d  H       0.45169519      0.25268928      0.03467764  1.0000
H_0e  H       0.49607255      0.11703124      0.26470871  1.0000

#End

data_Rank50_4.14

_symmetry_space_group_name_H-M 'P -1'
_symmetry_Int_Tables_number 2

_cell_length_a         5.19588472
_cell_length_b        28.73338659
_cell_length_c         3.82624105
_cell_angle_alpha     93.32763538
_cell_angle_beta      85.15585050
_cell_angle_gamma     88.42473368

loop_
_space_group_symop_operation_xyz
-x,-y,-z
x,y,z

loop_
_atom_site_label
_atom_site_type_symbol
_atom_site_fract_x
_atom_site_fract_y
_atom_site_fract_z
_atom_site_occupancy
C_00  C       0.69702002      0.79098668      0.93049333  1.0000
C_01  C       0.88658617      0.82149482      0.81366363  1.0000
N_02  N       0.47645329      0.80565299      1.12114177  1.0000
C_03  C       0.44266797      0.85157197      1.20215751  1.0000
H_04  H       0.26466033      0.86315310      1.35726174  1.0000
H_05  H       0.72418853      0.75359065      0.86794395  1.0000
C_06  C       0.85054522      0.86914732      0.90279714  1.0000
C_07  C       0.62311407      0.88490204      1.10457063  1.0000
H_08  H       0.99533958      0.89374804      0.81453915  1.0000
H_09  H       1.05906216      0.80742972      0.65735616  1.0000
C_0a  C       0.56490227      0.93455744      1.23519491  1.0000
O_0b  O       0.33498472      0.94806737      1.33087939  1.0000
N_0c  N       0.76510411      0.96310185      1.25425337  1.0000
H_0d  H       0.95277815      0.95107251      1.21968541  1.0000
H_0e  H       0.72966830      0.99605178      1.37231158  1.0000
C_00  C       1.22269217      0.54301815      0.64822382  1.0000
C_01  C       0.99204972      0.56677010      0.77739634  1.0000
N_02  N       1.41618891      0.56331790      0.46194249  1.0000
C_03  C       1.38347243      0.60861769      0.40311886  1.0000
H_04  H       1.54181710      0.62396752      0.24816716  1.0000
H_05  H       1.25694356      0.50621397      0.69197374  1.0000
C_06  C       0.96099796      0.61365833      0.71097789  1.0000
C_07  C       1.16030396      0.63556436      0.52046733  1.0000
H_08  H       0.78577743      0.63391995      0.80258295  1.0000
H_09  H       0.83980003      0.54901728      0.92566115  1.0000
C_0a  C       1.12087514      0.68505171      0.42618815  1.0000
O_0b  O       0.89689277      0.70157175      0.40312937  1.0000
N_0c  N       1.33387262      0.70999112      0.36095505  1.0000
H_0d  H       1.51590652      0.69811537      0.39921220  1.0000
H_0e  H       1.31682140      0.74359826      0.28667034  1.0000

#End

data_Rank51_4.20

_symmetry_space_group_name_H-M 'P 1 2_1/c 1'
_symmetry_Int_Tables_number 14

_cell_length_a        29.48342927
_cell_length_b         3.80334008
_cell_length_c        10.22574210
_cell_angle_alpha     90.00000000
_cell_angle_beta      99.40665338
_cell_angle_gamma     90.00000000

loop_
_space_group_symop_operation_xyz
-x,-y,-z
-x,y+1/2,-z+1/2
x,-y+1/2,z+1/2
x,y,z

loop_
_atom_site_label
_atom_site_type_symbol
_atom_site_fract_x
_atom_site_fract_y
_atom_site_fract_z
_atom_site_occupancy
C_00  C       0.70594886     -0.06013137      0.48296349  1.0000
C_01  C       0.67983843      0.11590037      0.56505954  1.0000
N_02  N       0.68798195     -0.18578187      0.36226938  1.0000
C_03  C       0.64293049     -0.13497611      0.32061287  1.0000
H_04  H       0.62863882     -0.24115642      0.22358339  1.0000
H_05  H       0.74267832     -0.10556897      0.51564669  1.0000
C_06  C       0.63306535      0.16857279      0.51999814  1.0000
C_07  C       0.61377695      0.04335970      0.39392370  1.0000
H_08  H       0.61226136      0.30977204      0.58160627  1.0000
H_09  H       0.69592597      0.21105331      0.66211177  1.0000
C_0a  C       0.56487286      0.10670214      0.33040184  1.0000
O_0b  O       0.55269210      0.05090409      0.20790867  1.0000
N_0c  N       0.53537408      0.22957409      0.40702940  1.0000
H_0d  H       0.54458474      0.26818050      0.50641217  1.0000
H_0e  H       0.50329674      0.31113896      0.36264130  1.0000
C_00  C       0.79478875     -0.08629482      0.78539016  1.0000
C_01  C       0.82016948      0.09011763      0.89319872  1.0000
N_02  N       0.81330970     -0.20304490      0.68124161  1.0000
C_03  C       0.85821380     -0.14238571      0.68313039  1.0000
H_04  H       0.87312804     -0.24191134      0.59967260  1.0000
H_05  H       0.75817747     -0.13850623      0.78282086  1.0000
C_06  C       0.86674133      0.15464267      0.89305386  1.0000
C_07  C       0.88657157      0.03844497      0.78498081  1.0000
H_08  H       0.88694267      0.29713921      0.97500245  1.0000
H_09  H       0.80370789      0.17289762      0.97600231  1.0000
C_0a  C       0.93530263      0.11195843      0.76839289  1.0000
O_0b  O       0.94773424      0.06252103      0.65729889  1.0000
N_0c  N       0.96435781      0.23628826      0.87342100  1.0000
H_0d  H       0.95507186      0.26847780      0.96439285  1.0000
H_0e  H       0.99636673      0.32124079      0.85993235  1.0000

#End

data_Rank52_4.21

_symmetry_space_group_name_H-M 'P 1 2_1/c 1'
_symmetry_Int_Tables_number 14

_cell_length_a        20.75992756
_cell_length_b         5.43104405
_cell_length_c        10.43233028
_cell_angle_alpha     90.00000000
_cell_angle_beta      99.73864013
_cell_angle_gamma     90.00000000

loop_
_space_group_symop_operation_xyz
-x,-y,-z
-x,y+1/2,-z+1/2
x,-y+1/2,z+1/2
x,y,z

loop_
_atom_site_label
_atom_site_type_symbol
_atom_site_fract_x
_atom_site_fract_y
_atom_site_fract_z
_atom_site_occupancy
C_00  C       0.30127533      0.62051540      0.52367832  1.0000
C_01  C       0.30763046      0.79088120      0.62478949  1.0000
N_02  N       0.33583525      0.63292943      0.42574968  1.0000
C_03  C       0.37818612      0.81988098      0.42720655  1.0000
H_04  H       0.40581088      0.82832736      0.34708559  1.0000
H_05  H       0.26663436      0.46805964      0.52055593  1.0000
C_06  C       0.35236405      0.98346636      0.62655914  1.0000
C_07  C       0.38874375      1.00066461      0.52509061  1.0000
H_08  H       0.35783271      1.11585101      0.70637868  1.0000
H_09  H       0.27818425      0.77246834      0.70089030  1.0000
C_0a  C       0.43689394      1.20293793      0.51420799  1.0000
O_0b  O       0.45554231      1.24349504      0.40711312  1.0000
N_0c  N       0.45886118      1.33736399      0.62108820  1.0000
H_0d  H       0.44729801      1.30086240      0.71041297  1.0000
H_0e  H       0.48953881      1.48353018      0.61276905  1.0000
C_00  C       0.21045381      0.23505216      0.75286155  1.0000
C_01  C       0.19783960      0.43621443      0.82837030  1.0000
N_02  N       0.17687038      0.18843863      0.63292250  1.0000
C_03  C       0.12935118      0.34727382      0.58469162  1.0000
H_04  H       0.10232131      0.30781116      0.48754926  1.0000
H_05  H       0.24975490      0.10694585      0.78979778  1.0000
C_06  C       0.14835703      0.59982594      0.77731884  1.0000
C_07  C       0.11311654      0.55594940      0.65233489  1.0000
H_08  H       0.13819508      0.75926053      0.83407837  1.0000
H_09  H       0.22552474      0.46320595      0.92564824  1.0000
C_0a  C       0.06092919      0.72561640      0.58716004  1.0000
O_0b  O       0.04729695      0.73376572      0.46475816  1.0000
N_0c  N       0.02968920      0.86637628      0.66366628  1.0000
H_0d  H       0.04096922      0.86059606      0.76250045  1.0000
H_0e  H      -0.00067871      1.00382504      0.62041733  1.0000

#End

data_Rank53_4.21

_symmetry_space_group_name_H-M 'P 1 2_1 1'
_symmetry_Int_Tables_number 4

_cell_length_a         5.16960347
_cell_length_b        29.15879336
_cell_length_c         3.80456489
_cell_angle_alpha     90.00000000
_cell_angle_beta      96.16728528
_cell_angle_gamma     90.00000000

loop_
_space_group_symop_operation_xyz
-x,y+1/2,-z
x,y,z

loop_
_atom_site_label
_atom_site_type_symbol
_atom_site_fract_x
_atom_site_fract_y
_atom_site_fract_z
_atom_site_occupancy
C_00  C       0.94418250      0.45643370      0.66323471  1.0000
C_01  C       1.14423563      0.42688190      0.79635749  1.0000
N_02  N       0.72346767      0.44206722      0.47502332  1.0000
C_03  C       0.69940322      0.39691276      0.41579560  1.0000
H_04  H       0.52085059      0.38519797      0.26515763  1.0000
H_05  H       0.96031197      0.49335191      0.70949149  1.0000
C_06  C       1.11701534      0.37990107      0.72877660  1.0000
C_07  C       0.88886720      0.36427674      0.53211440  1.0000
H_08  H       1.26902488      0.35581905      0.82968268  1.0000
H_09  H       1.31673058      0.44093324      0.94870457  1.0000
C_0a  C       0.83454650      0.31533192      0.42713570  1.0000
O_0b  O       0.60276343      0.30270163      0.34081896  1.0000
N_0c  N       1.03810985      0.28680885      0.42015216  1.0000
H_0d  H       1.22597104      0.29820344      0.45023784  1.0000
H_0e  H       1.00335857      0.25432915      0.31810751  1.0000
C_00  C       0.55242862      0.05248936      0.55644320  1.0000
C_01  C       0.78932960      0.06144777      0.75718892  1.0000
N_02  N       0.37178837      0.08509821      0.47018183  1.0000
C_03  C       0.42382798      0.12780014      0.59008774  1.0000
H_04  H       0.27469785      0.15353309      0.51084011  1.0000
H_05  H       0.50444375      0.01780542      0.46227278  1.0000
C_06  C       0.84157293      0.10576147      0.88069843  1.0000
C_07  C       0.65480949      0.14002653      0.79912540  1.0000
H_08  H       1.02228702      0.11315052      1.04417021  1.0000
H_09  H       0.93226013      0.03431435      0.81541515  1.0000
C_0a  C       0.70811668      0.18746489      0.94030899  1.0000
O_0b  O       0.93826746      0.20007444      1.03919558  1.0000
N_0c  N       0.50293785      0.21547762      0.96054027  1.0000
H_0d  H       0.31561408      0.20382780      0.92813270  1.0000
H_0e  H       0.53671871      0.24708783      1.07641729  1.0000

#End

data_Rank54_4.22

_symmetry_space_group_name_H-M 'P -1'
_symmetry_Int_Tables_number 2

_cell_length_a        29.20060818
_cell_length_b         3.78084711
_cell_length_c         5.17919174
_cell_angle_alpha     94.90229200
_cell_angle_beta      87.86088873
_cell_angle_gamma     91.25247411

loop_
_space_group_symop_operation_xyz
-x,-y,-z
x,y,z

loop_
_atom_site_label
_atom_site_type_symbol
_atom_site_fract_x
_atom_site_fract_y
_atom_site_fract_z
_atom_site_occupancy
C_00  C       0.70499925      0.50919898      0.62422201  1.0000
C_01  C       0.67499270      0.63424321      0.82659520  1.0000
N_02  N       0.69065121      0.31903709      0.40885548  1.0000
C_03  C       0.64555835      0.25143225      0.39258139  1.0000
H_04  H       0.63414163      0.09808707      0.21853383  1.0000
H_05  H       0.74175821      0.56157671      0.63527435  1.0000
C_06  C       0.62818269      0.55731703      0.80915295  1.0000
C_07  C       0.61274100      0.35990929      0.58622362  1.0000
H_08  H       0.60401641      0.65203145      0.96449215  1.0000
H_09  H       0.68871577      0.78782163      0.99472331  1.0000
C_0a  C       0.56402681      0.24307589      0.54528378  1.0000
O_0b  O       0.55111156      0.14893309      0.31906238  1.0000
N_0c  N       0.53569570      0.23419600      0.75561524  1.0000
H_0d  H       0.54736505      0.26516588      0.93968630  1.0000
H_0e  H       0.50336431      0.12474989      0.73071252  1.0000
C_00  C       0.95520412      0.86689722      0.25101489  1.0000
C_01  C       0.92648479      0.72772517      0.05554694  1.0000
N_02  N       0.93951706      1.04572163      0.47215321  1.0000
C_03  C       0.89412300      1.08363274      0.50316493  1.0000
H_04  H       0.88156981      1.22744782      0.68218202  1.0000
H_05  H       0.99231255      0.83500544      0.23395129  1.0000
C_06  C       0.87920992      0.77331093      0.08982881  1.0000
C_07  C       0.86225662      0.95400515      0.32021933  1.0000
H_08  H       0.85575706      0.66782446     -0.05834134  1.0000
H_09  H       0.94110632      0.58675401     -0.11968385  1.0000
C_0a  C       0.81253512      1.02146202      0.38419451  1.0000
O_0b  O       0.79838845      1.06491581      0.61690521  1.0000
N_0c  N       0.78433234      1.03849780      0.18474026  1.0000
H_0d  H       0.79591702      1.03469623     -0.00413866  1.0000
H_0e  H       0.75104568      1.10990590      0.22850482  1.0000

#End

data_Rank55_4.22

_symmetry_space_group_name_H-M 'P 1 2_1/c 1'
_symmetry_Int_Tables_number 14

_cell_length_a         7.03496540
_cell_length_b         5.08684854
_cell_length_c        16.18327262
_cell_angle_alpha     90.00000000
_cell_angle_beta      97.92312959
_cell_angle_gamma     90.00000000

loop_
_space_group_symop_operation_xyz
-x,-y,-z
-x,y+1/2,-z+1/2
x,-y+1/2,z+1/2
x,y,z

loop_
_atom_site_label
_atom_site_type_symbol
_atom_site_fract_x
_atom_site_fract_y
_atom_site_fract_z
_atom_site_occupancy
C_00  C       0.65856679      0.00653661      0.30449853  1.0000
C_01  C       0.71540804     -0.19584929      0.36103442  1.0000
N_02  N       0.77831740      0.19714836      0.28514980  1.0000
C_03  C       0.96032731      0.19150537      0.32377841  1.0000
H_04  H       1.05490307      0.34591468      0.30612044  1.0000
H_05  H       0.51058051      0.01475585      0.27351883  1.0000
C_06  C       0.90442086     -0.20003024      0.40005618  1.0000
C_07  C       1.03101489     -0.00182009      0.38204864  1.0000
H_08  H       0.95510042     -0.35338719      0.44472147  1.0000
H_09  H       0.61272722     -0.34494618      0.37431312  1.0000
C_0a  C       1.23419194     -0.00983356      0.42418788  1.0000
O_0b  O       1.30358743     -0.22370638      0.45435169  1.0000
N_0c  N       1.33714062      0.21396163      0.42924042  1.0000
H_0d  H       1.27628925      0.39531016      0.41845413  1.0000
H_0e  H       1.47007101      0.21208122      0.46513005  1.0000

#End

data_Rank56_4.24

_symmetry_space_group_name_H-M 'P -1'
_symmetry_Int_Tables_number 2

_cell_length_a         8.46642232
_cell_length_b        13.09074731
_cell_length_c         5.17806730
_cell_angle_alpha     88.47765850
_cell_angle_beta      86.43718352
_cell_angle_gamma     86.55341004

loop_
_space_group_symop_operation_xyz
-x,-y,-z
x,y,z

loop_
_atom_site_label
_atom_site_type_symbol
_atom_site_fract_x
_atom_site_fract_y
_atom_site_fract_z
_atom_site_occupancy
C_00  C       0.59814603      0.72503034      0.49003993  1.0000
C_01  C       0.58784022      0.79763236      0.68420232  1.0000
N_02  N       0.49863412      0.72730610      0.29602715  1.0000
C_03  C       0.38784510      0.80493975      0.28944095  1.0000
H_04  H       0.30995847      0.80685287      0.12942714  1.0000
H_05  H       0.69009300      0.66269015      0.49010925  1.0000
C_06  C       0.47062563      0.87692467      0.67724716  1.0000
C_07  C       0.36789401      0.88200168      0.47422230  1.0000
H_08  H       0.46252855      0.93563280      0.82383488  1.0000
H_09  H       0.67091906      0.79246685      0.83670566  1.0000
C_0a  C       0.24603918      0.96863886      0.44110290  1.0000
O_0b  O       0.20630351      0.99663059      0.21795110  1.0000
N_0c  N       0.18751722      1.01517721      0.65717633  1.0000
H_0d  H       0.21432266      0.98879799      0.83753511  1.0000
H_0e  H       0.11520204      1.08094993      0.64967741  1.0000
C_00  C       0.28357513      0.46507652      1.01839436  1.0000
C_01  C       0.30842926      0.53615664      0.81587493  1.0000
N_02  N       0.17794137      0.48211921      1.22098316  1.0000
C_03  C       0.09562475      0.57315739      1.22733351  1.0000
H_04  H       0.00998733      0.58601692      1.39179315  1.0000
H_05  H       0.35242862      0.39180164      1.01646498  1.0000
C_06  C       0.22134297      0.62987528      0.82273057  1.0000
C_07  C       0.11287711      0.64967448      1.03386227  1.0000
H_08  H       0.23995689      0.68708588      0.66867322  1.0000
H_09  H       0.39517240      0.51823238      0.65683296  1.0000
C_0a  C       0.02024306      0.75012353      1.06535447  1.0000
O_0b  O      -0.01940611      0.78310509      1.28816345  1.0000
N_0c  N      -0.01364766      0.80314471      0.84734009  1.0000
H_0d  H       0.00558205      0.77259031      0.66768959  1.0000
H_0e  H      -0.07261842      0.87393152      0.85442121  1.0000

#End

data_Rank57_4.26

_symmetry_space_group_name_H-M 'P 1 2_1/c 1'
_symmetry_Int_Tables_number 14

_cell_length_a        14.58290205
_cell_length_b         3.86906871
_cell_length_c        10.44296900
_cell_angle_alpha     90.00000000
_cell_angle_beta      75.72753097
_cell_angle_gamma     90.00000000

loop_
_space_group_symop_operation_xyz
-x,-y,-z
-x,y+1/2,-z+1/2
x,-y+1/2,z+1/2
x,y,z

loop_
_atom_site_label
_atom_site_type_symbol
_atom_site_fract_x
_atom_site_fract_y
_atom_site_fract_z
_atom_site_occupancy
C_00  C       0.91194411     -0.12753880      0.90232216  1.0000
C_01  C       0.85191881     -0.20496525      1.02556846  1.0000
N_02  N       0.88259438      0.04263776      0.80702894  1.0000
C_03  C       0.79197107      0.14408729      0.83465808  1.0000
H_04  H       0.76970537      0.28629279      0.75761642  1.0000
H_05  H       0.98596876     -0.20943248      0.87647758  1.0000
C_06  C       0.75727393     -0.10128463      1.05222822  1.0000
C_07  C       0.72597020      0.08313310      0.95515392  1.0000
H_08  H       0.70874812     -0.16656274      1.14665190  1.0000
H_09  H       0.87915145     -0.34462099      1.09903422  1.0000
C_0a  C       0.62899727      0.23501052      0.97253443  1.0000
O_0b  O       0.60192185      0.33866146      0.87312906  1.0000
N_0c  N       0.57437860      0.26749394      1.09624084  1.0000
H_0d  H       0.59805127      0.21569568      1.17841045  1.0000
H_0e  H       0.50996148      0.38953752      1.10885583  1.0000

#End

data_Rank58_4.27

_symmetry_space_group_name_H-M 'P 1 2_1/c 1'
_symmetry_Int_Tables_number 14

_cell_length_a        27.93830170
_cell_length_b         3.92199607
_cell_length_c        10.52965908
_cell_angle_alpha     90.00000000
_cell_angle_beta      96.25951990
_cell_angle_gamma     90.00000000

loop_
_space_group_symop_operation_xyz
-x,-y,-z
-x,y+1/2,-z+1/2
x,-y+1/2,z+1/2
x,y,z

loop_
_atom_site_label
_atom_site_type_symbol
_atom_site_fract_x
_atom_site_fract_y
_atom_site_fract_z
_atom_site_occupancy
C_00  C       0.20944785      0.37323466      0.10274572  1.0000
C_01  C       0.17881802      0.29964570      0.19582481  1.0000
N_02  N       0.19469192      0.53996639     -0.00647382  1.0000
C_03  C       0.14862520      0.64189975     -0.02363013  1.0000
H_04  H       0.13739692      0.78040552     -0.11144054  1.0000
H_05  H       0.24719175      0.29428422      0.11649265  1.0000
C_06  C       0.13082187      0.40517687      0.17597294  1.0000
C_07  C       0.11506307      0.58642127      0.06416054  1.0000
H_08  H       0.10613636      0.34330912      0.24623467  1.0000
H_09  H       0.19253873      0.16257461      0.28228915  1.0000
C_0a  C       0.06581127      0.73870438      0.03460282  1.0000
O_0b  O       0.05167357      0.83717932     -0.07741384  1.0000
N_0c  N       0.03849179      0.77599621      0.13148298  1.0000
H_0d  H       0.05064771      0.72381711      0.22433225  1.0000
H_0e  H       0.00569668      0.89645833      0.11317358  1.0000
C_00  C       0.29600520      0.83686255      0.34500400  1.0000
C_01  C       0.31909742      0.75922994      0.46601073  1.0000
N_02  N       0.31701476      1.01528203      0.25697140  1.0000
C_03  C       0.36235799      1.12386991      0.28897918  1.0000
H_04  H       0.37787759      1.27203958      0.21597487  1.0000
H_05  H       0.25908173      0.75247577      0.31809618  1.0000
C_06  C       0.36605801      0.87355534      0.49777428  1.0000
C_07  C       0.38859217      1.06353972      0.40830497  1.0000
H_08  H       0.38572877      0.81477392      0.59017697  1.0000
H_09  H       0.30094001      0.61288916      0.53442917  1.0000
C_0a  C       0.43687112      1.22145865      0.44672511  1.0000
O_0b  O       0.45147625      1.25610622      0.56377817  1.0000
N_0c  N       0.46246856      1.33581007      0.35433023  1.0000
H_0d  H       0.45200738      1.30129048      0.25939874  1.0000
H_0e  H       0.49409508      1.46435703      0.38103492  1.0000

#End

data_Rank59_4.28

_symmetry_space_group_name_H-M 'C 1 2/c 1'
_symmetry_Int_Tables_number 15

_cell_length_a        35.56960759
_cell_length_b         3.76228548
_cell_length_c        20.96834358
_cell_angle_alpha     90.00000000
_cell_angle_beta     125.52842295
_cell_angle_gamma     90.00000000

loop_
_space_group_symop_operation_xyz
-x+1/2,-y+1/2,-z
-x+1/2,y+1/2,-z+1/2
-x,-y,-z
-x,y,-z+1/2
x+1/2,-y+1/2,z+1/2
x+1/2,y+1/2,z
x,-y,z+1/2
x,y,z

loop_
_atom_site_label
_atom_site_type_symbol
_atom_site_fract_x
_atom_site_fract_y
_atom_site_fract_z
_atom_site_occupancy
C_00  C       0.45224703      0.92822625      0.62474586  1.0000
C_01  C       0.42868047      0.78165965      0.65343933  1.0000
N_02  N       0.43281999      0.96949771      0.54760512  1.0000
C_03  C       0.38900284      0.86080895      0.49728505  1.0000
H_04  H       0.37371810      0.89189177      0.43509078  1.0000
H_05  H       0.48799743      1.01876324      0.66427713  1.0000
C_06  C       0.38284492      0.67561278      0.60033638  1.0000
C_07  C       0.36221692      0.71159752      0.51982979  1.0000
H_08  H       0.36390221      0.56107688      0.62160521  1.0000
H_09  H       0.44613957      0.74863717      0.71630396  1.0000
C_0a  C       0.31429607      0.58627136      0.45732074  1.0000
O_0b  O       0.30156874      0.55482913      0.38741480  1.0000
N_0c  N       0.28598739      0.50593926      0.47825926  1.0000
H_0d  H       0.29634433      0.51576401      0.53479946  1.0000
H_0e  H       0.25358716      0.40668422      0.43617275  1.0000
C_00  C       0.45925305      0.49694953      0.88282580  1.0000
C_01  C       0.42901752      0.61673737      0.90039956  1.0000
N_02  N       0.44503468      0.33074506      0.81527663  1.0000
C_03  C       0.39944631      0.28430725      0.76289435  1.0000
H_04  H       0.38824107      0.14148752      0.70936280  1.0000
H_05  H       0.49646870      0.53646162      0.92423402  1.0000
C_06  C       0.38158732      0.56898398      0.84480298  1.0000
C_07  C       0.36606602      0.40068877      0.77381647  1.0000
H_08  H       0.35705330      0.66159067      0.85642201  1.0000
H_09  H       0.44216904      0.74843478      0.95602957  1.0000
C_0a  C       0.31634144      0.32844808      0.70977687  1.0000
O_0b  O       0.30388396      0.28698055      0.64027887  1.0000
N_0c  N       0.28667142      0.30140199      0.72980686  1.0000
H_0d  H       0.29721601      0.31771268      0.78652198  1.0000
H_0e  H       0.25351768      0.21806135      0.68779767  1.0000

#End

data_Rank60_4.31

_symmetry_space_group_name_H-M 'P -1'
_symmetry_Int_Tables_number 2

_cell_length_a         8.36734006
_cell_length_b         5.18173632
_cell_length_c        13.43683114
_cell_angle_alpha     92.68185605
_cell_angle_beta      95.34029726
_cell_angle_gamma     96.10906917

loop_
_space_group_symop_operation_xyz
-x,-y,-z
x,y,z

loop_
_atom_site_label
_atom_site_type_symbol
_atom_site_fract_x
_atom_site_fract_y
_atom_site_fract_z
_atom_site_occupancy
C_00  C       0.71632949      1.00919635     -0.02607269  1.0000
C_01  C       0.68748316      0.82898090      0.04623487  1.0000
N_02  N       0.82370893      1.22381323     -0.00935352  1.0000
C_03  C       0.90341948      1.26660541      0.08256416  1.0000
H_04  H       0.98974855      1.44143612      0.09476708  1.0000
H_05  H       0.64889554      0.98074320     -0.10010643  1.0000
C_06  C       0.77190872      0.87324558      0.14086332  1.0000
C_07  C       0.88163597      1.09806538      0.16036606  1.0000
H_08  H       0.75041264      0.73724267      0.19890442  1.0000
H_09  H       0.59992881      0.65809230      0.02869549  1.0000
C_0a  C       0.97198072      1.16594221      0.26115397  1.0000
O_0b  O       1.01070762      1.40023212      0.29189483  1.0000
N_0c  N       1.00734825      0.96741286      0.31741404  1.0000
H_0d  H       0.98860154      0.77801048      0.29017107  1.0000
H_0e  H       1.07657170      1.00986134      0.38478257  1.0000
C_00  C       0.38376180      0.51209615      0.21551728  1.0000
C_01  C       0.37606186      0.73385942      0.27743554  1.0000
N_02  N       0.49457684      0.34464614      0.23274941  1.0000
C_03  C       0.60110277      0.39536245      0.31441461  1.0000
H_04  H       0.69002527      0.25737857      0.32605824  1.0000
H_05  H       0.29748533      0.46899914      0.14913697  1.0000
C_06  C       0.48801942      0.78585466      0.36101526  1.0000
C_07  C       0.60423220      0.61391622      0.38093724  1.0000
H_08  H       0.48451815      0.95536497      0.41132513  1.0000
H_09  H       0.28360703      0.86206530      0.26037242  1.0000
C_0a  C       0.72766504      0.67519687      0.46938489  1.0000
O_0b  O       0.75964173      0.90679847      0.50518755  1.0000
N_0c  N       0.80162609      0.47986067      0.50833783  1.0000
H_0d  H       0.76762185      0.28886303      0.48660981  1.0000
H_0e  H       0.87717757      0.52041014      0.57338448  1.0000

#End

data_Rank61_4.32

_symmetry_space_group_name_H-M 'P 1 2_1 1'
_symmetry_Int_Tables_number 4

_cell_length_a        12.95093618
_cell_length_b         5.08768216
_cell_length_c         8.66908440
_cell_angle_alpha     90.00000000
_cell_angle_beta      86.26388314
_cell_angle_gamma     90.00000000

loop_
_space_group_symop_operation_xyz
-x,y+1/2,-z
x,y,z

loop_
_atom_site_label
_atom_site_type_symbol
_atom_site_fract_x
_atom_site_fract_y
_atom_site_fract_z
_atom_site_occupancy
C_00  C       1.04565532      0.43867608      0.20388070  1.0000
C_01  C       0.97942073      0.64538406      0.17071943  1.0000
N_02  N       1.02396182      0.26103895      0.31674614  1.0000
C_03  C       0.93294958      0.28634923      0.39929912  1.0000
H_04  H       0.91784896      0.14275871      0.49173440  1.0000
H_05  H       1.11926071      0.41557401      0.13632416  1.0000
C_06  C       0.88548907      0.67007475      0.25724361  1.0000
C_07  C       0.86071659      0.48575314      0.37407534  1.0000
H_08  H       0.83158972      0.82743027      0.23358650  1.0000
H_09  H       1.00174969      0.78364791      0.07870516  1.0000
C_0a  C       0.76026884      0.51034520      0.46903096  1.0000
O_0b  O       0.71590211      0.73070721      0.48409526  1.0000
N_0c  N       0.72038119      0.29016335      0.53472517  1.0000
H_0d  H       0.74795904      0.10712012      0.50594919  1.0000
H_0e  H       0.64968362      0.29411623      0.59581893  1.0000
C_00  C       0.76499585      0.41587707     -0.08683800  1.0000
C_01  C       0.69797789      0.63030347     -0.09422811  1.0000
N_02  N       0.75701134      0.23351028      0.02605507  1.0000
C_03  C       0.67931982      0.26041079      0.13554955  1.0000
H_04  H       0.67492898      0.11007463      0.22592775  1.0000
H_05  H       0.82793225      0.39093530     -0.17570892  1.0000
C_06  C       0.61890372      0.65790362      0.02112074  1.0000
C_07  C       0.60806888      0.46928370      0.13905284  1.0000
H_08  H       0.56467645      0.82149210      0.02174470  1.0000
H_09  H       0.70792964      0.77087700     -0.18883994  1.0000
C_0a  C       0.52150313      0.50012643      0.26140847  1.0000
O_0b  O       0.48060879      0.72260954      0.28552617  1.0000
N_0c  N       0.48972616      0.28414933      0.34014671  1.0000
H_0d  H       0.51171099      0.09899931      0.30585911  1.0000
H_0e  H       0.42555998      0.29345020      0.41600091  1.0000

#End

data_Rank62_4.33

_symmetry_space_group_name_H-M 'P -1'
_symmetry_Int_Tables_number 2

_cell_length_a         7.94790569
_cell_length_b         8.15105769
_cell_length_c        10.09858443
_cell_angle_alpha     80.73332024
_cell_angle_beta     106.91970908
_cell_angle_gamma     75.80275062

loop_
_space_group_symop_operation_xyz
-x,-y,-z
x,y,z

loop_
_atom_site_label
_atom_site_type_symbol
_atom_site_fract_x
_atom_site_fract_y
_atom_site_fract_z
_atom_site_occupancy
C_00  C       0.24299509      0.08816794      0.92685147  1.0000
C_01  C       0.07288447      0.12551496      0.81853197  1.0000
N_02  N       0.26088732      0.14259214      1.04791818  1.0000
C_03  C       0.10645257      0.23655874      1.06372885  1.0000
H_04  H       0.12807766      0.28272562      1.16107898  1.0000
H_05  H       0.36998959      0.01141917      0.91681876  1.0000
C_06  C      -0.08684597      0.21763794      0.83813367  1.0000
C_07  C      -0.07150876      0.27512780      0.96357343  1.0000
H_08  H      -0.22215524      0.24638342      0.75697603  1.0000
H_09  H       0.06452750      0.08467736      0.72000332  1.0000
C_0a  C      -0.24577269      0.37441386      0.98247298  1.0000
O_0b  O      -0.39857936      0.40383829      0.88407223  1.0000
N_0c  N      -0.23541679      0.43019014      1.10184475  1.0000
H_0d  H      -0.11640441      0.40665747      1.18772348  1.0000
H_0e  H      -0.35887519      0.49695826      1.10921974  1.0000
C_00  C       0.18869328      0.42700339      0.45495863  1.0000
C_01  C       0.34262574      0.34350815      0.57873584  1.0000
N_02  N       0.08994317      0.33966871      0.37817454  1.0000
C_03  C       0.14302289      0.16509540      0.42620108  1.0000
H_04  H       0.06189184      0.09578313      0.36387628  1.0000
H_05  H       0.14365648      0.56869639      0.41708686  1.0000
C_06  C       0.39772572      0.16184984      0.62650680  1.0000
C_07  C       0.29540235      0.06867148      0.54902856  1.0000
H_08  H       0.51975396      0.09547328      0.72183662  1.0000
H_09  H       0.41881446      0.41978519      0.63579430  1.0000
C_0a  C       0.33764244     -0.12707764      0.58648923  1.0000
O_0b  O       0.25295762     -0.19973772      0.50151677  1.0000
N_0c  N       0.46907116     -0.21783594      0.71415149  1.0000
H_0d  H       0.53641653     -0.16250950      0.78893982  1.0000
H_0e  H       0.49818820     -0.35020066      0.74318226  1.0000

#End

data_Rank63_4.34

_symmetry_space_group_name_H-M 'P 1 2_1/c 1'
_symmetry_Int_Tables_number 14

_cell_length_a         8.41840161
_cell_length_b         6.89983862
_cell_length_c         9.95329974
_cell_angle_alpha     90.00000000
_cell_angle_beta      92.02799919
_cell_angle_gamma     90.00000000

loop_
_space_group_symop_operation_xyz
-x,-y,-z
-x,y+1/2,-z+1/2
x,-y+1/2,z+1/2
x,y,z

loop_
_atom_site_label
_atom_site_type_symbol
_atom_site_fract_x
_atom_site_fract_y
_atom_site_fract_z
_atom_site_occupancy
C_00  C       0.39336368     -0.27218252      0.41012984  1.0000
C_01  C       0.29605961     -0.26205808      0.52076148  1.0000
N_02  N       0.42029279     -0.12020643      0.32893183  1.0000
C_03  C       0.34212699      0.04546956      0.35275979  1.0000
H_04  H       0.36795479      0.16779844      0.28728624  1.0000
H_05  H       0.45262965     -0.40793954      0.38495657  1.0000
C_06  C       0.21846222     -0.08844742      0.54630123  1.0000
C_07  C       0.23694654      0.06782653      0.45838771  1.0000
H_08  H       0.14198649     -0.07486333      0.63179046  1.0000
H_09  H       0.28104103     -0.38728783      0.58531906  1.0000
C_0a  C       0.14730533      0.25206065      0.47948106  1.0000
O_0b  O       0.10909346      0.30353707      0.59590237  1.0000
N_0c  N       0.10759696      0.35727599      0.36951060  1.0000
H_0d  H       0.12375613      0.30539266      0.27435330  1.0000
H_0e  H       0.03929936      0.47948418      0.38087810  1.0000

#End

data_Rank64_4.35

_symmetry_space_group_name_H-M 'P 1 2_1/c 1'
_symmetry_Int_Tables_number 14

_cell_length_a        15.37364619
_cell_length_b         5.12109702
_cell_length_c        15.89127004
_cell_angle_alpha     90.00000000
_cell_angle_beta     113.22818152
_cell_angle_gamma     90.00000000

loop_
_space_group_symop_operation_xyz
-x,-y,-z
-x,y+1/2,-z+1/2
x,-y+1/2,z+1/2
x,y,z

loop_
_atom_site_label
_atom_site_type_symbol
_atom_site_fract_x
_atom_site_fract_y
_atom_site_fract_z
_atom_site_occupancy
C_00  C       0.59318504      0.79438833     -0.00837633  1.0000
C_01  C       0.61011791      1.01750877     -0.05038236  1.0000
N_02  N       0.66205595      0.62982956      0.04298225  1.0000
C_03  C       0.75089801      0.68015662      0.05109873  1.0000
H_04  H       0.80528140      0.54507884      0.09440418  1.0000
H_05  H       0.52122393      0.74406800     -0.01638302  1.0000
C_06  C       0.70234281      1.06829221     -0.04126763  1.0000
C_07  C       0.77457946      0.89479636      0.00913354  1.0000
H_08  H       0.71929310      1.23826863     -0.07318993  1.0000
H_09  H       0.55225547      1.14693026     -0.09032524  1.0000
C_0a  C       0.87285132      0.94523759      0.01551951  1.0000
O_0b  O       0.89625402      1.17028205     -0.00053695  1.0000
N_0c  N       0.93354957      0.74243208      0.03704555  1.0000
H_0d  H       0.91026079      0.55472073      0.03499518  1.0000
H_0e  H       0.99761783      0.77040076      0.03190153  1.0000
C_00  C       0.91633891      1.00313157      0.26314092  1.0000
C_01  C       0.89117392      0.79297824      0.30511517  1.0000
N_02  N       0.85488806      1.18952800      0.21525768  1.0000
C_03  C       0.76539883      1.17301080      0.20983442  1.0000
H_04  H       0.71626611      1.32222429      0.16828279  1.0000
H_05  H       0.98895274      1.02094905      0.26788697  1.0000
C_06  C       0.79821789      0.77641442      0.29819628  1.0000
C_07  C       0.73364238      0.97167851      0.25078292  1.0000
H_08  H       0.77494582      0.61500439      0.32877882  1.0000
H_09  H       0.94353662      0.64635845      0.34226039  1.0000
C_0a  C       0.63370288      0.95453336      0.24376699  1.0000
O_0b  O       0.59832902      0.73571180      0.24883990  1.0000
N_0c  N       0.58506807      1.17873276      0.23316306  1.0000
H_0d  H       0.61444662      1.35909836      0.23556709  1.0000
H_0e  H       0.51835917      1.17784660      0.23355438  1.0000

#End

data_Rank65_4.39

_symmetry_space_group_name_H-M 'P 1 2_1/c 1'
_symmetry_Int_Tables_number 14

_cell_length_a        29.04321249
_cell_length_b         3.82379469
_cell_length_c        10.33606260
_cell_angle_alpha     90.00000000
_cell_angle_beta      81.06200681
_cell_angle_gamma     90.00000000

loop_
_space_group_symop_operation_xyz
-x,-y,-z
-x,y+1/2,-z+1/2
x,-y+1/2,z+1/2
x,y,z

loop_
_atom_site_label
_atom_site_type_symbol
_atom_site_fract_x
_atom_site_fract_y
_atom_site_fract_z
_atom_site_occupancy
C_00  C       0.54105595      0.60400465      0.62014017  1.0000
C_01  C       0.55963954      0.72056789      0.49468603  1.0000
N_02  N       0.56615475      0.42624481      0.69779699  1.0000
C_03  C       0.61110407      0.36005767      0.65077070  1.0000
H_04  H       0.63010149      0.21123968      0.71562084  1.0000
H_05  H       0.50463242      0.65539847      0.66095094  1.0000
C_06  C       0.60627358      0.65109095      0.44761181  1.0000
C_07  C       0.63304727      0.46502647      0.52606708  1.0000
H_08  H       0.62235075      0.73980890      0.35117679  1.0000
H_09  H       0.53871237      0.86692159      0.43459397  1.0000
C_0a  C       0.68233272      0.37123001      0.47017935  1.0000
O_0b  O       0.69607877      0.40507204      0.34882417  1.0000
N_0c  N       0.71031613      0.24689779      0.55168936  1.0000
H_0d  H       0.70032406      0.22926372      0.65047480  1.0000
H_0e  H       0.74271040      0.15379282      0.51257239  1.0000
C_00  C       0.95525360      0.40344538      0.69164883  1.0000
C_01  C       0.93047800      0.58070275      0.60622270  1.0000
N_02  N       0.93573953      0.29198231      0.81134886  1.0000
C_03  C       0.89029211      0.35946629      0.84863792  1.0000
H_04  H       0.87458986      0.26426166      0.94487348  1.0000
H_05  H       0.99242431      0.35111007      0.66374489  1.0000
C_06  C       0.88333106      0.65049108      0.64671052  1.0000
C_07  C       0.86237090      0.54113247      0.77171110  1.0000
H_08  H       0.86361285      0.79335631      0.58234884  1.0000
H_09  H       0.94776034      0.66198162      0.50986868  1.0000
C_0a  C       0.81299374      0.62428381      0.82973189  1.0000
O_0b  O       0.79967843      0.58701902      0.95120687  1.0000
N_0c  N       0.78438900      0.74398534      0.74907012  1.0000
H_0d  H       0.79428191      0.76542882      0.65039625  1.0000
H_0e  H       0.75200372      0.83550923      0.78861342  1.0000

#End

data_Rank66_4.41

_symmetry_space_group_name_H-M 'P 1 2_1/c 1'
_symmetry_Int_Tables_number 14

_cell_length_a        14.75000287
_cell_length_b         3.89810541
_cell_length_c        20.76982194
_cell_angle_alpha     90.00000000
_cell_angle_beta      73.22128392
_cell_angle_gamma     90.00000000

loop_
_space_group_symop_operation_xyz
-x,-y,-z
-x,y+1/2,-z+1/2
x,-y+1/2,z+1/2
x,y,z

loop_
_atom_site_label
_atom_site_type_symbol
_atom_site_fract_x
_atom_site_fract_y
_atom_site_fract_z
_atom_site_occupancy
C_00  C       0.08437490      1.19304196      0.29612909  1.0000
C_01  C       0.13141610      1.28194851      0.34338285  1.0000
N_02  N       0.12576291      1.01252122      0.23989778  1.0000
C_03  C       0.21630841      0.91655094      0.22942444  1.0000
H_04  H       0.24661023      0.76657927      0.18394221  1.0000
H_05  H       0.01094570      1.26923112      0.30254780  1.0000
C_06  C       0.22525718      1.17949109      0.33175970  1.0000
C_07  C       0.26971644      0.99173021      0.27370880  1.0000
H_08  H       0.26542550      1.23931236      0.36679063  1.0000
H_09  H       0.09572063      1.42865917      0.38825009  1.0000
C_0a  C       0.36845949      0.86165686      0.26448379  1.0000
O_0b  O       0.40309600      0.86736861      0.31340059  1.0000
N_0c  N       0.41660262      0.73365827      0.20416728  1.0000
H_0d  H       0.39340426      0.74987320      0.16248696  1.0000
H_0e  H       0.48168406      0.62396125      0.19883490  1.0000
C_00  C       0.08785355      1.07628092      0.54404638  1.0000
C_01  C       0.13429456      1.17543994      0.59105936  1.0000
N_02  N       0.13011100      0.89457906      0.48819793  1.0000
C_03  C       0.22123100      0.80731050      0.47810761  1.0000
H_04  H       0.25322772      0.65478179      0.43322346  1.0000
H_05  H       0.01377659      1.14404447      0.55084240  1.0000
C_06  C       0.22875005      1.08237347      0.57986582  1.0000
C_07  C       0.27407904      0.89227468      0.52222869  1.0000
H_08  H       0.26831184      1.15862450      0.61444939  1.0000
H_09  H       0.09806762      1.32297777      0.63563270  1.0000
C_0a  C       0.37188936      0.75521360      0.51296044  1.0000
O_0b  O       0.39992464      0.69851611      0.56399355  1.0000
N_0c  N       0.42497459      0.68272224      0.45011844  1.0000
H_0d  H       0.40529120      0.75010286      0.40859186  1.0000
H_0e  H       0.48956258      0.56507019      0.44347784  1.0000

#End

data_Rank67_4.42

_symmetry_space_group_name_H-M 'P 1 2_1/c 1'
_symmetry_Int_Tables_number 14

_cell_length_a        20.81554572
_cell_length_b         5.81545485
_cell_length_c        10.00262820
_cell_angle_alpha     90.00000000
_cell_angle_beta     103.18181713
_cell_angle_gamma     90.00000000

loop_
_space_group_symop_operation_xyz
-x,-y,-z
-x,y+1/2,-z+1/2
x,-y+1/2,z+1/2
x,y,z

loop_
_atom_site_label
_atom_site_type_symbol
_atom_site_fract_x
_atom_site_fract_y
_atom_site_fract_z
_atom_site_occupancy
C_00  C       0.04821763      0.75990967      0.58478310  1.0000
C_01  C       0.05491282      0.55682323      0.66113120  1.0000
N_02  N       0.08405317      0.80845923      0.49184616  1.0000
C_03  C       0.12849722      0.65107147      0.47330491  1.0000
H_04  H       0.15742553      0.69241079      0.39804276  1.0000
H_05  H       0.01155977      0.88822995      0.59660261  1.0000
C_06  C       0.10127904      0.39502661      0.64168299  1.0000
C_07  C       0.13959322      0.44252912      0.54622352  1.0000
H_08  H       0.10708458      0.23423097      0.69895185  1.0000
H_09  H       0.02444961      0.52693186      0.73443089  1.0000
C_0a  C       0.19046981      0.27810698      0.51859918  1.0000
O_0b  O       0.20495654      0.27388588      0.40281268  1.0000
N_0c  N       0.22015278      0.13935788      0.62185159  1.0000
H_0d  H       0.20869725      0.14335801      0.71574092  1.0000
H_0e  H       0.24948568      0.00810156      0.60029101  1.0000
C_00  C       0.45477619      0.27800185      0.36884439  1.0000
C_01  C       0.42014846      0.22368727      0.46933637  1.0000
N_02  N       0.44613346      0.47662700      0.29745938  1.0000
C_03  C       0.40042447      0.62364209      0.32162602  1.0000
H_04  H       0.39566754      0.78488584      0.26423051  1.0000
H_05  H       0.49047069      0.15868865      0.34216482  1.0000
C_06  C       0.37243290      0.37646029      0.49317068  1.0000
C_07  C       0.36085569      0.57934775      0.41551390  1.0000
H_08  H       0.34364591      0.33924015      0.56908808  1.0000
H_09  H       0.43028118      0.06512658      0.52821557  1.0000
C_0a  C       0.30948118      0.74516096      0.43759856  1.0000
O_0b  O       0.29447881      0.75677995      0.55277393  1.0000
N_0c  N       0.28075175      0.88054381      0.33160115  1.0000
H_0d  H       0.29073778      0.86371085      0.23672230  1.0000
H_0e  H       0.25088735      1.01229396      0.34968324  1.0000

#End

data_Rank68_4.44

_symmetry_space_group_name_H-M 'P 1 2_1/c 1'
_symmetry_Int_Tables_number 14

_cell_length_a         8.97452846
_cell_length_b         7.03605824
_cell_length_c         9.20946155
_cell_angle_alpha     90.00000000
_cell_angle_beta      92.23208068
_cell_angle_gamma     90.00000000

loop_
_space_group_symop_operation_xyz
-x,-y,-z
-x,y+1/2,-z+1/2
x,-y+1/2,z+1/2
x,y,z

loop_
_atom_site_label
_atom_site_type_symbol
_atom_site_fract_x
_atom_site_fract_y
_atom_site_fract_z
_atom_site_occupancy
C_00  C       0.40737100      0.23809200      1.11709800  1.0000
C_01  C       0.32776600      0.31415900      0.99716700  1.0000
N_02  N       0.39925200      0.05342400      1.15572400  1.0000
C_03  C       0.30918600     -0.05997500      1.07469700  1.0000
H_04  H       0.30812400     -0.20948300      1.10727600  1.0000
H_05  H       0.47892700      0.32964800      1.18580200  1.0000
C_06  C       0.23437300      0.19527700      0.91391600  1.0000
C_07  C       0.22336700      0.00333600      0.95295100  1.0000
H_08  H       0.16959900      0.24936700      0.82042900  1.0000
H_09  H       0.33911900      0.46369800      0.96912300  1.0000
C_0a  C       0.12879100     -0.12783100      0.86057900  1.0000
O_0b  O       0.09408200     -0.08500400      0.73039400  1.0000
N_0c  N       0.08575400     -0.29255300      0.91995800  1.0000
H_0d  H       0.01975100     -0.38307400      0.85835600  1.0000
H_0e  H       0.09810600     -0.31808300      1.02906700  1.0000

#End

data_Rank69_4.45

_symmetry_space_group_name_H-M 'P -1'
_symmetry_Int_Tables_number 2

_cell_length_a         6.91140332
_cell_length_b        16.20487083
_cell_length_c         5.11470596
_cell_angle_alpha     89.47767924
_cell_angle_beta      87.53548645
_cell_angle_gamma     96.46868843

loop_
_space_group_symop_operation_xyz
-x,-y,-z
x,y,z

loop_
_atom_site_label
_atom_site_type_symbol
_atom_site_fract_x
_atom_site_fract_y
_atom_site_fract_z
_atom_site_occupancy
C_00  C       0.34579201      0.19520853      0.97405721  1.0000
C_01  C       0.29454505      0.14039355      0.77230228  1.0000
N_02  N       0.21973491      0.21286396      1.16875000  1.0000
C_03  C       0.03738475      0.17382107      1.16847085  1.0000
H_04  H      -0.06212184      0.18981975      1.32681003  1.0000
H_05  H       0.49438148      0.22609233      0.97797394  1.0000
C_06  C       0.10502898      0.10099951      0.77339829  1.0000
C_07  C      -0.02771151      0.11693239      0.97681239  1.0000
H_08  H       0.05911746      0.05771346      0.62035380  1.0000
H_09  H       0.40206329      0.12857571      0.61952830  1.0000
C_0a  C      -0.23145270      0.07431456      0.97736689  1.0000
O_0b  O      -0.29758397      0.04414054      0.76808099  1.0000
N_0c  N      -0.33907103      0.06925978      1.20407894  1.0000
H_0d  H      -0.27870691      0.07952426      1.38132899  1.0000
H_0e  H      -0.47223897      0.03338150      1.20836556  1.0000
C_00  C       0.65697631      0.30229146      0.46287885  1.0000
C_01  C       0.71873079      0.35721343      0.25612670  1.0000
N_02  N       0.77361313      0.28440299      0.65593364  1.0000
C_03  C       0.95508905      0.32412128      0.65054347  1.0000
H_04  H       1.04864991      0.30901156      0.80661535  1.0000
H_05  H       0.50795451      0.27132818      0.47303378  1.0000
C_06  C       0.90763581      0.39778467      0.25261428  1.0000
C_07  C       1.02903350      0.38247200      0.45585809  1.0000
H_08  H       0.95759995      0.44191137      0.09562860  1.0000
H_09  H       0.62031341      0.36816701      0.10212006  1.0000
C_0a  C       1.22802445      0.42793125      0.47885173  1.0000
O_0b  O       1.30400210      0.43462553      0.69902733  1.0000
N_0c  N       1.31747554      0.46387631      0.26099845  1.0000
H_0d  H       1.27354922      0.44815673      0.07797776  1.0000
H_0e  H       1.45091181      0.49838551      0.27687866  1.0000

#End

data_Rank70_4.45

_symmetry_space_group_name_H-M 'P 1 2_1/c 1'
_symmetry_Int_Tables_number 14

_cell_length_a         5.00986386
_cell_length_b        14.34510381
_cell_length_c         8.12515023
_cell_angle_alpha     90.00000000
_cell_angle_beta      91.02596002
_cell_angle_gamma     90.00000000

loop_
_space_group_symop_operation_xyz
-x,-y,-z
-x,y+1/2,-z+1/2
x,-y+1/2,z+1/2
x,y,z

loop_
_atom_site_label
_atom_site_type_symbol
_atom_site_fract_x
_atom_site_fract_y
_atom_site_fract_z
_atom_site_occupancy
C_00  C       1.15796300      0.45934900      0.66446700  1.0000
C_01  C       0.95724500      0.50809300      0.74490500  1.0000
N_02  N       1.19200500      0.36668800      0.67838000  1.0000
C_03  C       1.02512900      0.31937400      0.77634700  1.0000
H_04  H       1.06101700      0.24447400      0.78634600  1.0000
H_05  H       1.29792300      0.49612200      0.58577900  1.0000
C_06  C       0.78924200      0.45897500      0.84819200  1.0000
C_07  C       0.82191200      0.36225600      0.86549100  1.0000
H_08  H       0.63407300      0.49572800      0.91363300  1.0000
H_09  H       0.93639400      0.58313200      0.72956300  1.0000
C_0a  C       0.65158400      0.31031200      0.98533500  1.0000
O_0b  O       0.58133800      0.35071700      1.11520200  1.0000
N_0c  N       0.58622500      0.22135300      0.95028100  1.0000
H_0d  H       0.59880000      0.19649900      0.83199400  1.0000
H_0e  H       0.45722100      0.18907400      1.03054700  1.0000

#End

data_Rank71_4.46

_symmetry_space_group_name_H-M 'P 1 2_1/c 1'
_symmetry_Int_Tables_number 14

_cell_length_a         5.04275167
_cell_length_b        14.54410272
_cell_length_c         7.90033631
_cell_angle_alpha     90.00000000
_cell_angle_beta      91.37716591
_cell_angle_gamma     90.00000000

loop_
_space_group_symop_operation_xyz
-x,-y,-z
-x,y+1/2,-z+1/2
x,-y+1/2,z+1/2
x,y,z

loop_
_atom_site_label
_atom_site_type_symbol
_atom_site_fract_x
_atom_site_fract_y
_atom_site_fract_z
_atom_site_occupancy
C_00  C       0.22529200      0.59364900      0.38901300  1.0000
C_01  C       0.38903000      0.65626900      0.47578900  1.0000
N_02  N       0.01019700      0.61929800      0.29546200  1.0000
C_03  C      -0.04677600      0.70935900      0.28846500  1.0000
H_04  H      -0.22192500      0.72954700      0.21398100  1.0000
H_05  H       0.26617200      0.51994400      0.39219400  1.0000
C_06  C       0.33027900      0.74993600      0.46440500  1.0000
C_07  C       0.10674200      0.77778000      0.36897000  1.0000
H_08  H       0.45439100      0.80074400      0.52964700  1.0000
H_09  H       0.55772200      0.63221000      0.55227800  1.0000
C_0a  C       0.02034400      0.87602600      0.34805500  1.0000
O_0b  O      -0.22112900      0.89374400      0.32086100  1.0000
N_0c  N       0.20884900      0.94145200      0.35700500  1.0000
H_0d  H       0.15338600      1.00799200      0.32859100  1.0000
H_0e  H       0.40608700      0.92533900      0.36010900  1.0000

#End

data_Rank72_4.48

_symmetry_space_group_name_H-M 'P -1'
_symmetry_Int_Tables_number 2

_cell_length_a         5.23922883
_cell_length_b        28.64855365
_cell_length_c         3.81059634
_cell_angle_alpha     88.17429649
_cell_angle_beta      84.99449421
_cell_angle_gamma     84.95837936

loop_
_space_group_symop_operation_xyz
-x,-y,-z
x,y,z

loop_
_atom_site_label
_atom_site_type_symbol
_atom_site_fract_x
_atom_site_fract_y
_atom_site_fract_z
_atom_site_occupancy
C_00  C       0.00661713      0.70580703      0.55462596  1.0000
C_01  C      -0.20682031      0.68113485      0.66216162  1.0000
N_02  N       0.21517136      0.68687806      0.36020845  1.0000
C_03  C       0.21588838      0.64188815      0.27059919  1.0000
H_04  H       0.38504845      0.62768389      0.10809118  1.0000
H_05  H       0.00860369      0.74217340      0.63088979  1.0000
C_06  C      -0.20317776      0.63461412      0.56579852  1.0000
C_07  C       0.01246808      0.61400831      0.36662601  1.0000
H_08  H      -0.36303751      0.61356624      0.64137523  1.0000
H_09  H      -0.37109940      0.69811624      0.81792260  1.0000
C_0a  C       0.00692875      0.56522139      0.23842556  1.0000
O_0b  O      -0.20626225      0.54960145      0.19812677  1.0000
N_0c  N       0.23227621      0.54008447      0.15845206  1.0000
H_0d  H       0.40492549      0.55086872      0.21235214  1.0000
H_0e  H       0.22817372      0.50755708      0.05321038  1.0000
C_00  C       0.45857704      0.79338953      0.11721078  1.0000
C_01  C       0.24183111      0.82402832      0.20866157  1.0000
N_02  N       0.67040082      0.80719137     -0.07060604  1.0000
C_03  C       0.66756979      0.85252170     -0.17041372  1.0000
H_04  H       0.83779913      0.86350081     -0.32488616  1.0000
H_05  H       0.46101814      0.75642652      0.19815564  1.0000
C_06  C       0.24233598      0.87117675      0.10443591  1.0000
C_07  C       0.46032881      0.88612486     -0.09286731  1.0000
H_08  H       0.07664467      0.89583498      0.17782966  1.0000
H_09  H       0.07575286      0.81077162      0.35804816  1.0000
C_0a  C       0.48330402      0.93502487     -0.23696089  1.0000
O_0b  O       0.70224259      0.94861461     -0.33228103  1.0000
N_0c  N       0.26483711      0.96273042     -0.26803802  1.0000
H_0d  H       0.08709154      0.95054641     -0.22833913  1.0000
H_0e  H       0.27674731      0.99527800     -0.38869074  1.0000

#End

data_Rank73_4.48

_symmetry_space_group_name_H-M 'P -1'
_symmetry_Int_Tables_number 2

_cell_length_a         3.83757140
_cell_length_b         5.28566112
_cell_length_c        14.36363254
_cell_angle_alpha     82.40452902
_cell_angle_beta      89.34990069
_cell_angle_gamma     82.29274057

loop_
_space_group_symop_operation_xyz
-x,-y,-z
x,y,z

loop_
_atom_site_label
_atom_site_type_symbol
_atom_site_fract_x
_atom_site_fract_y
_atom_site_fract_z
_atom_site_occupancy
C_00  C       1.09388500      0.71114400      0.58823700  1.0000
C_01  C       1.19603600      0.46745700      0.63857100  1.0000
N_02  N       0.89437300      0.90272600      0.62528200  1.0000
C_03  C       0.79480800      0.85480500      0.71506500  1.0000
H_04  H       0.63008100      1.01226800      0.74268600  1.0000
H_05  H       1.17215100      0.75768400      0.51525500  1.0000
C_06  C       1.08641800      0.42052600      0.73133800  1.0000
C_07  C       0.88241100      0.61751600      0.77158900  1.0000
H_08  H       1.15473800      0.23461800      0.77392200  1.0000
H_09  H       1.35652100      0.31817000      0.60555400  1.0000
C_0a  C       0.74069400      0.56232900      0.86877800  1.0000
O_0b  O       0.69884200      0.33465500      0.90126500  1.0000
N_0c  N       0.65042200      0.76249000      0.91708700  1.0000
H_0d  H       0.70871000      0.94338400      0.89491200  1.0000
H_0e  H       0.53880300      0.72876100      0.98237200  1.0000

#End

data_Rank74_4.48

_symmetry_space_group_name_H-M 'P 1 2_1/c 1'
_symmetry_Int_Tables_number 14

_cell_length_a        29.06518625
_cell_length_b         3.83022438
_cell_length_c        10.29933701
_cell_angle_alpha     90.00000000
_cell_angle_beta      82.46093651
_cell_angle_gamma     90.00000000

loop_
_space_group_symop_operation_xyz
-x,-y,-z
-x,y+1/2,-z+1/2
x,-y+1/2,z+1/2
x,y,z

loop_
_atom_site_label
_atom_site_type_symbol
_atom_site_fract_x
_atom_site_fract_y
_atom_site_fract_z
_atom_site_occupancy
C_00  C       0.70678942      0.59075242      0.54883707  1.0000
C_01  C       0.68146250      0.41362710      0.46294051  1.0000
N_02  N       0.68788951      0.70373267      0.66803203  1.0000
C_03  C       0.64267994      0.63906859      0.70402315  1.0000
H_04  H       0.62756846      0.73606215      0.79970509  1.0000
H_05  H       0.74379490      0.64442527      0.52222513  1.0000
C_06  C       0.63454233      0.34584506      0.50227975  1.0000
C_07  C       0.61429426      0.45825720      0.62635865  1.0000
H_08  H       0.61443344      0.20327109      0.43748065  1.0000
H_09  H       0.69807978      0.33130033      0.36696209  1.0000
C_0a  C       0.56510415      0.38113058      0.68264102  1.0000
O_0b  O       0.55226327      0.42470106      0.80354423  1.0000
N_0c  N       0.53611793      0.26101408      0.60119944  1.0000
H_0d  H       0.54577010      0.23367153      0.50299724  1.0000
H_0e  H       0.50378016      0.17296874      0.63970039  1.0000
C_00  C       0.79353050      0.40732654      0.20450788  1.0000
C_01  C       0.81241019      0.28635191      0.31412054  1.0000
N_02  N       0.81827813      0.58226118      0.10528932  1.0000
C_03  C       0.86329527      0.64317746      0.11421904  1.0000
H_04  H       0.88207670      0.79008058      0.03314974  1.0000
H_05  H       0.75701106      0.36433846      0.19512596  1.0000
C_06  C       0.85911715      0.35093109      0.32168713  1.0000
C_07  C       0.88556205      0.53575505      0.22058838  1.0000
H_08  H       0.87558217      0.25897135      0.40424422  1.0000
H_09  H       0.79162487      0.13959379      0.39132459  1.0000
C_0a  C       0.93488085      0.62698578      0.23498221  1.0000
O_0b  O       0.94905271      0.59279103      0.34504667  1.0000
N_0c  N       0.96236822      0.75026815      0.12980982  1.0000
H_0d  H       0.95206427      0.76886371      0.03919039  1.0000
H_0e  H       0.99469219      0.84373579      0.14173581  1.0000

#End

data_Rank75_4.49

_symmetry_space_group_name_H-M 'P -1'
_symmetry_Int_Tables_number 2

_cell_length_a        28.52052789
_cell_length_b         5.23103836
_cell_length_c         3.90514153
_cell_angle_alpha     98.84776837
_cell_angle_beta      88.11323812
_cell_angle_gamma     85.17571613

loop_
_space_group_symop_operation_xyz
-x,-y,-z
x,y,z

loop_
_atom_site_label
_atom_site_type_symbol
_atom_site_fract_x
_atom_site_fract_y
_atom_site_fract_z
_atom_site_occupancy
C_00  C       0.30197759      0.37742165      0.84002346  1.0000
C_01  C       0.31057612      0.61255525      1.03970715  1.0000
N_02  N       0.33485503      0.17409886      0.76415138  1.0000
C_03  C       0.37767100      0.20103377      0.89222125  1.0000
H_04  H       0.40358904      0.03311830      0.82148123  1.0000
H_05  H       0.26734161      0.34988596      0.73507039  1.0000
C_06  C       0.35505095      0.63879204      1.16999570  1.0000
C_07  C       0.38964295      0.42893106      1.09825268  1.0000
H_08  H       0.36222158      0.81815497      1.33198932  1.0000
H_09  H       0.28321485      0.77335599      1.09333314  1.0000
C_0a  C       0.43708186      0.45880056      1.24654621  1.0000
O_0b  O       0.44991153      0.68309241      1.34068143  1.0000
N_0c  N       0.46446034      0.24211896      1.27804307  1.0000
H_0d  H       0.45259478      0.06170550      1.23872819  1.0000
H_0e  H       0.49603295      0.26337747      1.39561007  1.0000
C_00  C       0.20315408     -0.07961143      0.59858566  1.0000
C_01  C       0.18909063     -0.30245995      0.39849461  1.0000
N_02  N       0.17442960      0.14033086      0.69239041  1.0000
C_03  C       0.13060600      0.14227307      0.57780787  1.0000
H_04  H       0.10739481      0.32054211      0.65117036  1.0000
H_05  H       0.23907064     -0.07544733      0.68716773  1.0000
C_06  C       0.14323466     -0.29793293      0.28429818  1.0000
C_07  C       0.11308432     -0.06988754      0.37183125  1.0000
H_08  H       0.13231815     -0.46811502      0.12069785  1.0000
H_09  H       0.21325102     -0.47669426      0.32939873  1.0000
C_0a  C       0.06480313     -0.03556791      0.23564713  1.0000
O_0b  O       0.04765792      0.18817571      0.19717567  1.0000
N_0c  N       0.04186097     -0.24854884      0.14742910  1.0000
H_0d  H       0.05315173     -0.42681664      0.20482759  1.0000
H_0e  H       0.00954603     -0.22797408      0.03953978  1.0000

#End

data_Rank76_4.50

_symmetry_space_group_name_H-M 'P 1 2_1/c 1'
_symmetry_Int_Tables_number 14

_cell_length_a        29.02792074
_cell_length_b         3.82042106
_cell_length_c        10.42526006
_cell_angle_alpha     90.00000000
_cell_angle_beta      79.86337984
_cell_angle_gamma     90.00000000

loop_
_space_group_symop_operation_xyz
-x,-y,-z
-x,y+1/2,-z+1/2
x,-y+1/2,z+1/2
x,y,z

loop_
_atom_site_label
_atom_site_type_symbol
_atom_site_fract_x
_atom_site_fract_y
_atom_site_fract_z
_atom_site_occupancy
C_00  C       0.04312706      0.59710655      0.34460367  1.0000
C_01  C       0.07333267      0.69437617      0.42914118  1.0000
N_02  N       0.05789946      0.43641878      0.22957070  1.0000
C_03  C       0.10378247      0.37151294      0.19660622  1.0000
H_04  H       0.11534690      0.24132715      0.10348103  1.0000
H_05  H       0.00576410      0.65675585      0.36713660  1.0000
C_06  C       0.12119920      0.62636289      0.39331609  1.0000
C_07  C       0.13711333      0.45993055      0.27371704  1.0000
H_08  H       0.14571950      0.70880132      0.45596393  1.0000
H_09  H       0.05933881      0.82520160      0.52060993  1.0000
C_0a  C       0.18718713      0.37256760      0.22053919  1.0000
O_0b  O       0.20085060      0.34977973      0.09950929  1.0000
N_0c  N       0.21630758      0.31946846      0.30685119  1.0000
H_0d  H       0.20458554      0.29606133      0.40466074  1.0000
H_0e  H       0.24983544      0.24040814      0.27004562  1.0000
C_00  C       0.29509351      0.88316567      0.04756569  1.0000
C_01  C       0.32553428      0.80166368     -0.06792113  1.0000
N_02  N       0.30932482      1.05216197      0.14729046  1.0000
C_03  C       0.35440270      1.14760874      0.13214901  1.0000
H_04  H       0.36511918      1.28681739      0.21306256  1.0000
H_05  H       0.25829970      0.80855960      0.06121778  1.0000
C_06  C       0.37243889      0.90195610     -0.08245231  1.0000
C_07  C       0.38754515      1.08511580      0.01939202  1.0000
H_08  H       0.39685420      0.83503943     -0.17123349  1.0000
H_09  H       0.31224689      0.66171238     -0.14479183  1.0000
C_0a  C       0.43561886      1.23524219      0.01364353  1.0000
O_0b  O       0.44904930      1.33349401      0.11677195  1.0000
N_0c  N       0.46277976      1.27252601     -0.10431216  1.0000
H_0d  H       0.45118668      1.22424529     -0.18953853  1.0000
H_0e  H       0.49476353      1.39352719     -0.10949454  1.0000

#End

data_Rank77_4.51

_symmetry_space_group_name_H-M 'P 1 2_1/c 1'
_symmetry_Int_Tables_number 14

_cell_length_a         8.55696237
_cell_length_b         5.09961433
_cell_length_c        26.30659980
_cell_angle_alpha     90.00000000
_cell_angle_beta      84.95932545
_cell_angle_gamma     90.00000000

loop_
_space_group_symop_operation_xyz
-x,-y,-z
-x,y+1/2,-z+1/2
x,-y+1/2,z+1/2
x,y,z

loop_
_atom_site_label
_atom_site_type_symbol
_atom_site_fract_x
_atom_site_fract_y
_atom_site_fract_z
_atom_site_occupancy
C_00  C       0.39320724      0.03775983      0.38342844  1.0000
C_01  C       0.39221998     -0.16841456      0.34838711  1.0000
N_02  N       0.50414572      0.22606708      0.38089915  1.0000
C_03  C       0.61758460      0.21395383      0.34224065  1.0000
H_04  H       0.70457282      0.37096607      0.34087436  1.0000
H_05  H       0.30151928      0.05104058      0.41494144  1.0000
C_06  C       0.51231618     -0.18166707      0.30924850  1.0000
C_07  C       0.62833049      0.01349841      0.30547713  1.0000
H_08  H       0.51819537     -0.33923151      0.28120668  1.0000
H_09  H       0.29889916     -0.31417380      0.35191912  1.0000
C_0a  C       0.75685020     -0.00523262      0.26299827  1.0000
O_0b  O       0.78597742     -0.22375618      0.24165950  1.0000
N_0c  N       0.83651525      0.21322311      0.24851810  1.0000
H_0d  H       0.79994056      0.39738869      0.25934506  1.0000
H_0e  H       0.91585612      0.20219450      0.21688048  1.0000
C_00  C       0.71468160      0.45322121      0.52348395  1.0000
C_01  C       0.68151119      0.65248327      0.48950392  1.0000
N_02  N       0.82288364      0.26496477      0.51228793  1.0000
C_03  C       0.90166064      0.27145214      0.46570012  1.0000
H_04  H       0.99133948      0.11996947      0.45813325  1.0000
H_05  H       0.65021820      0.44590024      0.56114679  1.0000
C_06  C       0.76330824      0.65740226      0.44143775  1.0000
C_07  C       0.87653519      0.46323168      0.42893002  1.0000
H_08  H       0.74084755      0.80771206      0.41349464  1.0000
H_09  H       0.59234097      0.79871179      0.50085645  1.0000
C_0a  C       0.96892267      0.47384748      0.37791007  1.0000
O_0b  O       0.98398011      0.68917708      0.35418557  1.0000
N_0c  N       1.03427095      0.25120216      0.35869296  1.0000
H_0d  H       1.00441800      0.06917671      0.37263834  1.0000
H_0e  H       1.09437078      0.25806490      0.32300857  1.0000

#End

data_Rank78_4.51

_symmetry_space_group_name_H-M 'P 1 2_1/c 1'
_symmetry_Int_Tables_number 14

_cell_length_a        15.17994497
_cell_length_b         5.16141760
_cell_length_c        16.97522032
_cell_angle_alpha     90.00000000
_cell_angle_beta     120.13305943
_cell_angle_gamma     90.00000000

loop_
_space_group_symop_operation_xyz
-x,-y,-z
-x,y+1/2,-z+1/2
x,-y+1/2,z+1/2
x,y,z

loop_
_atom_site_label
_atom_site_type_symbol
_atom_site_fract_x
_atom_site_fract_y
_atom_site_fract_z
_atom_site_occupancy
C_00  C       0.53932786      1.04263577      0.37736243  1.0000
C_01  C       0.46947551      0.84539517      0.32958159  1.0000
N_02  N       0.52105843      1.23580824      0.42088831  1.0000
C_03  C       0.43002854      1.23715612      0.41619766  1.0000
H_04  H       0.41606824      1.39350657      0.45202546  1.0000
H_05  H       0.61290614      1.04450505      0.38034418  1.0000
C_06  C       0.37565408      0.84722142      0.32588832  1.0000
C_07  C       0.35472461      1.04801213      0.36972931  1.0000
H_08  H       0.31925063      0.69798340      0.28760896  1.0000
H_09  H       0.48839269      0.69427667      0.29573963  1.0000
C_0a  C       0.25458251      1.07441870      0.36623163  1.0000
O_0b  O       0.22061082      1.29570452      0.36849485  1.0000
N_0c  N       0.20309852      0.85503364      0.35869768  1.0000
H_0d  H       0.23384954      0.67499245      0.36449967  1.0000
H_0e  H       0.13219372      0.86153053      0.35248830  1.0000
C_00  C       0.27159197      1.04609844      0.08989616  1.0000
C_01  C       0.20185907      0.84141958      0.05870788  1.0000
N_02  N       0.26645745      1.24664694      0.13841831  1.0000
C_03  C       0.18913136      1.24811381      0.15538756  1.0000
H_04  H       0.18559024      1.41042589      0.19492945  1.0000
H_05  H       0.33369861      1.04889526      0.07489206  1.0000
C_06  C       0.12207609      0.84492214      0.07704149  1.0000
C_07  C       0.11437584      1.05366218      0.12614098  1.0000
H_08  H       0.06496117      0.69141115      0.05099559  1.0000
H_09  H       0.20910499      0.68423016      0.01964839  1.0000
C_0a  C       0.02695505      1.08290527      0.14302636  1.0000
O_0b  O      -0.00272558      1.30597391      0.14989347  1.0000
N_0c  N      -0.01880906      0.86510124      0.14700595  1.0000
H_0d  H       0.00862558      0.68442190      0.14700848  1.0000
H_0e  H      -0.08366476      0.87098175      0.15159733  1.0000

#End

data_Rank79_4.51

_symmetry_space_group_name_H-M 'P 1 2_1/c 1'
_symmetry_Int_Tables_number 14

_cell_length_a        13.97300215
_cell_length_b         5.09907677
_cell_length_c        20.07862659
_cell_angle_alpha     90.00000000
_cell_angle_beta      53.11590945
_cell_angle_gamma     90.00000000

loop_
_space_group_symop_operation_xyz
-x,-y,-z
-x,y+1/2,-z+1/2
x,-y+1/2,z+1/2
x,y,z

loop_
_atom_site_label
_atom_site_type_symbol
_atom_site_fract_x
_atom_site_fract_y
_atom_site_fract_z
_atom_site_occupancy
C_00  C       0.72235481      0.94152483      0.44444539  1.0000
C_01  C       0.74925111      1.15825344      0.39333157  1.0000
N_02  N       0.64133485      0.75740743      0.46111706  1.0000
C_03  C       0.58691608      0.78316416      0.42442023  1.0000
H_04  H       0.51934999      0.63465187      0.44096782  1.0000
H_05  H       0.76799736      0.91579255      0.47304006  1.0000
C_06  C       0.69255837      1.18250020      0.35565505  1.0000
C_07  C       0.61048819      0.99011210      0.37012486  1.0000
H_08  H       0.71183069      1.34602583      0.31440152  1.0000
H_09  H       0.81429688      1.30283157      0.38278708  1.0000
C_0a  C       0.55188205      1.01779637      0.32787671  1.0000
O_0b  O       0.55083182      1.23749373      0.29940579  1.0000
N_0c  N       0.50286733      0.80169220      0.32110219  1.0000
H_0d  H       0.51872707      0.61862844      0.33322038  1.0000
H_0e  H       0.47471374      0.80538715      0.28412627  1.0000
C_00  C       0.21970283      0.54669272      0.44850899  1.0000
C_01  C       0.25069481      0.34081109      0.39297625  1.0000
N_02  N       0.13952273      0.73429042      0.46596277  1.0000
C_03  C       0.08991958      0.72211432      0.42581101  1.0000
H_04  H       0.02431453      0.87338123      0.44064081  1.0000
H_05  H       0.26166508      0.56170242      0.47997830  1.0000
C_06  C       0.19806927      0.32946075      0.35211399  1.0000
C_07  C       0.11639371      0.52524435      0.36795367  1.0000
H_08  H       0.22257630      0.17352057      0.30723702  1.0000
H_09  H       0.31607609      0.19502202      0.38122644  1.0000
C_0a  C       0.06144233      0.53881314      0.32303698  1.0000
O_0b  O       0.03023981      0.75766516      0.31229327  1.0000
N_0c  N       0.05138295      0.31409345      0.29282183  1.0000
H_0d  H       0.06011936      0.13311416      0.31054541  1.0000
H_0e  H       0.02142347      0.31533012      0.25690490  1.0000

#End

data_Rank80_4.52

_symmetry_space_group_name_H-M 'P 1 2_1/c 1'
_symmetry_Int_Tables_number 14

_cell_length_a         8.55189237
_cell_length_b         5.20286382
_cell_length_c        31.20171022
_cell_angle_alpha     90.00000000
_cell_angle_beta      55.22880653
_cell_angle_gamma     90.00000000

loop_
_space_group_symop_operation_xyz
-x,-y,-z
-x,y+1/2,-z+1/2
x,-y+1/2,z+1/2
x,y,z

loop_
_atom_site_label
_atom_site_type_symbol
_atom_site_fract_x
_atom_site_fract_y
_atom_site_fract_z
_atom_site_occupancy
C_00  C       0.33429377      0.41205290      0.72967705  1.0000
C_01  C       0.28200515      0.21076389      0.76510074  1.0000
N_02  N       0.21651703      0.60732200      0.73766857  1.0000
C_03  C       0.04176265      0.60546361      0.78240824  1.0000
H_04  H      -0.05256983      0.76402332      0.78867328  1.0000
H_05  H       0.47697687      0.41629104      0.69349915  1.0000
C_06  C       0.09944519      0.21000043      0.81118482  1.0000
C_07  C      -0.02453674      0.41220551      0.82050190  1.0000
H_08  H       0.05720756      0.05682118      0.83963519  1.0000
H_09  H       0.38248514      0.05777551      0.75678576  1.0000
C_0a  C      -0.21905350      0.43826200      0.86995103  1.0000
O_0b  O      -0.29191945      0.65834130      0.88606977  1.0000
N_0c  N      -0.30885058      0.22310938      0.89685820  1.0000
H_0d  H      -0.26184940      0.04241160      0.88228266  1.0000
H_0e  H      -0.43919747      0.24061240      0.93196010  1.0000
C_00  C       0.34885873      0.44059199      0.86523305  1.0000
C_01  C       0.26914022      0.23826455      0.90103180  1.0000
N_02  N       0.24676999      0.64317770      0.86699727  1.0000
C_03  C       0.06125187      0.65029778      0.90608909  1.0000
H_04  H      -0.02100574      0.81405460      0.90734100  1.0000
H_05  H       0.50066159      0.43889903      0.83383246  1.0000
C_06  C       0.07599823      0.24806616      0.94126659  1.0000
C_07  C      -0.03187830      0.45991724      0.94470584  1.0000
H_08  H       0.01081462      0.09477442      0.97012128  1.0000
H_09  H       0.35698530      0.07751111      0.89767251  1.0000
C_0a  C      -0.23664328      0.49592157      0.98880036  1.0000
O_0b  O      -0.30736362      0.71871886      1.00142148  1.0000
N_0c  N      -0.33691586      0.28477697      1.01485055  1.0000
H_0d  H      -0.28943601      0.10282629      1.00141131  1.0000
H_0e  H      -0.47472734      0.30632342      1.04705385  1.0000

#End

data_Rank81_4.53

_symmetry_space_group_name_H-M 'P 1 2_1/c 1'
_symmetry_Int_Tables_number 14

_cell_length_a        27.67935844
_cell_length_b         3.94888776
_cell_length_c        10.53401589
_cell_angle_alpha     90.00000000
_cell_angle_beta      95.19942929
_cell_angle_gamma     90.00000000

loop_
_space_group_symop_operation_xyz
-x,-y,-z
-x,y+1/2,-z+1/2
x,-y+1/2,z+1/2
x,y,z

loop_
_atom_site_label
_atom_site_type_symbol
_atom_site_fract_x
_atom_site_fract_y
_atom_site_fract_z
_atom_site_occupancy
C_00  C       0.79233070      0.68177315      0.91718700  1.0000
C_01  C       0.82247619      0.73435213      0.81952296  1.0000
N_02  N       0.80675621      0.51382181      1.02526706  1.0000
C_03  C       0.85229843      0.39428947      1.03752410  1.0000
H_04  H       0.86328254      0.25483290      1.12465574  1.0000
H_05  H       0.75514438      0.77705584      0.90775113  1.0000
C_06  C       0.86991535      0.61056827      0.83393657  1.0000
C_07  C       0.88556642      0.43277831      0.94561514  1.0000
H_08  H       0.89419157      0.65534478      0.75950965  1.0000
H_09  H       0.80855542      0.86752115      0.73331538  1.0000
C_0a  C       0.93434963      0.26807930      0.97120621  1.0000
O_0b  O       0.94841986      0.16595486      1.08206589  1.0000
N_0c  N       0.96139407      0.22488556      0.87240722  1.0000
H_0d  H       0.94928599      0.28054019      0.78044295  1.0000
H_0e  H       0.99403599      0.09943298      0.88821144  1.0000
C_00  C       0.70634059      0.36406543      0.65702506  1.0000
C_01  C       0.68351285      0.27611822      0.53770725  1.0000
N_02  N       0.68415355      0.53891082      0.74488142  1.0000
C_03  C       0.63812467      0.63689497      0.71372130  1.0000
H_04  H       0.62155375      0.78103385      0.78668940  1.0000
H_05  H       0.74394122      0.28921062      0.68271773  1.0000
C_06  C       0.63584801      0.38088448      0.50669675  1.0000
C_07  C       0.61232852      0.57089143      0.59526174  1.0000
H_08  H       0.61652960      0.31495881      0.41538965  1.0000
H_09  H       0.70226923      0.12908656      0.46991013  1.0000
C_0a  C       0.56348915      0.72224809      0.55659188  1.0000
O_0b  O       0.54916605      0.74871774      0.43982818  1.0000
N_0c  N       0.53706873      0.84025318      0.64829310  1.0000
H_0d  H       0.54737610      0.81437454      0.74315416  1.0000
H_0e  H       0.50533656      0.96617488      0.62057575  1.0000

#End

data_Rank82_4.56

_symmetry_space_group_name_H-M 'P 1 2_1/c 1'
_symmetry_Int_Tables_number 14

_cell_length_a         6.82802459
_cell_length_b         5.16189599
_cell_length_c        16.20589263
_cell_angle_alpha     90.00000000
_cell_angle_beta      95.10703146
_cell_angle_gamma     90.00000000

loop_
_space_group_symop_operation_xyz
-x,-y,-z
-x,y+1/2,-z+1/2
x,-y+1/2,z+1/2
x,y,z

loop_
_atom_site_label
_atom_site_type_symbol
_atom_site_fract_x
_atom_site_fract_y
_atom_site_fract_z
_atom_site_occupancy
C_00  C       0.34320500      0.41647500      0.19631100  1.0000
C_01  C       0.28323000      0.21349300      0.14282700  1.0000
N_02  N       0.22446600      0.61500000      0.21334700  1.0000
C_03  C       0.04288600      0.61894500      0.17398000  1.0000
H_04  H      -0.05198500      0.78026500      0.18801100  1.0000
H_05  H       0.49248200      0.41845200      0.22688100  1.0000
C_06  C       0.09413900      0.21967900      0.10270900  1.0000
C_07  C      -0.02923700      0.42912300      0.11693900  1.0000
H_08  H       0.04588000      0.06480100      0.06005700  1.0000
H_09  H       0.38309600      0.05440300      0.13270100  1.0000
C_0a  C      -0.22826600      0.46384500      0.07173100  1.0000
O_0b  O      -0.30538400      0.68614200      0.06494800  1.0000
N_0c  N      -0.31649400      0.25305600      0.03631900  1.0000
H_0d  H      -0.27259200      0.06924600      0.05238800  1.0000
H_0e  H      -0.45047200      0.27590700      0.00256000  1.0000

#End

data_Rank83_4.56

_symmetry_space_group_name_H-M 'P 1 2_1/c 1'
_symmetry_Int_Tables_number 14

_cell_length_a         8.20189600
_cell_length_b         5.12237752
_cell_length_c        27.53291761
_cell_angle_alpha     90.00000000
_cell_angle_beta      96.02664300
_cell_angle_gamma     90.00000000

loop_
_space_group_symop_operation_xyz
-x,-y,-z
-x,y+1/2,-z+1/2
x,-y+1/2,z+1/2
x,y,z

loop_
_atom_site_label
_atom_site_type_symbol
_atom_site_fract_x
_atom_site_fract_y
_atom_site_fract_z
_atom_site_occupancy
C_00  C       1.10062819      0.74780426      0.54305664  1.0000
C_01  C       1.20013111      0.52857534      0.55284268  1.0000
N_02  N       1.07200069      0.92551936      0.57732065  1.0000
C_03  C       1.14851215      0.89188152      0.62251837  1.0000
H_04  H       1.12032258      1.03652862      0.64968412  1.0000
H_05  H       1.04207982      0.78322407      0.50614296  1.0000
C_06  C       1.27855512      0.49567728      0.59977287  1.0000
C_07  C       1.25547737      0.68263391      0.63551408  1.0000
H_08  H       1.35904261      0.32990316      0.60893429  1.0000
H_09  H       1.21712588      0.38836746      0.52414734  1.0000
C_0a  C       1.34376534      0.64900436      0.68558997  1.0000
O_0b  O       1.39875252      0.42811930      0.69931971  1.0000
N_0c  N       1.36232504      0.86281666      0.71412702  1.0000
H_0d  H       1.33791951      1.04573757      0.70043620  1.0000
H_0e  H       1.43732347      0.85729673      0.74647038  1.0000
C_00  C       0.89372752      0.63844939      0.70900148  1.0000
C_01  C       0.78038028      0.83274213      0.69342040  1.0000
N_02  N       0.93054069      0.43651264      0.68057959  1.0000
C_03  C       0.85032428      0.42157878      0.63553242  1.0000
H_04  H       0.88161417      0.25935910      0.61246398  1.0000
H_05  H       0.95715774      0.64582353      0.74593121  1.0000
C_06  C       0.69889921      0.81676817      0.64644734  1.0000
C_07  C       0.73268422      0.60497435      0.61681407  1.0000
H_08  H       0.60845308      0.96410681      0.63350130  1.0000
H_09  H       0.75589256      0.99160675      0.71787895  1.0000
C_0a  C       0.64490035      0.56122646      0.56713890  1.0000
O_0b  O       0.61877734      0.33217892      0.55118843  1.0000
N_0c  N       0.59338269      0.77219796      0.54089184  1.0000
H_0d  H       0.62061766      0.95832863      0.55241109  1.0000
H_0e  H       0.52064934      0.74255005      0.50860333  1.0000

#End

data_Rank84_4.56

_symmetry_space_group_name_H-M 'P 1 2_1 1'
_symmetry_Int_Tables_number 4

_cell_length_a        13.88446133
_cell_length_b         5.09649012
_cell_length_c         8.14128451
_cell_angle_alpha     90.00000000
_cell_angle_beta      96.59734619
_cell_angle_gamma     90.00000000

loop_
_space_group_symop_operation_xyz
-x,y+1/2,-z
x,y,z

loop_
_atom_site_label
_atom_site_type_symbol
_atom_site_fract_x
_atom_site_fract_y
_atom_site_fract_z
_atom_site_occupancy
C_00  C       0.58071590      0.93006846      0.60495500  1.0000
C_01  C       0.60717839      0.72736296      0.71673735  1.0000
N_02  N       0.64185033      1.12274952      0.57001892  1.0000
C_03  C       0.73197609      1.11892780      0.65037438  1.0000
H_04  H       0.78152145      1.27364967      0.61982329  1.0000
H_05  H       0.50706397      0.93744289      0.54144139  1.0000
C_06  C       0.70092770      0.72494799      0.79897232  1.0000
C_07  C       0.76514331      0.92594130      0.76674807  1.0000
H_08  H       0.72270271      0.57176110      0.88930296  1.0000
H_09  H       0.55482522      0.57707203      0.74036072  1.0000
C_0a  C       0.86521630      0.94772580      0.85600889  1.0000
O_0b  O       0.90491892      1.16983176      0.87851318  1.0000
N_0c  N       0.90813993      0.72510941      0.91395584  1.0000
H_0d  H       0.88173157      0.54303505      0.88072264  1.0000
H_0e  H       0.97401670      0.72905470      0.98601854  1.0000
C_00  C       0.91631445      0.81845622      0.39305535  1.0000
C_01  C       0.89473080      1.03685188      0.29182279  1.0000
N_02  N       0.84957332      0.63890927      0.42514770  1.0000
C_03  C       0.75875099      0.67032340      0.35041763  1.0000
H_04  H       0.70583767      0.52438251      0.38133299  1.0000
H_05  H       0.99044796      0.78711967      0.45045759  1.0000
C_06  C       0.80048502      1.06776380      0.21574894  1.0000
C_07  C       0.73059300      0.87924567      0.24239139  1.0000
H_08  H       0.78056134      1.23318842      0.13422481  1.0000
H_09  H       0.95110627      1.17774972      0.27188627  1.0000
C_0a  C       0.63007427      0.91131558      0.15565374  1.0000
O_0b  O       0.60211241      1.13197119      0.09835895  1.0000
N_0c  N       0.57297006      0.69692070      0.14072785  1.0000
H_0d  H       0.60033338      0.51304326      0.16515333  1.0000
H_0e  H       0.50804730      0.70222727      0.06606677  1.0000

#End

data_Rank85_4.57

_symmetry_space_group_name_H-M 'C 1 2/c 1'
_symmetry_Int_Tables_number 15

_cell_length_a        30.77351969
_cell_length_b         3.81918379
_cell_length_c        10.10016024
_cell_angle_alpha     90.00000000
_cell_angle_beta     107.20230518
_cell_angle_gamma     90.00000000

loop_
_space_group_symop_operation_xyz
-x+1/2,-y+1/2,-z
-x+1/2,y+1/2,-z+1/2
-x,-y,-z
-x,y,-z+1/2
x+1/2,-y+1/2,z+1/2
x+1/2,y+1/2,z
x,-y,z+1/2
x,y,z

loop_
_atom_site_label
_atom_site_type_symbol
_atom_site_fract_x
_atom_site_fract_y
_atom_site_fract_z
_atom_site_occupancy
C_00  C       0.04906900      0.21096600     -0.05630200  1.0000
C_01  C       0.07503700      0.38253700     -0.12917200  1.0000
N_02  N       0.06724900      0.07206200      0.07052400  1.0000
C_03  C       0.11229700      0.10686600      0.12812600  1.0000
H_04  H       0.12670400     -0.01119700      0.22960300  1.0000
H_05  H       0.01222100      0.18148700     -0.09977300  1.0000
C_06  C       0.12175900      0.42109100     -0.06697400  1.0000
C_07  C       0.14122600      0.28401200      0.06591900  1.0000
H_08  H       0.14243400      0.56219700     -0.12036400  1.0000
H_09  H       0.05890100      0.48916900     -0.23169900  1.0000
C_0a  C       0.19014400      0.33590500      0.14786200  1.0000
O_0b  O       0.20273100      0.27541600      0.27649100  1.0000
N_0c  N       0.21918500      0.45294700      0.08097800  1.0000
H_0d  H       0.20950600      0.49868000     -0.02297900  1.0000
H_0e  H       0.25131000      0.53214800      0.13756700  1.0000

#End

data_Rank86_4.60

_symmetry_space_group_name_H-M 'P -1'
_symmetry_Int_Tables_number 2

_cell_length_a        28.32631271
_cell_length_b         5.29354422
_cell_length_c         3.85728980
_cell_angle_alpha     98.83996644
_cell_angle_beta      88.03247419
_cell_angle_gamma     88.66554654

loop_
_space_group_symop_operation_xyz
-x,-y,-z
x,y,z

loop_
_atom_site_label
_atom_site_type_symbol
_atom_site_fract_x
_atom_site_fract_y
_atom_site_fract_z
_atom_site_occupancy
C_00  C       0.45387812      0.25699704      0.66538390  1.0000
C_01  C       0.43828151      0.48587175      0.87197434  1.0000
N_02  N       0.42633251      0.05247685      0.59172552  1.0000
C_03  C       0.38225487      0.07314361      0.73333836  1.0000
H_04  H       0.35990790     -0.09201506      0.67513970  1.0000
H_05  H       0.49004670      0.23464682      0.55448028  1.0000
C_06  C       0.39218822      0.50466578      1.01464525  1.0000
C_07  C       0.36329769      0.29285363      0.94813800  1.0000
H_08  H       0.37997222      0.67983075      1.18233302  1.0000
H_09  H       0.46146211      0.64730588      0.92305459  1.0000
C_0a  C       0.31475077      0.28369412      1.11206765  1.0000
O_0b  O       0.29847075      0.07174618      1.16192599  1.0000
N_0c  N       0.29060276      0.50656552      1.21089318  1.0000
H_0d  H       0.30167479      0.67604163      1.14664362  1.0000
H_0e  H       0.25804866      0.50439119      1.33769790  1.0000
C_00  C       0.04466748      0.25419884      1.08321000  1.0000
C_01  C       0.06950027      0.47913731      1.17204452  1.0000
N_02  N       0.06349483      0.04439187      0.87752002  1.0000
C_03  C       0.10836621      0.05458465      0.75757489  1.0000
H_04  H       0.12246935     -0.11703507      0.58966647  1.0000
H_05  H       0.00816982      0.23871964      1.17735391  1.0000
C_06  C       0.11584715      0.48698567      1.04157941  1.0000
C_07  C       0.13623741      0.27066590      0.83000060  1.0000
H_08  H       0.13685206      0.65678680      1.09892831  1.0000
H_09  H       0.05275381      0.64432795      1.33839648  1.0000
C_0a  C       0.18473015      0.28340615      0.66670572  1.0000
O_0b  O       0.20056955      0.49632577      0.61671930  1.0000
N_0c  N       0.20926009      0.06188579      0.56666465  1.0000
H_0d  H       0.19853261     -0.10825880      0.63056525  1.0000
H_0e  H       0.24163375      0.06569337      0.43775682  1.0000

#End

data_Rank87_4.61

_symmetry_space_group_name_H-M 'P 1 2_1/c 1'
_symmetry_Int_Tables_number 14

_cell_length_a        11.42080044
_cell_length_b         5.07575763
_cell_length_c        20.09885606
_cell_angle_alpha     90.00000000
_cell_angle_beta      83.61444520
_cell_angle_gamma     90.00000000

loop_
_space_group_symop_operation_xyz
-x,-y,-z
-x,y+1/2,-z+1/2
x,-y+1/2,z+1/2
x,y,z

loop_
_atom_site_label
_atom_site_type_symbol
_atom_site_fract_x
_atom_site_fract_y
_atom_site_fract_z
_atom_site_occupancy
C_00  C       0.04678242      0.15786822      0.41952011  1.0000
C_01  C       0.00972582     -0.06406136      0.38635966  1.0000
N_02  N       0.13143340      0.32271086      0.39253746  1.0000
C_03  C       0.17933575      0.27411540      0.32959483  1.0000
H_04  H       0.24922908      0.40919285      0.30976280  1.0000
H_05  H       0.00684459      0.20736700      0.46988047  1.0000
C_06  C       0.06018828     -0.11290753      0.32111684  1.0000
C_07  C       0.14553908      0.06124682      0.29118739  1.0000
H_08  H       0.03423904     -0.28192305      0.29280927  1.0000
H_09  H      -0.05791661     -0.19383992      0.41080044  1.0000
C_0a  C       0.19704705      0.01676434      0.22016205  1.0000
O_0b  O       0.19459404     -0.20801886      0.19360733  1.0000
N_0c  N       0.24409612      0.22818623      0.18677313  1.0000
H_0d  H       0.22893313      0.41473054      0.20488386  1.0000
H_0e  H       0.27075676      0.21489984      0.13628260  1.0000
C_00  C       0.47673797     -0.04036652      0.31576688  1.0000
C_01  C       0.50738901      0.16743995      0.35616280  1.0000
N_02  N       0.39433966     -0.22173091      0.33613685  1.0000
C_03  C       0.34109452     -0.20207039      0.39918545  1.0000
H_04  H       0.27252449     -0.34784201      0.41381518  1.0000
H_05  H       0.52006220     -0.06018299      0.26480151  1.0000
C_06  C       0.45113135      0.18749937      0.42099131  1.0000
C_07  C       0.36687602     -0.00247096      0.44376015  1.0000
H_08  H       0.47185060      0.34629263      0.45420786  1.0000
H_09  H       0.57445412      0.30848687      0.33688460  1.0000
C_0a  C       0.30635621      0.01879852      0.51351412  1.0000
O_0b  O       0.30032637      0.23925460      0.54286518  1.0000
N_0c  N       0.26056655     -0.20219571      0.54285431  1.0000
H_0d  H       0.27843596     -0.38518089      0.52301727  1.0000
H_0e  H       0.22792705     -0.20038905      0.59247388  1.0000

#End

data_Rank88_4.62

_symmetry_space_group_name_H-M 'P -1'
_symmetry_Int_Tables_number 2

_cell_length_a         8.52693722
_cell_length_b         5.21673087
_cell_length_c        13.37252726
_cell_angle_alpha     81.14541680
_cell_angle_beta      90.63770372
_cell_angle_gamma     78.47075250

loop_
_space_group_symop_operation_xyz
-x,-y,-z
x,y,z

loop_
_atom_site_label
_atom_site_type_symbol
_atom_site_fract_x
_atom_site_fract_y
_atom_site_fract_z
_atom_site_occupancy
C_00  C       0.22101303      0.14521591      0.46885464  1.0000
C_01  C       0.20447712     -0.07513551      0.53875201  1.0000
N_02  N       0.32183407      0.30591063      0.48462236  1.0000
C_03  C       0.40670412      0.25170605      0.57321704  1.0000
H_04  H       0.48927200      0.38108727      0.58469846  1.0000
H_05  H       0.15013963      0.19799524      0.39735872  1.0000
C_06  C       0.29413670     -0.13066905      0.63015732  1.0000
C_07  C       0.39669665      0.03693298      0.64886218  1.0000
H_08  H       0.28189355     -0.30012458      0.68586848  1.0000
H_09  H       0.12374732     -0.20228732      0.52249794  1.0000
C_0a  C       0.49240940      0.00092847      0.74618500  1.0000
O_0b  O       0.52370292      0.19988711      0.77937035  1.0000
N_0c  N       0.54141667     -0.24718206      0.79657608  1.0000
H_0d  H       0.52477285     -0.41118757      0.76821328  1.0000
H_0e  H       0.60134952     -0.27256124      0.86584604  1.0000
C_00  C      -0.07159720      0.25462735      0.72126288  1.0000
C_01  C      -0.06851007      0.02317136      0.79025817  1.0000
N_02  N       0.02940448      0.42031720      0.72923384  1.0000
C_03  C       0.13297751      0.35990764      0.80955427  1.0000
H_04  H       0.21371854      0.49462172      0.81664468  1.0000
H_05  H      -0.15934408      0.31252060      0.65744434  1.0000
C_06  C       0.04178349     -0.03904080      0.87266024  1.0000
C_07  C       0.14410788      0.13502121      0.88401666  1.0000
H_08  H       0.04464574     -0.21610008      0.92857756  1.0000
H_09  H      -0.15202854     -0.10467976      0.78047204  1.0000
C_0a  C       0.25633634      0.10204843      0.97417944  1.0000
O_0b  O       0.28382871      0.30480497      1.00650067  1.0000
N_0c  N       0.32166669     -0.14517246      1.01891068  1.0000
H_0d  H       0.29848479     -0.30940301      0.99371433  1.0000
H_0e  H       0.38695279     -0.17007244      1.08618286  1.0000

#End

data_Rank89_4.62

_symmetry_space_group_name_H-M 'C 1 2/c 1'
_symmetry_Int_Tables_number 15

_cell_length_a        20.20425623
_cell_length_b         5.13272381
_cell_length_c        22.10229630
_cell_angle_alpha     90.00000000
_cell_angle_beta      98.46357470
_cell_angle_gamma     90.00000000

loop_
_space_group_symop_operation_xyz
-x+1/2,-y+1/2,-z
-x+1/2,y+1/2,-z+1/2
-x,-y,-z
-x,y,-z+1/2
x+1/2,-y+1/2,z+1/2
x+1/2,y+1/2,z
x,-y,z+1/2
x,y,z

loop_
_atom_site_label
_atom_site_type_symbol
_atom_site_fract_x
_atom_site_fract_y
_atom_site_fract_z
_atom_site_occupancy
C_00  C       0.81388310      0.34867807      0.25980586  1.0000
C_01  C       0.85486418      0.14100413      0.24819172  1.0000
N_02  N       0.83426913      0.54197391      0.29966649  1.0000
C_03  C       0.89803142      0.53628591      0.32734791  1.0000
H_04  H       0.91368956      0.69205059      0.36010182  1.0000
H_05  H       0.76241759      0.35812891      0.23642869  1.0000
C_06  C       0.92058378      0.13411081      0.27812082  1.0000
C_07  C       0.94352822      0.33852887      0.31772142  1.0000
H_08  H       0.95339631     -0.02679268      0.26999660  1.0000
H_09  H       0.83563583     -0.01190265      0.21626973  1.0000
C_0a  C       1.01452172      0.35856009      0.34822551  1.0000
O_0b  O       1.04230148      0.57920635      0.35448312  1.0000
N_0c  N       1.04614311      0.13684043      0.36761900  1.0000
H_0d  H       1.02377041     -0.04161400      0.36172906  1.0000
H_0e  H       1.09666183      0.13427006      0.38305901  1.0000
C_00  C       0.92577749      0.23640449      0.47919346  1.0000
C_01  C       0.89190252      0.45521431      0.49628063  1.0000
N_02  N       0.89729923      0.05681425      0.43902712  1.0000
C_03  C       0.83255329      0.09029380      0.41583771  1.0000
H_04  H       0.81161079     -0.05522766      0.38216454  1.0000
H_05  H       0.97817782      0.20426079      0.49835165  1.0000
C_06  C       0.82476356      0.48731273      0.47217906  1.0000
C_07  C       0.79350989      0.30053923      0.43140481  1.0000
H_08  H       0.79654433      0.65394043      0.48507293  1.0000
H_09  H       0.91754210      0.59656820      0.52809337  1.0000
C_0a  C       0.72111600      0.33526731      0.40554047  1.0000
O_0b  O       0.69331793      0.55466014      0.40755583  1.0000
N_0c  N       0.68810318      0.12443291      0.38041402  1.0000
H_0d  H       0.70750070     -0.05852337      0.38779259  1.0000
H_0e  H       0.63693205      0.13207578      0.36858952  1.0000

#End

data_Rank90_4.64

_symmetry_space_group_name_H-M 'P 1 2_1/c 1'
_symmetry_Int_Tables_number 14

_cell_length_a        15.27784165
_cell_length_b         5.14096379
_cell_length_c        15.98953410
_cell_angle_alpha     90.00000000
_cell_angle_beta      66.41912781
_cell_angle_gamma     90.00000000

loop_
_space_group_symop_operation_xyz
-x,-y,-z
-x,y+1/2,-z+1/2
x,-y+1/2,z+1/2
x,y,z

loop_
_atom_site_label
_atom_site_type_symbol
_atom_site_fract_x
_atom_site_fract_y
_atom_site_fract_z
_atom_site_occupancy
C_00  C       0.91958125      0.04407249      0.73496108  1.0000
C_01  C       0.89059559      0.24916209      0.69460225  1.0000
N_02  N       0.86074592     -0.14943075      0.78191625  1.0000
C_03  C       0.77060015     -0.14510635      0.78744382  1.0000
H_04  H       0.72295444     -0.29986098      0.82695202  1.0000
H_05  H       0.99310991      0.03622966      0.72962075  1.0000
C_06  C       0.79673956      0.25311518      0.70159953  1.0000
C_07  C       0.73519138      0.05011185      0.74782439  1.0000
H_08  H       0.77233824      0.41060400      0.67066365  1.0000
H_09  H       0.94082199      0.40175585      0.65841832  1.0000
C_0a  C       0.63531110      0.03017021      0.75333287  1.0000
O_0b  O       0.59822515     -0.19063748      0.75529874  1.0000
N_0c  N       0.58898971      0.25290010      0.75461650  1.0000
H_0d  H       0.61701429      0.43222601      0.75643278  1.0000
H_0e  H       0.52350595      0.25175569      0.75043663  1.0000
C_00  C       0.59127476      0.27008040      0.50813464  1.0000
C_01  C       0.60705356      0.49422838      0.54954256  1.0000
N_02  N       0.66183398      0.10852932      0.45677248  1.0000
C_03  C       0.75104556      0.16353535      0.44835428  1.0000
H_04  H       0.80669717      0.03019891      0.40539879  1.0000
H_05  H       0.51887146      0.21684067      0.51676401  1.0000
C_06  C       0.69974426      0.55044391      0.53992014  1.0000
C_07  C       0.77371223      0.38013782      0.48971931  1.0000
H_08  H       0.71533447      0.72121869      0.57186332  1.0000
H_09  H       0.54775553      0.62049071      0.58923369  1.0000
C_0a  C       0.87232297      0.43573535      0.48355864  1.0000
O_0b  O       0.89443650      0.66108527      0.49970582  1.0000
N_0c  N       0.93467512      0.23595269      0.46248527  1.0000
H_0d  H       0.91225883      0.04811780      0.46410474  1.0000
H_0e  H       0.99857652      0.26731868      0.46822361  1.0000

#End

data_Rank91_4.66

_symmetry_space_group_name_H-M 'P 1 2_1 1'
_symmetry_Int_Tables_number 4

_cell_length_a        10.47074818
_cell_length_b         5.15699507
_cell_length_c        11.52214295
_cell_angle_alpha     90.00000000
_cell_angle_beta      66.52464646
_cell_angle_gamma     90.00000000

loop_
_space_group_symop_operation_xyz
-x,y+1/2,-z
x,y,z

loop_
_atom_site_label
_atom_site_type_symbol
_atom_site_fract_x
_atom_site_fract_y
_atom_site_fract_z
_atom_site_occupancy
C_00  C       0.12911981      0.66884276      0.42023570  1.0000
C_01  C       0.22188362      0.86860870      0.41328490  1.0000
N_02  N       0.15959377      0.47356196      0.33555361  1.0000
C_03  C       0.28783317      0.47012705      0.24262282  1.0000
H_04  H       0.31174109      0.30988843      0.17533426  1.0000
H_05  H       0.02628033      0.66554049      0.49800905  1.0000
C_06  C       0.35389707      0.86436430      0.31569765  1.0000
C_07  C       0.38987979      0.65911314      0.22857820  1.0000
H_08  H       0.42857578      1.01598617      0.30989975  1.0000
H_09  H       0.19424806      1.02257498      0.48344244  1.0000
C_0a  C       0.53373712      0.63036234      0.12799320  1.0000
O_0b  O       0.57918651      0.40934278      0.08286986  1.0000
N_0c  N       0.61314600      0.84445855      0.09315580  1.0000
H_0d  H       0.57326188      1.02729504      0.11493061  1.0000
H_0e  H       0.71560437      0.82713808      0.03036426  1.0000
C_00  C       0.63527357      1.04782110      0.40277891  1.0000
C_01  C       0.67283036      1.25316122      0.31649707  1.0000
N_02  N       0.72311168      0.85588357      0.40122883  1.0000
C_03  C       0.85370327      0.86729051      0.31203470  1.0000
H_04  H       0.92375958      0.71181883      0.31430517  1.0000
H_05  H       0.52975859      1.03701013      0.47610884  1.0000
C_06  C       0.80813578      1.26242115      0.22436673  1.0000
C_07  C       0.90199487      1.06601562      0.22137336  1.0000
H_08  H       0.84223938      1.41875235      0.15513545  1.0000
H_09  H       0.59746389      1.40284361      0.32159661  1.0000
C_0a  C       1.04974566      1.08383044      0.12659240  1.0000
O_0b  O       1.09745162      1.30000043      0.07674073  1.0000
N_0c  N       1.12802694      0.86772650      0.09923275  1.0000
H_0d  H       1.08730611      0.68617076      0.12377343  1.0000
H_0e  H       1.23048953      0.88069002      0.03628410  1.0000

#End

data_Rank92_4.69

_symmetry_space_group_name_H-M 'P -1'
_symmetry_Int_Tables_number 2

_cell_length_a        10.54662333
_cell_length_b         8.05618968
_cell_length_c         8.03049703
_cell_angle_alpha    107.75456555
_cell_angle_beta      99.30243617
_cell_angle_gamma    108.69160979

loop_
_space_group_symop_operation_xyz
-x,-y,-z
x,y,z

loop_
_atom_site_label
_atom_site_type_symbol
_atom_site_fract_x
_atom_site_fract_y
_atom_site_fract_z
_atom_site_occupancy
C_00  C       0.55093853      0.74718725      0.58639701  1.0000
C_01  C       0.42415948      0.76640342      0.54323174  1.0000
N_02  N       0.62551678      0.72019967      0.46643133  1.0000
C_03  C       0.57479685      0.71467303      0.29916053  1.0000
H_04  H       0.63482091      0.68998617      0.20269957  1.0000
H_05  H       0.59272267      0.75298084      0.72215389  1.0000
C_06  C       0.37283169      0.76188949      0.36986261  1.0000
C_07  C       0.45037491      0.73781618      0.24409256  1.0000
H_08  H       0.27434006      0.77863117      0.33629100  1.0000
H_09  H       0.36779477      0.78712142      0.64461747  1.0000
C_0a  C       0.41068000      0.73789498      0.05522285  1.0000
O_0b  O       0.49117495      0.73060318     -0.04263631  1.0000
N_0c  N       0.28552204      0.74580899     -0.00139110  1.0000
H_0d  H       0.21829906      0.75408379      0.07657089  1.0000
H_0e  H       0.25472811      0.74642535     -0.12829777  1.0000
C_00  C       1.06765359      1.32066602      0.99309286  1.0000
C_01  C       1.17788552      1.26272128      1.02070016  1.0000
N_02  N       0.95184113      1.21959839      0.84944786  1.0000
C_03  C       0.94139393      1.05244738      0.73216027  1.0000
H_04  H       0.84650652      0.97541662      0.61742496  1.0000
H_05  H       1.07119490      1.45237321      1.08986131  1.0000
C_06  C       1.16549053      1.08833710      0.89983409  1.0000
C_07  C       1.04308351      0.97697804      0.75397781  1.0000
H_08  H       1.24963608      1.03932171      0.91875660  1.0000
H_09  H       1.27141921      1.35231514      1.13517978  1.0000
C_0a  C       1.02433238      0.78138838      0.63435043  1.0000
O_0b  O       1.12752456      0.73385898      0.64593280  1.0000
N_0c  N       0.89683272      0.66023531      0.52145513  1.0000
H_0d  H       0.80804316      0.68926032      0.51494414  1.0000
H_0e  H       0.88558465      0.52330522      0.45288714  1.0000

#End

data_Rank93_4.72

_symmetry_space_group_name_H-M 'P 1 2_1/c 1'
_symmetry_Int_Tables_number 14

_cell_length_a        29.11903939
_cell_length_b         3.79748413
_cell_length_c        10.38673263
_cell_angle_alpha     90.00000000
_cell_angle_beta      80.97889331
_cell_angle_gamma     90.00000000

loop_
_space_group_symop_operation_xyz
-x,-y,-z
-x,y+1/2,-z+1/2
x,-y+1/2,z+1/2
x,y,z

loop_
_atom_site_label
_atom_site_type_symbol
_atom_site_fract_x
_atom_site_fract_y
_atom_site_fract_z
_atom_site_occupancy
C_00  C       0.45592954      0.57703791      0.37840346  1.0000
C_01  C       0.42605954      0.67690572      0.49134055  1.0000
N_02  N       0.44089036      0.42310242      0.27570302  1.0000
C_03  C       0.39509444      0.36743751      0.28433392  1.0000
H_04  H       0.38336652      0.24303134      0.20075885  1.0000
H_05  H       0.49325170      0.62906622      0.36745049  1.0000
C_06  C       0.37832139      0.61738943      0.49902727  1.0000
C_07  C       0.36216931      0.45740549      0.39288362  1.0000
H_08  H       0.35403074      0.70097019      0.58473371  1.0000
H_09  H       0.44018663      0.80378722      0.57072714  1.0000
C_0a  C       0.31229388      0.37441584      0.38632386  1.0000
O_0b  O       0.29803701      0.37945499      0.27765781  1.0000
N_0c  N       0.28442189      0.28975041      0.49791599  1.0000
H_0d  H       0.29628680      0.26567286      0.58484803  1.0000
H_0e  H       0.25153107      0.20039536      0.49232585  1.0000
C_00  C       0.04106279      0.10268351      0.34344283  1.0000
C_01  C       0.05955421      0.21635184      0.45264069  1.0000
N_02  N       0.06625294     -0.07100903      0.24310203  1.0000
C_03  C       0.11117174     -0.13624422      0.25006631  1.0000
H_04  H       0.13020504     -0.28154065      0.16781264  1.0000
H_05  H       0.00466482      0.15319105      0.33498921  1.0000
C_06  C       0.10614770      0.14753243      0.45818174  1.0000
C_07  C       0.13301452     -0.03445947      0.35557579  1.0000
H_08  H       0.12211851      0.23367383      0.54065023  1.0000
H_09  H       0.03855396      0.35939669      0.53164521  1.0000
C_0a  C       0.18230563     -0.12760350      0.36741192  1.0000
O_0b  O       0.19638490     -0.09277112      0.47556952  1.0000
N_0c  N       0.20986848     -0.25372493      0.26125575  1.0000
H_0d  H       0.19957464     -0.27289535      0.17216563  1.0000
H_0e  H       0.24221627     -0.34803797      0.27052843  1.0000

#End

data_Rank94_4.74

_symmetry_space_group_name_H-M 'P -1'
_symmetry_Int_Tables_number 2

_cell_length_a         3.76319224
_cell_length_b         5.21248321
_cell_length_c        14.55351633
_cell_angle_alpha     94.43449219
_cell_angle_beta      92.41574113
_cell_angle_gamma     96.17767411

loop_
_space_group_symop_operation_xyz
-x,-y,-z
x,y,z

loop_
_atom_site_label
_atom_site_type_symbol
_atom_site_fract_x
_atom_site_fract_y
_atom_site_fract_z
_atom_site_occupancy
C_00  C       0.37104900      0.75544200      0.09016600  1.0000
C_01  C       0.27101400      0.56341900      0.14905100  1.0000
N_02  N       0.56731900      0.98115600      0.11932900  1.0000
C_03  C       0.66613300      1.01821600      0.20923000  1.0000
H_04  H       0.82536400      1.20012000      0.23262700  1.0000
H_05  H       0.29329400      0.73141300      0.01659500  1.0000
C_06  C       0.37737200      0.60507900      0.24268000  1.0000
C_07  C       0.58160300      0.83883700      0.27424400  1.0000
H_08  H       0.29959400      0.45955000      0.29034600  1.0000
H_09  H       0.11390800      0.38446300      0.12121800  1.0000
C_0a  C       0.72687600      0.90825900      0.37154100  1.0000
O_0b  O       0.82439700      1.14237300      0.39868000  1.0000
N_0c  N       0.75714800      0.71518900      0.42661600  1.0000
H_0d  H       0.88130600      0.76180700      0.49110700  1.0000
H_0e  H       0.71763800      0.52444500      0.40271300  1.0000

#End

data_Rank95_4.77

_symmetry_space_group_name_H-M 'C 1 2/c 1'
_symmetry_Int_Tables_number 15

_cell_length_a        34.66844092
_cell_length_b         5.12953522
_cell_length_c        13.48186109
_cell_angle_alpha     90.00000000
_cell_angle_beta     108.38571905
_cell_angle_gamma     90.00000000

loop_
_space_group_symop_operation_xyz
-x+1/2,-y+1/2,-z
-x+1/2,y+1/2,-z+1/2
-x,-y,-z
-x,y,-z+1/2
x+1/2,-y+1/2,z+1/2
x+1/2,y+1/2,z
x,-y,z+1/2
x,y,z

loop_
_atom_site_label
_atom_site_type_symbol
_atom_site_fract_x
_atom_site_fract_y
_atom_site_fract_z
_atom_site_occupancy
C_00  C       0.09896276      0.66786457      0.18154871  1.0000
C_01  C       0.07197170      0.86213124      0.18983609  1.0000
N_02  N       0.10875543      0.46088194      0.24647703  1.0000
C_03  C       0.08972755      0.43711676      0.31884527  1.0000
H_04  H       0.09813065      0.27086589      0.37193050  1.0000
H_05  H       0.11343509      0.67979040      0.12045154  1.0000
C_06  C       0.05287326      0.83807827      0.26621471  1.0000
C_07  C       0.06082900      0.61654470      0.33042210  1.0000
H_08  H       0.03206194      0.98888638      0.27496022  1.0000
H_09  H       0.06622767      1.02978179      0.13780252  1.0000
C_0a  C       0.03870835      0.56005216      0.40725634  1.0000
O_0b  O       0.02910490      0.32923800      0.42192292  1.0000
N_0c  N       0.02921511      0.76372386      0.45789295  1.0000
H_0d  H       0.03571646      0.95090175      0.44277728  1.0000
H_0e  H       0.01037327      0.73182838      0.50229051  1.0000
C_00  C       0.15070087      0.79464645      0.56760879  1.0000
C_01  C       0.17657701      0.58005507      0.57902999  1.0000
N_02  N       0.14428636      0.96849031      0.48903523  1.0000
C_03  C       0.16475467      0.93355434      0.42037576  1.0000
H_04  H       0.15833536      1.07540880      0.35658004  1.0000
H_05  H       0.13437747      0.82667310      0.62385875  1.0000
C_06  C       0.19738835      0.54430894      0.50706724  1.0000
C_07  C       0.19192536      0.72596105      0.42617654  1.0000
H_08  H       0.21785526      0.37949115      0.51315295  1.0000
H_09  H       0.18033478      0.44447714      0.64335780  1.0000
C_0a  C       0.21426198      0.68884428      0.34859684  1.0000
O_0b  O       0.22853636      0.46842563      0.33759588  1.0000
N_0c  N       0.21779851      0.89880531      0.29182757  1.0000
H_0d  H       0.21179865      1.08206803      0.31272394  1.0000
H_0e  H       0.23572999      0.89199950      0.24394266  1.0000

#End

data_Rank96_4.77

_symmetry_space_group_name_H-M 'P 1 2_1/c 1'
_symmetry_Int_Tables_number 14

_cell_length_a         9.16942134
_cell_length_b         5.11687540
_cell_length_c        30.23396317
_cell_angle_alpha     90.00000000
_cell_angle_beta     126.23210791
_cell_angle_gamma     90.00000000

loop_
_space_group_symop_operation_xyz
-x,-y,-z
-x,y+1/2,-z+1/2
x,-y+1/2,z+1/2
x,y,z

loop_
_atom_site_label
_atom_site_type_symbol
_atom_site_fract_x
_atom_site_fract_y
_atom_site_fract_z
_atom_site_occupancy
C_00  C       1.23888116      0.36003266      0.73667569  1.0000
C_01  C       1.14600312      0.16557095      0.69681011  1.0000
N_02  N       1.32652636      0.55927350      0.73259883  1.0000
C_03  C       1.31742143      0.57315687      0.68671233  1.0000
H_04  H       1.38764819      0.73639674      0.68365498  1.0000
H_05  H       1.24102539      0.35463600      0.77316856  1.0000
C_06  C       1.13796554      0.18121139      0.64938438  1.0000
C_07  C       1.22273310      0.39266334      0.64336271  1.0000
H_08  H       1.06296921      0.03552269      0.61698516  1.0000
H_09  H       1.07923199      0.00873857      0.70298655  1.0000
C_0a  C       1.21187127      0.43867969      0.59261609  1.0000
O_0b  O       1.23823337      0.66450212      0.58167105  1.0000
N_0c  N       1.17126183      0.23337502      0.55925992  1.0000
H_0d  H       1.17601877      0.04572167      0.57159920  1.0000
H_0e  H       1.17294517      0.26031018      0.52586623  1.0000
C_00  C       0.69018840      0.36806083      0.66626244  1.0000
C_01  C       0.61193961      0.17856198      0.62495456  1.0000
N_02  N       0.78313069      0.57511179      0.66715718  1.0000
C_03  C       0.79671681      0.59900229      0.62560667  1.0000
H_04  H       0.87280865      0.76597648      0.62676868  1.0000
H_05  H       0.67744977      0.35256254      0.69991836  1.0000
C_06  C       0.62814204      0.20545688      0.58213445  1.0000
C_07  C       0.72125946      0.42197387      0.58180037  1.0000
H_08  H       0.56765061      0.06060908      0.54945355  1.0000
H_09  H       0.53964630      0.01346039      0.62631636  1.0000
C_0a  C       0.74433873      0.47111745      0.53748866  1.0000
O_0b  O       0.77737561      0.69846613      0.52921345  1.0000
N_0c  N       0.72665355      0.26525044      0.50695078  1.0000
H_0d  H       0.73075874      0.07770513      0.51923350  1.0000
H_0e  H       0.74383205      0.29435281      0.47649850  1.0000

#End

data_Rank97_4.77

_symmetry_space_group_name_H-M 'P 2_1 2_1 2_1'
_symmetry_Int_Tables_number 19

_cell_length_a        22.96446909
_cell_length_b        10.04955205
_cell_length_c         5.08318437
_cell_angle_alpha     90.00000000
_cell_angle_beta      90.00000000
_cell_angle_gamma     90.00000000

loop_
_space_group_symop_operation_xyz
-x+1/2,-y,z+1/2
-x,y+1/2,-z+1/2
x+1/2,-y+1/2,-z
x,y,z

loop_
_atom_site_label
_atom_site_type_symbol
_atom_site_fract_x
_atom_site_fract_y
_atom_site_fract_z
_atom_site_occupancy
C_00  C       0.46179220      0.79380217      0.68063520  1.0000
C_01  C       0.48370970      0.71509706      0.47612112  1.0000
N_02  N       0.42419897      0.74892156      0.86321193  1.0000
C_03  C       0.40658165      0.62163977      0.84423009  1.0000
H_04  H       0.37452099      0.58962701      0.99039199  1.0000
H_05  H       0.47427901      0.89840088      0.69777180  1.0000
C_06  C       0.46528036      0.58335107      0.45882930  1.0000
C_07  C       0.42563011      0.53469328      0.64565111  1.0000
H_08  H       0.48100686      0.51797803      0.30292177  1.0000
H_09  H       0.51385424      0.75675768      0.33265664  1.0000
C_0a  C       0.40347258      0.39514060      0.62099657  1.0000
O_0b  O       0.40490189      0.33700811      0.40043333  1.0000
N_0c  N       0.38200808      0.33590190      0.83675782  1.0000
H_0d  H       0.38799486      0.37340981      1.02157866  1.0000
H_0e  H       0.36882167      0.23791435      0.82316681  1.0000
C_00  C       0.25776197      0.63085844      0.53111197  1.0000
C_01  C       0.24297276      0.71801323      0.73514485  1.0000
N_02  N       0.29810654      0.65894685      0.34653973  1.0000
C_03  C       0.32480449      0.77804242      0.36101480  1.0000
H_04  H       0.35805462      0.79733743      0.21176596  1.0000
H_05  H       0.23638002      0.53395451      0.51695685  1.0000
C_06  C       0.27149995      0.83988294      0.75055635  1.0000
C_07  C       0.31330790      0.87171352      0.55953812  1.0000
H_08  H       0.26258620      0.91039989      0.90824546  1.0000
H_09  H       0.20992393      0.68984982      0.87854152  1.0000
C_0a  C       0.34584203      1.00024548      0.58326516  1.0000
O_0b  O       0.34776995      1.05955530      0.80192221  1.0000
N_0c  N       0.37275532      1.04903659      0.36794266  1.0000
H_0d  H       0.36358914      1.01538443      0.18264457  1.0000
H_0e  H       0.38941219      1.14377270      0.38104524  1.0000

#End

data_Rank98_4.77

_symmetry_space_group_name_H-M 'P 1 2_1/c 1'
_symmetry_Int_Tables_number 14

_cell_length_a        11.32163993
_cell_length_b         5.08161921
_cell_length_c        20.04343640
_cell_angle_alpha     90.00000000
_cell_angle_beta      81.20325138
_cell_angle_gamma     90.00000000

loop_
_space_group_symop_operation_xyz
-x,-y,-z
-x,y+1/2,-z+1/2
x,-y+1/2,z+1/2
x,y,z

loop_
_atom_site_label
_atom_site_type_symbol
_atom_site_fract_x
_atom_site_fract_y
_atom_site_fract_z
_atom_site_occupancy
C_00  C       0.22457386      0.96507159      0.44218700  1.0000
C_01  C       0.25250332      1.17738209      0.48126781  1.0000
N_02  N       0.14443336      0.77735337      0.46548608  1.0000
C_03  C       0.09166601      0.79505111      0.53016412  1.0000
H_04  H       0.02470244      0.64406816      0.54701158  1.0000
H_05  H       0.26841220      0.94640247      0.38996997  1.0000
C_06  C       0.19757078      1.19283164      0.54812920  1.0000
C_07  C       0.11607964      0.99710460      0.57407654  1.0000
H_08  H       0.21740532      1.35294401      0.58077437  1.0000
H_09  H       0.31658699      1.32558916      0.45964401  1.0000
C_0a  C       0.05793546      1.01754111      0.64619131  1.0000
O_0b  O       0.05775894      1.23485857      0.67667039  1.0000
N_0c  N       0.00722367      0.79939114      0.67618969  1.0000
H_0d  H       0.02325477      0.61678098      0.65545178  1.0000
H_0e  H      -0.02176159      0.79945871      0.72741048  1.0000
C_00  C       0.27502049      1.00726226      0.80924806  1.0000
C_01  C       0.24409039      0.79894328      0.76985105  1.0000
N_02  N       0.35729867      1.19117074      0.78615777  1.0000
C_03  C       0.40830534      1.17336903      0.72127339  1.0000
H_04  H       0.47459888      1.32277816      0.70282535  1.0000
H_05  H       0.23184013      1.02716073      0.86158834  1.0000
C_06  C       0.29830327      0.78179163      0.70269920  1.0000
C_07  C       0.38140208      0.97478850      0.67704822  1.0000
H_08  H       0.27336772      0.62370889      0.67075970  1.0000
H_09  H       0.17772815      0.65524993      0.79122973  1.0000
C_0a  C       0.43653267      0.98676122      0.60440270  1.0000
O_0b  O       0.47127164      1.20529276      0.57836170  1.0000
N_0c  N       0.44224059      0.76418337      0.56782273  1.0000
H_0d  H       0.43412239      0.58053858      0.58889479  1.0000
H_0e  H       0.47385391      0.77560391      0.51690034  1.0000

#End

data_Rank99_4.77

_symmetry_space_group_name_H-M 'P -1'
_symmetry_Int_Tables_number 2

_cell_length_a        29.02308990
_cell_length_b         5.17585831
_cell_length_c         3.81667767
_cell_angle_alpha     96.41379257
_cell_angle_beta      91.56158568
_cell_angle_gamma     91.30440495

loop_
_space_group_symop_operation_xyz
-x,-y,-z
x,y,z

loop_
_atom_site_label
_atom_site_type_symbol
_atom_site_fract_x
_atom_site_fract_y
_atom_site_fract_z
_atom_site_occupancy
C_00  C       0.80328451      0.24765959      0.26661114  1.0000
C_01  C       0.81147676      0.48372301      0.47628559  1.0000
N_02  N       0.83588149      0.06949361      0.19804383  1.0000
C_03  C       0.87829071      0.12498753      0.34134791  1.0000
H_04  H       0.90405508     -0.02264072      0.27742095  1.0000
H_05  H       0.76923737      0.20073216      0.14331632  1.0000
C_06  C       0.85557662      0.54037086      0.62084989  1.0000
C_07  C       0.89007571      0.35785556      0.55420021  1.0000
H_08  H       0.86266424      0.72144443      0.78884585  1.0000
H_09  H       0.78393680      0.62109500      0.52579806  1.0000
C_0a  C       0.93728505      0.42004729      0.71592266  1.0000
O_0b  O       0.94924449      0.65323774      0.81627696  1.0000
N_0c  N       0.96548217      0.22148103      0.75331158  1.0000
H_0d  H       0.95433129      0.03169455      0.71333785  1.0000
H_0e  H       0.99680281      0.26335687      0.88300442  1.0000
C_00  C       0.70703840     -0.28153081     -0.01158366  1.0000
C_01  C       0.67703880     -0.08861573      0.11973013  1.0000
N_02  N       0.69275828     -0.50651504     -0.19903252  1.0000
C_03  C       0.64724387     -0.54119880     -0.26076256  1.0000
H_04  H       0.63556376     -0.72329786     -0.41045934  1.0000
H_05  H       0.74422163     -0.25481829      0.03636931  1.0000
C_06  C       0.62975933     -0.12652551      0.04858365  1.0000
C_07  C       0.61420662     -0.35845267     -0.14911570  1.0000
H_08  H       0.60539234      0.02021725      0.14677055  1.0000
H_09  H       0.69101366      0.08714726      0.27354910  1.0000
C_0a  C       0.56493141     -0.42183429     -0.25904915  1.0000
O_0b  O       0.55204982     -0.65538870     -0.34747401  1.0000
N_0c  N       0.53597397     -0.22300872     -0.26726479  1.0000
H_0d  H       0.54747167     -0.03372771     -0.23995304  1.0000
H_0e  H       0.50325839     -0.26397688     -0.37325684  1.0000

#End

data_Rank100_4.79

_symmetry_space_group_name_H-M 'P 1 2_1/c 1'
_symmetry_Int_Tables_number 14

_cell_length_a        13.87163366
_cell_length_b         5.19950924
_cell_length_c        20.30436577
_cell_angle_alpha     90.00000000
_cell_angle_beta      52.01272536
_cell_angle_gamma     90.00000000

loop_
_space_group_symop_operation_xyz
-x,-y,-z
-x,y+1/2,-z+1/2
x,-y+1/2,z+1/2
x,y,z

loop_
_atom_site_label
_atom_site_type_symbol
_atom_site_fract_x
_atom_site_fract_y
_atom_site_fract_z
_atom_site_occupancy
C_00  C       0.02279265      0.31988356      0.30244730  1.0000
C_01  C       0.00348189      0.51688031      0.35624913  1.0000
N_02  N       0.09816474      0.11894779      0.28187996  1.0000
C_03  C       0.15279827      0.10566013      0.31805531  1.0000
H_04  H       0.21474794     -0.05567031      0.30048730  1.0000
H_05  H      -0.02366904      0.32589911      0.27436592  1.0000
C_06  C       0.06255426      0.50419520      0.39220876  1.0000
C_07  C       0.13698911      0.29085183      0.37433336  1.0000
H_08  H       0.04971234      0.65607053      0.43404191  1.0000
H_09  H      -0.05684057      0.67667365      0.36953455  1.0000
C_0a  C       0.19691967      0.24744808      0.41442904  1.0000
O_0b  O       0.20986597      0.02212388      0.43119033  1.0000
N_0c  N       0.23442094      0.45554331      0.43243180  1.0000
H_0d  H       0.22209320      0.63854935      0.42053383  1.0000
H_0e  H       0.26510296      0.42949566      0.46702290  1.0000
C_00  C       0.45098007      0.47572953      0.19597732  1.0000
C_01  C       0.48585194      0.25420337      0.14734930  1.0000
N_02  N       0.37149073      0.64936858      0.20507776  1.0000
C_03  C       0.32688593      0.60820506      0.16302822  1.0000
H_04  H       0.26045069      0.75009323      0.17349425  1.0000
H_05  H       0.48795238      0.51541839      0.22942487  1.0000
C_06  C       0.43938800      0.21332214      0.10392436  1.0000
C_07  C       0.35924013      0.39484756      0.11047140  1.0000
H_08  H       0.46548959      0.04396365      0.06486885  1.0000
H_09  H       0.54811383      0.11642343      0.14353983  1.0000
C_0a  C       0.30959468      0.35088586      0.06346941  1.0000
O_0b  O       0.31114156      0.12851829      0.03779599  1.0000
N_0c  N       0.26382939      0.55480963      0.05002836  1.0000
H_0d  H       0.27723152      0.73874475      0.06044099  1.0000
H_0e  H       0.23946496      0.52924531      0.01171701  1.0000

#End

data_Rank101_4.79

_symmetry_space_group_name_H-M 'P 1 2_1/c 1'
_symmetry_Int_Tables_number 14

_cell_length_a        14.48977199
_cell_length_b         4.08260688
_cell_length_c        10.43850627
_cell_angle_alpha     90.00000000
_cell_angle_beta     109.97925547
_cell_angle_gamma     90.00000000

loop_
_space_group_symop_operation_xyz
-x,-y,-z
-x,y+1/2,-z+1/2
x,-y+1/2,z+1/2
x,y,z

loop_
_atom_site_label
_atom_site_type_symbol
_atom_site_fract_x
_atom_site_fract_y
_atom_site_fract_z
_atom_site_occupancy
C_00  C       0.40868241      0.32682753      0.07911055  1.0000
C_01  C       0.36191643      0.24408413      0.17174453  1.0000
N_02  N       0.36699952      0.51832106     -0.03073138  1.0000
C_03  C       0.27603030      0.63111502     -0.05109294  1.0000
H_04  H       0.24529497      0.78828793     -0.14006687  1.0000
H_05  H       0.48243833      0.23724406      0.09205848  1.0000
C_06  C       0.26773554      0.36471075      0.14966681  1.0000
C_07  C       0.22283564      0.56380678      0.03590255  1.0000
H_08  H       0.22812219      0.30292966      0.21826423  1.0000
H_09  H       0.39749360      0.08867088      0.25958367  1.0000
C_0a  C       0.12580806      0.72144211      0.01844052  1.0000
O_0b  O       0.09729375      0.74729503      0.11957720  1.0000
N_0c  N       0.07335843      0.84322636     -0.10472346  1.0000
H_0d  H       0.09380140      0.81670773     -0.18842642  1.0000
H_0e  H       0.01026150      0.97151791     -0.11403375  1.0000

#End

data_Rank102_4.79

_symmetry_space_group_name_H-M 'P 1 2_1/c 1'
_symmetry_Int_Tables_number 14

_cell_length_a        15.61205960
_cell_length_b         3.78762700
_cell_length_c        20.97799750
_cell_angle_alpha     90.00000000
_cell_angle_beta     114.42968681
_cell_angle_gamma     90.00000000

loop_
_space_group_symop_operation_xyz
-x,-y,-z
-x,y+1/2,-z+1/2
x,-y+1/2,z+1/2
x,y,z

loop_
_atom_site_label
_atom_site_type_symbol
_atom_site_fract_x
_atom_site_fract_y
_atom_site_fract_z
_atom_site_occupancy
C_00  C       0.09002917     -0.21796172      0.47039475  1.0000
C_01  C       0.14901299     -0.25439442      0.43562773  1.0000
N_02  N       0.11875919     -0.07300194      0.53457605  1.0000
C_03  C       0.20765542      0.04383797      0.56502019  1.0000
H_04  H       0.22950906      0.16295994      0.61661068  1.0000
H_05  H       0.01699516     -0.30743443      0.44651381  1.0000
C_06  C       0.24163267     -0.13278424      0.46821049  1.0000
C_07  C       0.27226960      0.02598279      0.53440538  1.0000
H_08  H       0.28926845     -0.16425386      0.44245060  1.0000
H_09  H       0.12232169     -0.37622600      0.38405758  1.0000
C_0a  C       0.36766824      0.18741645      0.57349638  1.0000
O_0b  O       0.39454491      0.27207309      0.63712031  1.0000
N_0c  N       0.42148217      0.24702571      0.53842269  1.0000
H_0d  H       0.39866389      0.21106078      0.48578927  1.0000
H_0e  H       0.48491148      0.37425640      0.56425157  1.0000
C_00  C       0.08968238     -0.04111921      0.22484358  1.0000
C_01  C       0.14722440     -0.12386676      0.19056459  1.0000
N_02  N       0.12135386      0.12955442      0.28680090  1.0000
C_03  C       0.21237884      0.22029417      0.31573077  1.0000
H_04  H       0.23743684      0.36282741      0.36523266  1.0000
H_05  H       0.01574168     -0.12068054      0.20298773  1.0000
C_06  C       0.24231026     -0.03002104      0.22181833  1.0000
C_07  C       0.27639591      0.14843335      0.28619172  1.0000
H_08  H       0.28906313     -0.09810045      0.19675334  1.0000
H_09  H       0.11774239     -0.26120397      0.14037105  1.0000
C_0a  C       0.37488154      0.28214365      0.32490800  1.0000
O_0b  O       0.40465607      0.35436401      0.38926677  1.0000
N_0c  N       0.42764226      0.33282967      0.28864826  1.0000
H_0d  H       0.40234762      0.29942938      0.23571114  1.0000
H_0e  H       0.49299191      0.44573429      0.31432638  1.0000

#End

data_Rank103_4.80

_symmetry_space_group_name_H-M 'P 1 2_1/c 1'
_symmetry_Int_Tables_number 14

_cell_length_a         8.60369407
_cell_length_b         5.09056258
_cell_length_c        30.19688039
_cell_angle_alpha     90.00000000
_cell_angle_beta     120.11415099
_cell_angle_gamma     90.00000000

loop_
_space_group_symop_operation_xyz
-x,-y,-z
-x,y+1/2,-z+1/2
x,-y+1/2,z+1/2
x,y,z

loop_
_atom_site_label
_atom_site_type_symbol
_atom_site_fract_x
_atom_site_fract_y
_atom_site_fract_z
_atom_site_occupancy
C_00  C       0.67500610      0.02734914      0.63662733  1.0000
C_01  C       0.60237243     -0.18052487      0.60176707  1.0000
N_02  N       0.77760765      0.21763908      0.63329835  1.0000
C_03  C       0.80930519      0.20510977      0.59407771  1.0000
H_04  H       0.89418660      0.36076227      0.59255423  1.0000
H_05  H       0.64988298      0.03988443      0.66861259  1.0000
C_06  C       0.63757079     -0.19189888      0.56160120  1.0000
C_07  C       0.74298042      0.00483850      0.55704650  1.0000
H_08  H       0.58342453     -0.34933381      0.53336993  1.0000
H_09  H       0.51886662     -0.32796840      0.60596162  1.0000
C_0a  C       0.78060864     -0.01032354      0.51370940  1.0000
O_0b  O       0.76430982     -0.22736440      0.49154873  1.0000
N_0c  N       0.82990922      0.21046101      0.49958123  1.0000
H_0d  H       0.81816474      0.39355961      0.51147392  1.0000
H_0e  H       0.84166047      0.20542133      0.46732141  1.0000
C_00  C       1.24648737      0.01524101      0.76952704  1.0000
C_01  C       1.14918807     -0.18531068      0.73492921  1.0000
N_02  N       1.33595957      0.20360393      0.75997841  1.0000
C_03  C       1.32794842      0.19630224      0.71435577  1.0000
H_04  H       1.40377672      0.34879729      0.70790678  1.0000
H_05  H       1.25264519      0.02315618      0.80651576  1.0000
C_06  C       1.14229441     -0.19094605      0.68790856  1.0000
C_07  C       1.23279765      0.00450304      0.67687657  1.0000
H_08  H       1.06637161     -0.34223351      0.65966377  1.0000
H_09  H       1.08071657     -0.33338707      0.74492733  1.0000
C_0a  C       1.22814872     -0.00216673      0.62664982  1.0000
O_0b  O       1.19866047     -0.21653667      0.60264689  1.0000
N_0c  N       1.25609548      0.22313811      0.60842053  1.0000
H_0d  H       1.25315634      0.40428489      0.62254364  1.0000
H_0e  H       1.24691619      0.22108018      0.57302545  1.0000

#End

data_Rank104_4.84

_symmetry_space_group_name_H-M 'P 1 2_1/c 1'
_symmetry_Int_Tables_number 14

_cell_length_a         9.95115775
_cell_length_b         6.79976031
_cell_length_c        20.12087310
_cell_angle_alpha     90.00000000
_cell_angle_beta      59.57450706
_cell_angle_gamma     90.00000000

loop_
_space_group_symop_operation_xyz
-x,-y,-z
-x,y+1/2,-z+1/2
x,-y+1/2,z+1/2
x,y,z

loop_
_atom_site_label
_atom_site_type_symbol
_atom_site_fract_x
_atom_site_fract_y
_atom_site_fract_z
_atom_site_occupancy
C_00  C       0.89636676      1.22643001      0.23470615  1.0000
C_01  C       0.79409276      1.23490051      0.31439217  1.0000
N_02  N       0.92212120      1.37935147      0.18694639  1.0000
C_03  C       0.83874365      1.54418739      0.21788171  1.0000
H_04  H       0.86456564      1.66825159      0.17869677  1.0000
H_05  H       0.96062435      1.09138742      0.20769387  1.0000
C_06  C       0.70929279      1.40690940      0.34587551  1.0000
C_07  C       0.72838346      1.56395488      0.29670128  1.0000
H_08  H       0.62821868      1.42076371      0.40763702  1.0000
H_09  H       0.78171028      1.10887581      0.35052773  1.0000
C_0a  C       0.63510391      1.74774541      0.32947362  1.0000
O_0b  O       0.59183091      1.79927577      0.39775011  1.0000
N_0c  N       0.59869125      1.85177310      0.28391901  1.0000
H_0d  H       0.61990727      1.79886232      0.23171535  1.0000
H_0e  H       0.52971528      1.97467952      0.30641979  1.0000
C_00  C       1.09853086      0.77198669      0.52158043  1.0000
C_01  C       1.19111780      0.76050623      0.44137082  1.0000
N_02  N       1.07647934      0.62004088      0.56900023  1.0000
C_03  C       1.15449051      0.45279463      0.53678783  1.0000
H_04  H       1.13191535      0.32999312      0.57616824  1.0000
H_05  H       1.03928832      0.90918518      0.54934800  1.0000
C_06  C       1.26922136      0.58555660      0.40857657  1.0000
C_07  C       1.25521177      0.42898609      0.45698355  1.0000
H_08  H       1.34235663      0.57097823      0.34629928  1.0000
H_09  H       1.20239071      0.88588988      0.40536255  1.0000
C_0a  C       1.34409620      0.24277320      0.42321188  1.0000
O_0b  O       1.38454593      0.19236020      0.35507106  1.0000
N_0c  N       1.37927755      0.13340841      0.46796523  1.0000
H_0d  H       1.36241746      0.18314033      0.51961428  1.0000
H_0e  H       1.44617031      0.00908145      0.44470331  1.0000

#End

data_Rank105_4.84

_symmetry_space_group_name_H-M 'P 1 2_1/c 1'
_symmetry_Int_Tables_number 14

_cell_length_a        27.33070382
_cell_length_b         4.20244908
_cell_length_c        10.31732717
_cell_angle_alpha     90.00000000
_cell_angle_beta      79.43075205
_cell_angle_gamma     90.00000000

loop_
_space_group_symop_operation_xyz
-x,-y,-z
-x,y+1/2,-z+1/2
x,-y+1/2,z+1/2
x,y,z

loop_
_atom_site_label
_atom_site_type_symbol
_atom_site_fract_x
_atom_site_fract_y
_atom_site_fract_z
_atom_site_occupancy
C_00  C       0.20900810      0.37146402      0.78250098  1.0000
C_01  C       0.18403426      0.27246094      0.90667172  1.0000
N_02  N       0.18799879      0.55788478      0.70166257  1.0000
C_03  C       0.14110335      0.65651663      0.74528674  1.0000
H_04  H       0.12560551      0.81213864      0.67850167  1.0000
H_05  H       0.24745556      0.29795347      0.74696533  1.0000
C_06  C       0.13546155      0.37742265      0.95059451  1.0000
C_07  C       0.11324071      0.57865439      0.86962939  1.0000
H_08  H       0.11450658      0.30383756      1.04614506  1.0000
H_09  H       0.20200527      0.11780163      0.96853833  1.0000
C_0a  C       0.06386810      0.72911502      0.92293207  1.0000
O_0b  O       0.04906502      0.74621228      1.04604187  1.0000
N_0c  N       0.03763493      0.85615305      0.83740362  1.0000
H_0d  H       0.04787712      0.83424629      0.73761973  1.0000
H_0e  H       0.00582317      0.98059577      0.87521787  1.0000
C_00  C       0.29601060      0.68379620      0.48022980  1.0000
C_01  C       0.32072862      0.76548499      0.58272371  1.0000
N_02  N       0.31556436      0.48871019      0.38060274  1.0000
C_03  C       0.36127893      0.37086655      0.38072101  1.0000
H_04  H       0.37556240      0.20991974      0.29962238  1.0000
H_05  H       0.25892278      0.77822300      0.47868875  1.0000
C_06  C       0.36795213      0.64022672      0.58198391  1.0000
C_07  C       0.38922086      0.43735786      0.47896831  1.0000
H_08  H       0.38878751      0.69992943      0.65918870  1.0000
H_09  H       0.30349557      0.92111199      0.66254570  1.0000
C_0a  C       0.43769181      0.27655211      0.48475616  1.0000
O_0b  O       0.45249036      0.25778845      0.59350383  1.0000
N_0c  N       0.46316919      0.14431641      0.37408368  1.0000
H_0d  H       0.45278060      0.16685510      0.28446912  1.0000
H_0e  H       0.49443870      0.01381420      0.38111601  1.0000

#End

data_Rank106_4.85

_symmetry_space_group_name_H-M 'P -1'
_symmetry_Int_Tables_number 2

_cell_length_a        13.77159211
_cell_length_b         6.45443516
_cell_length_c         6.79597544
_cell_angle_alpha     98.30569825
_cell_angle_beta      91.53059584
_cell_angle_gamma     83.75801058

loop_
_space_group_symop_operation_xyz
-x,-y,-z
x,y,z

loop_
_atom_site_label
_atom_site_type_symbol
_atom_site_fract_x
_atom_site_fract_y
_atom_site_fract_z
_atom_site_occupancy
C_00  C       0.94741383      0.22228950      0.30505730  1.0000
C_01  C       1.04234594      0.27963144      0.31013454  1.0000
N_02  N       0.92666675      0.02170787      0.25723756  1.0000
C_03  C       1.00191859     -0.12786770      0.21505719  1.0000
H_04  H       0.98385010     -0.28904002      0.17151214  1.0000
H_05  H       0.88526267      0.34150556      0.33903652  1.0000
C_06  C       1.12021506      0.12294641      0.27134059  1.0000
C_07  C       1.10014099     -0.08697982      0.22526412  1.0000
H_08  H       1.19496931      0.16469125      0.27538263  1.0000
H_09  H       1.05535898      0.44412749      0.34293021  1.0000
C_0a  C       1.17803228     -0.26964667      0.18836848  1.0000
O_0b  O       1.15971637     -0.43439998      0.07648370  1.0000
N_0c  N       1.26386723     -0.24854972      0.28322876  1.0000
H_0d  H       1.27771770     -0.11398676      0.37555043  1.0000
H_0e  H       1.32087894     -0.36760441      0.26093183  1.0000
C_00  C       0.51347774      0.70987481      0.80911156  1.0000
C_01  C       0.41405950      0.77821834      0.82849082  1.0000
N_02  N       0.54751894      0.50752944      0.74918393  1.0000
C_03  C       0.48225664      0.36796057      0.70137233  1.0000
H_04  H       0.51140281      0.20522374      0.64957357  1.0000
H_05  H       0.56865685      0.82015617      0.83939327  1.0000
C_06  C       0.34645071      0.63162713      0.78232657  1.0000
C_07  C       0.38083403      0.42162063      0.71491981  1.0000
H_08  H       0.26844890      0.68140770      0.79607345  1.0000
H_09  H       0.38957733      0.94316814      0.87822698  1.0000
C_0a  C       0.31559869      0.25103191      0.65424813  1.0000
O_0b  O       0.33915351      0.11080027      0.50999569  1.0000
N_0c  N       0.23509849      0.25530624      0.76337491  1.0000
H_0d  H       0.21965011      0.36680092      0.88572091  1.0000
H_0e  H       0.18958577      0.13742060      0.73382855  1.0000

#End

data_Rank107_4.85

_symmetry_space_group_name_H-M 'P 1 2_1/c 1'
_symmetry_Int_Tables_number 14

_cell_length_a        12.91978212
_cell_length_b         5.09934067
_cell_length_c        17.35333467
_cell_angle_alpha     90.00000000
_cell_angle_beta      93.71132330
_cell_angle_gamma     90.00000000

loop_
_space_group_symop_operation_xyz
-x,-y,-z
-x,y+1/2,-z+1/2
x,-y+1/2,z+1/2
x,y,z

loop_
_atom_site_label
_atom_site_type_symbol
_atom_site_fract_x
_atom_site_fract_y
_atom_site_fract_z
_atom_site_occupancy
C_00  C       0.27067210      0.50864651      0.55006388  1.0000
C_01  C       0.19929126      0.30250715      0.55129406  1.0000
N_02  N       0.26620481      0.69693030      0.49543445  1.0000
C_03  C       0.18816566      0.68456075      0.44044321  1.0000
H_04  H       0.18643692      0.84066031      0.39732156  1.0000
H_05  H       0.33414977      0.52181226      0.59466284  1.0000
C_06  C       0.12010855      0.28980065      0.49316636  1.0000
C_07  C       0.11317019      0.48467611      0.43598520  1.0000
H_08  H       0.06304847      0.13244473      0.49160670  1.0000
H_09  H       0.20595684      0.15634370      0.59709128  1.0000
C_0a  C       0.02812982      0.46713441      0.37313224  1.0000
O_0b  O      -0.01623645      0.24990273      0.35943606  1.0000
N_0c  N       0.00153468      0.68553097      0.33324662  1.0000
H_0d  H       0.02393840      0.86905286      0.35114544  1.0000
H_0e  H      -0.06288524      0.67801733      0.29520390  1.0000
C_00  C       0.53867705      0.98250862      0.39772079  1.0000
C_01  C       0.46500905      1.17659072      0.40997535  1.0000
N_02  N       0.52392178      0.79091732      0.34458304  1.0000
C_03  C       0.43295946      0.78825259      0.30215904  1.0000
H_04  H       0.42367378      0.63348930      0.25874302  1.0000
H_05  H       0.61237492      0.98229354      0.43227785  1.0000
C_06  C       0.37141335      1.17229049      0.36563323  1.0000
C_07  C       0.35414871      0.97377261      0.31028597  1.0000
H_08  H       0.31151428      1.31866737      0.37334377  1.0000
H_09  H       0.48126972      1.32739382      0.45355265  1.0000
C_0a  C       0.25421798      0.97427589      0.26140954  1.0000
O_0b  O       0.20440137      1.18604706      0.25175067  1.0000
N_0c  N       0.21981652      0.74775554      0.22922867  1.0000
H_0d  H       0.24769246      0.56759889      0.24591628  1.0000
H_0e  H       0.14852666      0.74878090      0.19890065  1.0000

#End

data_Rank108_4.86

_symmetry_space_group_name_H-M 'P 1 2_1/c 1'
_symmetry_Int_Tables_number 14

_cell_length_a         3.88689168
_cell_length_b        29.30106022
_cell_length_c         5.12851696
_cell_angle_alpha     90.00000000
_cell_angle_beta      96.96689359
_cell_angle_gamma     90.00000000

loop_
_space_group_symop_operation_xyz
-x,-y,-z
-x,y+1/2,-z+1/2
x,-y+1/2,z+1/2
x,y,z

loop_
_atom_site_label
_atom_site_type_symbol
_atom_site_fract_x
_atom_site_fract_y
_atom_site_fract_z
_atom_site_occupancy
C_00  C      -0.15559200      0.19506900      0.75332800  1.0000
C_01  C       0.06144700      0.18816300      0.98758100  1.0000
N_02  N      -0.24460800      0.16167600      0.57783000  1.0000
C_03  C      -0.11582200      0.11975900      0.63361500  1.0000
H_04  H      -0.19576600      0.09341800      0.48758700  1.0000
H_05  H      -0.26670000      0.22873800      0.70387500  1.0000
C_06  C       0.18909500      0.14447300      1.04592100  1.0000
C_07  C       0.10094700      0.10922100      0.86560500  1.0000
H_08  H       0.36025000      0.13841700      1.22649700  1.0000
H_09  H       0.13021400      0.21626000      1.12338500  1.0000
C_0a  C       0.24335700      0.06236200      0.92685600  1.0000
O_0b  O       0.34095000      0.05099600      1.16175300  1.0000
N_0c  N       0.26521900      0.03375200      0.72436300  1.0000
H_0d  H       0.23101500      0.04468700      0.53388500  1.0000
H_0e  H       0.38233400      0.00255400      0.76354200  1.0000

#End

data_Rank109_4.86

_symmetry_space_group_name_H-M 'P 1 2_1/c 1'
_symmetry_Int_Tables_number 14

_cell_length_a         7.48711385
_cell_length_b         5.14924236
_cell_length_c        38.49560064
_cell_angle_alpha     90.00000000
_cell_angle_beta     129.12970523
_cell_angle_gamma     90.00000000

loop_
_space_group_symop_operation_xyz
-x,-y,-z
-x,y+1/2,-z+1/2
x,-y+1/2,z+1/2
x,y,z

loop_
_atom_site_label
_atom_site_type_symbol
_atom_site_fract_x
_atom_site_fract_y
_atom_site_fract_z
_atom_site_occupancy
C_00  C       0.36510597      0.37943288      0.78026084  1.0000
C_01  C       0.35066855      0.18320961      0.75353280  1.0000
N_02  N       0.21895607      0.58261622      0.76371833  1.0000
C_03  C       0.05281531      0.59294140      0.71912323  1.0000
H_04  H      -0.06450629      0.75789243      0.70596495  1.0000
H_05  H       0.50212341      0.37320248      0.81651177  1.0000
C_06  C       0.17760057      0.19609726      0.70722743  1.0000
C_07  C       0.02421690      0.40636104      0.68931396  1.0000
H_08  H       0.16617994      0.04781430      0.68561489  1.0000
H_09  H       0.47439725      0.02491177      0.76886050  1.0000
C_0a  C      -0.16567226      0.44375334      0.64026131  1.0000
O_0b  O      -0.25181687      0.66630949      0.62503202  1.0000
N_0c  N      -0.23890403      0.23404871      0.61355471  1.0000
H_0d  H      -0.19329842      0.04950907      0.62604315  1.0000
H_0e  H      -0.37416291      0.25664110      0.57993974  1.0000
C_00  C       0.32372554      0.38567832      0.63170219  1.0000
C_01  C       0.27769683      0.19278486      0.60147844  1.0000
N_02  N       0.18307353      0.58974130      0.62019424  1.0000
C_03  C      -0.00757183      0.60810712      0.57723468  1.0000
H_04  H      -0.12034194      0.77366889      0.56840466  1.0000
H_05  H       0.48087804      0.37597765      0.66659382  1.0000
C_06  C       0.07890961      0.21383232      0.55701060  1.0000
C_07  C      -0.06787121      0.42705338      0.54405451  1.0000
H_08  H       0.04174809      0.06772868      0.53277308  1.0000
H_09  H       0.39574938      0.03044299      0.61252708  1.0000
C_0a  C      -0.27773175      0.47124993      0.49645560  1.0000
O_0b  O      -0.35765951      0.69730961      0.48258333  1.0000
N_0c  N      -0.37077028      0.26284423      0.46930262  1.0000
H_0d  H      -0.32974684      0.07757678      0.48152852  1.0000
H_0e  H      -0.50908475      0.29056419      0.43592275  1.0000

#End

data_Rank110_4.89

_symmetry_space_group_name_H-M 'P 1 2_1/c 1'
_symmetry_Int_Tables_number 14

_cell_length_a        14.69842126
_cell_length_b         3.84580399
_cell_length_c        10.06372974
_cell_angle_alpha     90.00000000
_cell_angle_beta      93.19315057
_cell_angle_gamma     90.00000000

loop_
_space_group_symop_operation_xyz
-x,-y,-z
-x,y+1/2,-z+1/2
x,-y+1/2,z+1/2
x,y,z

loop_
_atom_site_label
_atom_site_type_symbol
_atom_site_fract_x
_atom_site_fract_y
_atom_site_fract_z
_atom_site_occupancy
C_00  C       0.91128323      0.54311256      0.66093822  1.0000
C_01  C       0.86068786      0.36521172      0.56069408  1.0000
N_02  N       0.87387060      0.68472934      0.76761213  1.0000
C_03  C       0.78373101      0.64606167      0.77676076  1.0000
H_04  H       0.75385729      0.76485273      0.86254688  1.0000
H_05  H       0.98511460      0.56809418      0.65677732  1.0000
C_06  C       0.76721834      0.32352867      0.57248181  1.0000
C_07  C       0.72707484      0.46318111      0.68406504  1.0000
H_08  H       0.72694690      0.17664577      0.49757401  1.0000
H_09  H       0.89412372      0.25554379      0.47634807  1.0000
C_0a  C       0.62937939      0.40747608      0.71442726  1.0000
O_0b  O       0.60394097      0.47068350      0.82988733  1.0000
N_0c  N       0.57196536      0.28268436      0.61715441  1.0000
H_0d  H       0.59144926      0.23594644      0.52315824  1.0000
H_0e  H       0.50791768      0.20345072      0.64023500  1.0000

#End

data_Rank111_4.89

_symmetry_space_group_name_H-M 'P -1'
_symmetry_Int_Tables_number 2

_cell_length_a         8.55618801
_cell_length_b        13.36231259
_cell_length_c         5.23410290
_cell_angle_alpha     89.89179681
_cell_angle_beta      76.55052840
_cell_angle_gamma     93.12875620

loop_
_space_group_symop_operation_xyz
-x,-y,-z
x,y,z

loop_
_atom_site_label
_atom_site_type_symbol
_atom_site_fract_x
_atom_site_fract_y
_atom_site_fract_z
_atom_site_occupancy
C_00  C       0.40794968      0.67302256      0.60673720  1.0000
C_01  C       0.30193584      0.64660101      0.44807204  1.0000
N_02  N       0.43668839      0.61174062      0.79366265  1.0000
C_03  C       0.35410205      0.52235581      0.83175863  1.0000
H_04  H       0.37795547      0.47250568      0.98209028  1.0000
H_05  H       0.47216719      0.74665215      0.58321025  1.0000
C_06  C       0.21942986      0.55284255      0.48616201  1.0000
C_07  C       0.24340398      0.48947806      0.68554123  1.0000
H_08  H       0.13643243      0.53038828      0.36457569  1.0000
H_09  H       0.28289750      0.69886906      0.29992299  1.0000
C_0a  C       0.15387061      0.38993606      0.75273805  1.0000
O_0b  O       0.11667726      0.35776719      0.98725408  1.0000
N_0c  N       0.11441599      0.33804325      0.55480261  1.0000
H_0d  H       0.14412047      0.36325841      0.36440704  1.0000
H_0e  H       0.04415531      0.27223163      0.59792220  1.0000
C_00  C       0.39299093      1.15920644      0.94846489  1.0000
C_01  C       0.29135983      1.13903554      1.19545829  1.0000
N_02  N       0.41739659      1.09225980      0.75280696  1.0000
C_03  C       0.33549333      1.00252957      0.79831284  1.0000
H_04  H       0.36194240      0.94923291      0.63758210  1.0000
H_05  H       0.45775088      1.23235412      0.90763812  1.0000
C_06  C       0.20770029      1.04620563      1.24091327  1.0000
C_07  C       0.22714153      0.97628552      1.03802606  1.0000
H_08  H       0.12681140      1.02800958      1.43035343  1.0000
H_09  H       0.27816763      1.19508964      1.34809315  1.0000
C_0a  C       0.13550115      0.87685651      1.09072587  1.0000
O_0b  O       0.08745084      0.84464710      1.32488962  1.0000
N_0c  N       0.10630797      0.82421946      0.88654180  1.0000
H_0d  H       0.12977874      0.85260850      0.69948001  1.0000
H_0e  H       0.03475191      0.75888828      0.92520475  1.0000

#End

data_Rank112_4.90

_symmetry_space_group_name_H-M 'P 1 2_1/c 1'
_symmetry_Int_Tables_number 14

_cell_length_a        27.86909754
_cell_length_b         3.88457400
_cell_length_c        10.58143210
_cell_angle_alpha     90.00000000
_cell_angle_beta      94.88160107
_cell_angle_gamma     90.00000000

loop_
_space_group_symop_operation_xyz
-x,-y,-z
-x,y+1/2,-z+1/2
x,-y+1/2,z+1/2
x,y,z

loop_
_atom_site_label
_atom_site_type_symbol
_atom_site_fract_x
_atom_site_fract_y
_atom_site_fract_z
_atom_site_occupancy
C_00  C       0.45831673      0.64009361      0.85927530  1.0000
C_01  C       0.43544106      0.71901191      0.96832791  1.0000
N_02  N       0.43630906      0.47046627      0.75941642  1.0000
C_03  C       0.39047429      0.37186113      0.76722532  1.0000
H_04  H       0.37409795      0.23083682      0.68549549  1.0000
H_05  H       0.49560030      0.71673518      0.84984786  1.0000
C_06  C       0.38790384      0.61460147      0.97501378  1.0000
C_07  C       0.36454150      0.43281442      0.87313239  1.0000
H_08  H       0.36847826      0.67578582      1.05716829  1.0000
H_09  H       0.45392998      0.86032536      1.04701563  1.0000
C_0a  C       0.31539911      0.28400601      0.88423188  1.0000
O_0b  O       0.30102079      0.22826412      0.99234474  1.0000
N_0c  N       0.28861052      0.20194671      0.77658597  1.0000
H_0d  H       0.29952255      0.24756857      0.68860432  1.0000
H_0e  H       0.25609410      0.08008938      0.78334577  1.0000
C_00  C       0.04678541      0.30930360      0.92824616  1.0000
C_01  C       0.05801485      0.45432040      0.81390463  1.0000
N_02  N       0.07864656      0.28168087      1.03077002  1.0000
C_03  C       0.12294520      0.41119942      1.02212184  1.0000
H_04  H       0.14813044      0.37764954      1.10634397  1.0000
H_05  H       0.01068373      0.20882395      0.93830599  1.0000
C_06  C       0.10400766      0.58831203      0.80619291  1.0000
C_07  C       0.13736148      0.57509069      0.91286536  1.0000
H_08  H       0.11390217      0.70513965      0.71889344  1.0000
H_09  H       0.03176835      0.45841434      0.73181751  1.0000
C_0a  C       0.18580670      0.73934639      0.90501479  1.0000
O_0b  O       0.19953980      0.82046096      0.79836189  1.0000
N_0c  N       0.21290115      0.80409650      1.01397739  1.0000
H_0d  H       0.20137684      0.75965909      1.10143056  1.0000
H_0e  H       0.24509371      0.93094413      1.00899500  1.0000

#End

data_Rank113_4.91

_symmetry_space_group_name_H-M 'P 1 2_1/c 1'
_symmetry_Int_Tables_number 14

_cell_length_a        16.44581320
_cell_length_b         3.89423974
_cell_length_c        21.09031513
_cell_angle_alpha     90.00000000
_cell_angle_beta     122.39821847
_cell_angle_gamma     90.00000000

loop_
_space_group_symop_operation_xyz
-x,-y,-z
-x,y+1/2,-z+1/2
x,-y+1/2,z+1/2
x,y,z

loop_
_atom_site_label
_atom_site_type_symbol
_atom_site_fract_x
_atom_site_fract_y
_atom_site_fract_z
_atom_site_occupancy
C_00  C       0.91285775      0.37919197      0.26771106  1.0000
C_01  C       0.86375751      0.31478472      0.30389726  1.0000
N_02  N       0.87401557      0.55644411      0.20288316  1.0000
C_03  C       0.78358970      0.67249705      0.17206637  1.0000
H_04  H       0.75497136      0.82159896      0.12049489  1.0000
H_05  H       0.98586802      0.28172079      0.29074978  1.0000
C_06  C       0.76985978      0.43642951      0.27104655  1.0000
C_07  C       0.72777874      0.61958661      0.20336965  1.0000
H_08  H       0.72797920      0.38694183      0.29625080  1.0000
H_09  H       0.89775454      0.17146836      0.35648004  1.0000
C_0a  C       0.63035445      0.77925246      0.17077008  1.0000
O_0b  O       0.59984568      0.84980630      0.21287513  1.0000
N_0c  N       0.58006883      0.85726600      0.09712847  1.0000
H_0d  H       0.59958665      0.77336062      0.06131751  1.0000
H_0e  H       0.51551665      0.98442726      0.07516744  1.0000
C_00  C       0.91177208      0.23811905      0.52195407  1.0000
C_01  C       0.85971334      0.30008246      0.55581477  1.0000
N_02  N       0.87463290      0.06936303      0.45629053  1.0000
C_03  C       0.78359135     -0.04419183      0.42276741  1.0000
H_04  H       0.75667560     -0.18358301      0.37026167  1.0000
H_05  H       0.98625743      0.32451781      0.54806690  1.0000
C_06  C       0.76571278      0.17675434      0.52079243  1.0000
C_07  C       0.72589083     -0.00202767      0.45279651  1.0000
H_08  H       0.72222560      0.21461466      0.54497892  1.0000
H_09  H       0.89239587      0.43968956      0.60867020  1.0000
C_0a  C       0.62870353     -0.16653779      0.41926611  1.0000
O_0b  O       0.59574726     -0.22466612      0.46025956  1.0000
N_0c  N       0.58092729     -0.25947972      0.34649354  1.0000
H_0d  H       0.60390764     -0.20181145      0.31140619  1.0000
H_0e  H       0.51617352     -0.38561168      0.32421497  1.0000

#End

data_Rank114_4.91

_symmetry_space_group_name_H-M 'P -1'
_symmetry_Int_Tables_number 2

_cell_length_a         5.27736157
_cell_length_b        14.41398964
_cell_length_c         3.89565621
_cell_angle_alpha     86.83705085
_cell_angle_beta      80.38590893
_cell_angle_gamma     99.67723083

loop_
_space_group_symop_operation_xyz
-x,-y,-z
x,y,z

loop_
_atom_site_label
_atom_site_type_symbol
_atom_site_fract_x
_atom_site_fract_y
_atom_site_fract_z
_atom_site_occupancy
C_00  C       0.80344146      0.59357004      0.80192170  1.0000
C_01  C       1.04690979      0.62344275      0.58714684  1.0000
N_02  N       0.61968219      0.64852502      0.85710065  1.0000
C_03  C       0.67713680      0.73543330      0.69051805  1.0000
H_04  H       0.52885649      0.78000480      0.73419812  1.0000
H_05  H       0.75120403      0.52242411      0.93532319  1.0000
C_06  C       1.10384496      0.71418241      0.41689804  1.0000
C_07  C       0.91478933      0.77205091      0.46705284  1.0000
H_08  H       1.29005698      0.73730124      0.24206971  1.0000
H_09  H       1.19038306      0.57713365      0.55140719  1.0000
C_0a  C       0.94781202      0.86830833      0.28136816  1.0000
O_0b  O       0.74897938      0.90155523      0.23193686  1.0000
N_0c  N       1.19245580      0.91538928      0.16402142  1.0000
H_0d  H       1.35339374      0.89347170      0.22982108  1.0000
H_0e  H       1.21650301      0.98075770      0.02921119  1.0000

#End

data_Rank115_4.91

_symmetry_space_group_name_H-M 'P -1'
_symmetry_Int_Tables_number 2

_cell_length_a         7.31131230
_cell_length_b        10.76370102
_cell_length_c         7.98347121
_cell_angle_alpha     69.87770462
_cell_angle_beta      83.42269918
_cell_angle_gamma     96.20546737

loop_
_space_group_symop_operation_xyz
-x,-y,-z
x,y,z

loop_
_atom_site_label
_atom_site_type_symbol
_atom_site_fract_x
_atom_site_fract_y
_atom_site_fract_z
_atom_site_occupancy
C_00  C       1.31556657      0.46218896      0.18195334  1.0000
C_01  C       1.22294130      0.35182422      0.33056404  1.0000
N_02  N       1.23231128      0.56603605      0.09282434  1.0000
C_03  C       1.05256695      0.56237780      0.15665940  1.0000
H_04  H       0.98658362      0.64745880      0.08652928  1.0000
H_05  H       1.46324471      0.46868512      0.13479055  1.0000
C_06  C       1.03640742      0.34943048      0.39425154  1.0000
C_07  C       0.94800137      0.45784769      0.30764621  1.0000
H_08  H       0.96386365      0.26573000      0.51321407  1.0000
H_09  H       1.29579079      0.27062674      0.39902675  1.0000
C_0a  C       0.75261651      0.47126607      0.37402184  1.0000
O_0b  O       0.69179065      0.57927109      0.30393890  1.0000
N_0c  N       0.64908765      0.36592060      0.51017845  1.0000
H_0d  H       0.69725368      0.27797092      0.57189600  1.0000
H_0e  H       0.52343959      0.37953951      0.56843059  1.0000
C_00  C       0.81612702     -0.00588915      0.74480553  1.0000
C_01  C       0.81977567     -0.11614660      0.90049316  1.0000
N_02  N       0.76624793      0.10962464      0.75064526  1.0000
C_03  C       0.71967477      0.11806534      0.91392166  1.0000
H_04  H       0.67519593      0.21215496      0.91161822  1.0000
H_05  H       0.85011427     -0.01050818      0.61035275  1.0000
C_06  C       0.77318956     -0.10626330      1.06926944  1.0000
C_07  C       0.72312524      0.01401744      1.07728913  1.0000
H_08  H       0.77286118     -0.19077671      1.19318685  1.0000
H_09  H       0.85711487     -0.20831597      0.88847059  1.0000
C_0a  C       0.66395642      0.02256576      1.25898762  1.0000
O_0b  O       0.63452845     -0.08188409      1.39753617  1.0000
N_0c  N       0.64266062      0.14375934      1.26778691  1.0000
H_0d  H       0.66490223      0.23049757      1.15723956  1.0000
H_0e  H       0.57348104      0.14258043      1.38748906  1.0000

#End

data_Rank116_4.92

_symmetry_space_group_name_H-M 'P 1 2_1/c 1'
_symmetry_Int_Tables_number 14

_cell_length_a        28.11426171
_cell_length_b         3.85967563
_cell_length_c        10.57261291
_cell_angle_alpha     90.00000000
_cell_angle_beta      96.13337707
_cell_angle_gamma     90.00000000

loop_
_space_group_symop_operation_xyz
-x,-y,-z
-x,y+1/2,-z+1/2
x,-y+1/2,z+1/2
x,y,z

loop_
_atom_site_label
_atom_site_type_symbol
_atom_site_fract_x
_atom_site_fract_y
_atom_site_fract_z
_atom_site_occupancy
C_00  C       0.04135458      0.63772578     -0.12447168  1.0000
C_01  C       0.06369441      0.71502829     -0.00317738  1.0000
N_02  N       0.06373009      0.47218292     -0.21349154  1.0000
C_03  C       0.10932503      0.37514077     -0.18205591  1.0000
H_04  H       0.12602085      0.23878956     -0.25606899  1.0000
H_05  H       0.00423825      0.71280109     -0.15292283  1.0000
C_06  C       0.11094449      0.61134410      0.02818744  1.0000
C_07  C       0.13462864      0.43247916     -0.06202112  1.0000
H_08  H       0.12987062      0.67112308      0.12084746  1.0000
H_09  H       0.04500395      0.85439730      0.06625125  1.0000
C_0a  C       0.18347550      0.28303351     -0.02567348  1.0000
O_0b  O       0.19757521      0.22477884      0.08977678  1.0000
N_0c  N       0.21031239      0.20298655     -0.11964672  1.0000
H_0d  H       0.19956983      0.24908656     -0.21326382  1.0000
H_0e  H       0.24266144      0.08132325     -0.09622451  1.0000
C_00  C       0.45528828      0.36075354      0.12846666  1.0000
C_01  C       0.42542096      0.30268970      0.22402598  1.0000
N_02  N       0.44052273      0.52155936      0.01815042  1.0000
C_03  C       0.39503893      0.63027292      0.00174122  1.0000
H_04  H       0.38373196      0.76252792     -0.08729155  1.0000
H_05  H       0.49245421      0.27310878      0.13873677  1.0000
C_06  C       0.37788941      0.41455735      0.20472064  1.0000
C_07  C       0.36201883      0.58743214      0.09119096  1.0000
H_08  H       0.35358769      0.36307729      0.27650703  1.0000
H_09  H       0.43921310      0.17206566      0.31180230  1.0000
C_0a  C       0.31325732      0.74314248      0.05997943  1.0000
O_0b  O       0.29922575      0.82744970     -0.05327677  1.0000
N_0c  N       0.28637844      0.80080040      0.15597179  1.0000
H_0d  H       0.29801780      0.75300265      0.24904628  1.0000
H_0e  H       0.25406978      0.92464109      0.13550291  1.0000

#End

data_Rank117_4.93

_symmetry_space_group_name_H-M 'P 1 2_1/c 1'
_symmetry_Int_Tables_number 14

_cell_length_a        10.38053230
_cell_length_b         5.14535529
_cell_length_c        21.31363010
_cell_angle_alpha     90.00000000
_cell_angle_beta      93.12690822
_cell_angle_gamma     90.00000000

loop_
_space_group_symop_operation_xyz
-x,-y,-z
-x,y+1/2,-z+1/2
x,-y+1/2,z+1/2
x,y,z

loop_
_atom_site_label
_atom_site_type_symbol
_atom_site_fract_x
_atom_site_fract_y
_atom_site_fract_z
_atom_site_occupancy
C_00  C      -0.08620092      0.40329666      0.79530883  1.0000
C_01  C      -0.08596773      0.20499662      0.84002502  1.0000
N_02  N      -0.16841769      0.60622766      0.79455057  1.0000
C_03  C      -0.25348425      0.61403194      0.83978612  1.0000
H_04  H      -0.32030284      0.77809091      0.83916217  1.0000
H_05  H      -0.01637350      0.39869010      0.75880345  1.0000
C_06  C      -0.17436985      0.21538240      0.88691520  1.0000
C_07  C      -0.26041289      0.42534809      0.88721906  1.0000
H_08  H      -0.17489429      0.06456013      0.92288470  1.0000
H_09  H      -0.01762902      0.04539053      0.83802212  1.0000
C_0a  C      -0.35636239      0.46123888      0.93646576  1.0000
O_0b  O      -0.39856051      0.68534700      0.94788006  1.0000
N_0c  N      -0.39282376      0.24947695      0.96784599  1.0000
H_0d  H      -0.37358226      0.06519245      0.95305634  1.0000
H_0e  H      -0.46251010      0.27206393      1.00008832  1.0000
C_00  C       0.41167954      0.81459089      0.79531771  1.0000
C_01  C       0.31473881      0.62858710      0.80040593  1.0000
N_02  N       0.42720318      1.02038388      0.83419530  1.0000
C_03  C       0.34219388      1.04812857      0.87900052  1.0000
H_04  H       0.35521792      1.21515057      0.91031309  1.0000
H_05  H       0.47865733      0.79844719      0.75765188  1.0000
C_06  C       0.22757339      0.65882270      0.84725762  1.0000
C_07  C       0.23977566      0.87487291      0.88741200  1.0000
H_08  H       0.14971387      0.51884499      0.85129337  1.0000
H_09  H       0.30520999      0.46548590      0.76794311  1.0000
C_0a  C       0.14520642      0.92974100      0.93628297  1.0000
O_0b  O       0.13074379      1.15679904      0.95720042  1.0000
N_0c  N       0.07286934      0.72903376      0.95489463  1.0000
H_0d  H       0.09618449      0.54103545      0.94527057  1.0000
H_0e  H       0.00325951      0.76537267      0.98631098  1.0000

#End

data_Rank118_4.94

_symmetry_space_group_name_H-M 'P -1'
_symmetry_Int_Tables_number 2

_cell_length_a         8.45307628
_cell_length_b        13.41943143
_cell_length_c         5.20658803
_cell_angle_alpha     79.26944738
_cell_angle_beta      96.92575016
_cell_angle_gamma     94.81415364

loop_
_space_group_symop_operation_xyz
-x,-y,-z
x,y,z

loop_
_atom_site_label
_atom_site_type_symbol
_atom_site_fract_x
_atom_site_fract_y
_atom_site_fract_z
_atom_site_occupancy
C_00  C       0.39936579      0.21120952      0.37223624  1.0000
C_01  C       0.40532982      0.28210832      0.53907103  1.0000
N_02  N       0.49888537      0.21725815      0.18527148  1.0000
C_03  C       0.60522790      0.29756107      0.15665364  1.0000
H_04  H       0.68409262      0.30221269      0.00331974  1.0000
H_05  H       0.31116860      0.14654934      0.38955462  1.0000
C_06  C       0.51910770      0.36375985      0.51151955  1.0000
C_07  C       0.62082568      0.37323610      0.31329605  1.0000
H_08  H       0.52659397      0.41991513      0.63985408  1.0000
H_09  H       0.32153032      0.27368964      0.68589695  1.0000
C_0a  C       0.73965128      0.46171940      0.25612750  1.0000
O_0b  O       0.77465941      0.49225272      0.02415142  1.0000
N_0c  N       0.80291611      0.50701836      0.45749021  1.0000
H_0d  H       0.77897669      0.48124226      0.64690534  1.0000
H_0e  H       0.87802068      0.57135950      0.42028790  1.0000
C_00  C       0.72247969     -0.02130114      0.05805930  1.0000
C_01  C       0.69085142      0.04101492     -0.18679656  1.0000
N_02  N       0.83654493      0.00226818      0.24503590  1.0000
C_03  C       0.92142508      0.09176182      0.19237518  1.0000
H_04  H       1.01404461      0.10740571      0.34799539  1.0000
H_05  H       0.65274350     -0.09341052      0.10359493  1.0000
C_06  C       0.78070105      0.13257156     -0.24118853  1.0000
C_07  C       0.89755242      0.15988928     -0.04726118  1.0000
H_08  H       0.76140634      0.18324240     -0.42976420  1.0000
H_09  H       0.59746001      0.01760898     -0.33065787  1.0000
C_0a  C       0.99191215      0.25938739     -0.10683043  1.0000
O_0b  O       1.01350121      0.29765364     -0.34179441  1.0000
N_0c  N       1.04969097      0.30609941      0.09528850  1.0000
H_0d  H       1.02171037      0.28068138      0.28280073  1.0000
H_0e  H       1.10950873      0.37637154      0.05562601  1.0000

#End

data_Rank119_4.94

_symmetry_space_group_name_H-M 'P 1 2_1/c 1'
_symmetry_Int_Tables_number 14

_cell_length_a        13.64431164
_cell_length_b         5.12101509
_cell_length_c        20.22147235
_cell_angle_alpha     90.00000000
_cell_angle_beta      53.52431421
_cell_angle_gamma     90.00000000

loop_
_space_group_symop_operation_xyz
-x,-y,-z
-x,y+1/2,-z+1/2
x,-y+1/2,z+1/2
x,y,z

loop_
_atom_site_label
_atom_site_type_symbol
_atom_site_fract_x
_atom_site_fract_y
_atom_site_fract_z
_atom_site_occupancy
C_00  C       0.72868941      0.05154541      0.19537364  1.0000
C_01  C       0.75288544      0.25277723      0.14079832  1.0000
N_02  N       0.65024670     -0.14502103      0.21404312  1.0000
C_03  C       0.59647232     -0.14928530      0.17585129  1.0000
H_04  H       0.53207845     -0.30857529      0.19336036  1.0000
H_05  H       0.77379162      0.04994071      0.22545623  1.0000
C_06  C       0.69654301      0.24563973      0.10179072  1.0000
C_07  C       0.61774250      0.03868224      0.11803805  1.0000
H_08  H       0.71377450      0.39628988      0.05812040  1.0000
H_09  H       0.81491713      0.41033243      0.12917504  1.0000
C_0a  C       0.55956522      0.03172395      0.07431789  1.0000
O_0b  O       0.55650028      0.23693247      0.04105256  1.0000
N_0c  N       0.51201722     -0.19531734      0.07169898  1.0000
H_0d  H       0.53160806     -0.37104841      0.08500199  1.0000
H_0e  H       0.48234833     -0.20461939      0.03525349  1.0000
C_00  C       1.22398921      0.06216231      0.19894826  1.0000
C_01  C       1.25363186      0.26315349      0.14314950  1.0000
N_02  N       1.14531987     -0.13181445      0.21563934  1.0000
C_03  C       1.09657691     -0.13184470      0.17427714  1.0000
H_04  H       1.03330571     -0.28953750      0.18794793  1.0000
H_05  H       1.26547571      0.05766959      0.23137647  1.0000
C_06  C       1.20176392      0.26168494      0.10107595  1.0000
C_07  C       1.12222536      0.05825813      0.11578378  1.0000
H_08  H       1.22548735      0.41518389      0.05652072  1.0000
H_09  H       1.31736449      0.41546531      0.13216639  1.0000
C_0a  C       1.06791334      0.02963280      0.07011645  1.0000
O_0b  O       1.03330681     -0.19151681      0.06367493  1.0000
N_0c  N       1.06189167      0.24406326      0.03408091  1.0000
H_0d  H       1.06831866      0.42849206      0.05055887  1.0000
H_0e  H       1.02762074      0.22437020      0.00066166  1.0000

#End

data_Rank120_4.94

_symmetry_space_group_name_H-M 'P -1'
_symmetry_Int_Tables_number 2

_cell_length_a         3.79748118
_cell_length_b        29.39494096
_cell_length_c         5.17346721
_cell_angle_alpha     94.28931360
_cell_angle_beta      96.57432773
_cell_angle_gamma     91.17761618

loop_
_space_group_symop_operation_xyz
-x,-y,-z
x,y,z

loop_
_atom_site_label
_atom_site_type_symbol
_atom_site_fract_x
_atom_site_fract_y
_atom_site_fract_z
_atom_site_occupancy
C_00  C       0.61749518      0.95513292      0.24162915  1.0000
C_01  C       0.73643549      0.92591383      0.43265171  1.0000
N_02  N       0.42366588      0.94048322      0.01465825  1.0000
C_03  C       0.34561434      0.89569898     -0.02494970  1.0000
H_04  H       0.19003282      0.88392225     -0.20839800  1.0000
H_05  H       0.67884673      0.99177763      0.26730877  1.0000
C_06  C       0.65064769      0.87928636      0.38868528  1.0000
C_07  C       0.44859054      0.86349580      0.15376824  1.0000
H_08  H       0.74093475      0.85553224      0.53316188  1.0000
H_09  H       0.89132828      0.93988163      0.61247885  1.0000
C_0a  C       0.32442559      0.81501295      0.08153883  1.0000
O_0b  O       0.23239876      0.80187902     -0.15515074  1.0000
N_0c  N       0.30652645      0.78711036      0.27450995  1.0000
H_0d  H       0.33929004      0.79868916      0.46706440  1.0000
H_0e  H       0.19308122      0.75504291      0.22592766  1.0000
C_00  C       0.36912206      0.55455344     -0.32228696  1.0000
C_01  C       0.57991802      0.56299891     -0.08338935  1.0000
N_02  N       0.28911812      0.58694049     -0.48849216  1.0000
C_03  C       0.42394900      0.62927683     -0.41876956  1.0000
H_04  H       0.35129142      0.65487749     -0.55704256  1.0000
H_05  H       0.25672558      0.52036756     -0.38412105  1.0000
C_06  C       0.71541458      0.60708757     -0.01187371  1.0000
C_07  C       0.63928832      0.64126361     -0.18277708  1.0000
H_08  H       0.88385787      0.61431389      0.17156676  1.0000
H_09  H       0.63867389      0.53585164      0.04589725  1.0000
C_0a  C       0.79363892      0.68841930     -0.10740202  1.0000
O_0b  O       0.89554016      0.70062148      0.12900549  1.0000
N_0c  N       0.82277377      0.71632124     -0.29913498  1.0000
H_0d  H       0.78456837      0.70501287     -0.49201713  1.0000
H_0e  H       0.94781621      0.74770927     -0.24972064  1.0000

#End

data_Rank121_4.96

_symmetry_space_group_name_H-M 'P 1 2_1/c 1'
_symmetry_Int_Tables_number 14

_cell_length_a         5.08633435
_cell_length_b         6.90559469
_cell_length_c        16.66142187
_cell_angle_alpha     90.00000000
_cell_angle_beta      97.34553454
_cell_angle_gamma     90.00000000

loop_
_space_group_symop_operation_xyz
-x,-y,-z
-x,y+1/2,-z+1/2
x,-y+1/2,z+1/2
x,y,z

loop_
_atom_site_label
_atom_site_type_symbol
_atom_site_fract_x
_atom_site_fract_y
_atom_site_fract_z
_atom_site_occupancy
C_00  C       0.38109800      1.28435900      0.80422800  1.0000
C_01  C       0.61115000      1.25308900      0.85831100  1.0000
N_02  N       0.19184200      1.14910100      0.78600100  1.0000
C_03  C       0.22288600      0.97839000      0.82494400  1.0000
H_04  H       0.07275300      0.86805900      0.80694800  1.0000
H_05  H       0.34664600      1.42416100      0.77401500  1.0000
C_06  C       0.64131500      1.07576300      0.89814200  1.0000
C_07  C       0.44136000      0.93568100      0.88278000  1.0000
H_08  H       0.81583700      1.04474200      0.94133100  1.0000
H_09  H       0.76072300      1.36618900      0.86906200  1.0000
C_0a  C       0.47275500      0.74554900      0.92601700  1.0000
O_0b  O       0.70123800      0.68780400      0.95482700  1.0000
N_0c  N       0.25358500      0.64149100      0.93316800  1.0000
H_0d  H       0.06655400      0.69695700      0.92098100  1.0000
H_0e  H       0.27231700      0.51801700      0.96820300  1.0000

#End

data_Rank122_4.97

_symmetry_space_group_name_H-M 'P 1 2_1/c 1'
_symmetry_Int_Tables_number 14

_cell_length_a        13.68618354
_cell_length_b         5.12308381
_cell_length_c        16.34731601
_cell_angle_alpha     90.00000000
_cell_angle_beta      95.85436560
_cell_angle_gamma     90.00000000

loop_
_space_group_symop_operation_xyz
-x,-y,-z
-x,y+1/2,-z+1/2
x,-y+1/2,z+1/2
x,y,z

loop_
_atom_site_label
_atom_site_type_symbol
_atom_site_fract_x
_atom_site_fract_y
_atom_site_fract_z
_atom_site_occupancy
C_00  C       0.42349425      0.07368287      0.69619704  1.0000
C_01  C       0.39593837      0.27331665      0.64033029  1.0000
N_02  N       0.36258422     -0.12124017      0.71376771  1.0000
C_03  C       0.27222338     -0.12398669      0.67308390  1.0000
H_04  H       0.22346050     -0.28234628      0.68761807  1.0000
H_05  H       0.49757299      0.07113788      0.72817414  1.0000
C_06  C       0.30173509      0.26917471      0.59900883  1.0000
C_07  C       0.23807758      0.06457538      0.61453499  1.0000
H_08  H       0.27984738      0.42124482      0.55427852  1.0000
H_09  H       0.44778164      0.42656817      0.62871752  1.0000
C_0a  C       0.13803283      0.03322875      0.56947640  1.0000
O_0b  O       0.09796809     -0.18891577      0.56349606  1.0000
N_0c  N       0.09498067      0.24623613      0.53348227  1.0000
H_0d  H       0.11770695      0.43117490      0.54931593  1.0000
H_0e  H       0.02733487      0.22474302      0.50028559  1.0000
C_00  C       0.07664567     -0.04222637      0.30374528  1.0000
C_01  C       0.10596411     -0.24447443      0.35825126  1.0000
N_02  N       0.13696177      0.15283939      0.28551322  1.0000
C_03  C       0.22856747      0.15392750      0.32403383  1.0000
H_04  H       0.27596190      0.31218318      0.30708692  1.0000
H_05  H       0.00176317     -0.03833625      0.27336358  1.0000
C_06  C       0.20100982     -0.24048123      0.39760211  1.0000
C_07  C       0.26417872     -0.03544310      0.38166626  1.0000
H_08  H       0.22672329     -0.39218269      0.44112669  1.0000
H_09  H       0.05499331     -0.40060743      0.36942397  1.0000
C_0a  C       0.36578285     -0.03087965      0.42558048  1.0000
O_0b  O       0.40155088     -0.23652689      0.45894090  1.0000
N_0c  N       0.41647467      0.19513529      0.42828515  1.0000
H_0d  H       0.38405470      0.37129981      0.41491531  1.0000
H_0e  H       0.48241636      0.20336180      0.46482139  1.0000

#End

data_Rank123_4.97

_symmetry_space_group_name_H-M 'C 1 2/c 1'
_symmetry_Int_Tables_number 15

_cell_length_a        26.72604022
_cell_length_b         5.14528075
_cell_length_c        16.45879778
_cell_angle_alpha     90.00000000
_cell_angle_beta      94.09465158
_cell_angle_gamma     90.00000000

loop_
_space_group_symop_operation_xyz
-x+1/2,-y+1/2,-z
-x+1/2,y+1/2,-z+1/2
-x,-y,-z
-x,y,-z+1/2
x+1/2,-y+1/2,z+1/2
x+1/2,y+1/2,z
x,-y,z+1/2
x,y,z

loop_
_atom_site_label
_atom_site_type_symbol
_atom_site_fract_x
_atom_site_fract_y
_atom_site_fract_z
_atom_site_occupancy
C_00  C       0.36078827      0.32224009      0.70190100  1.0000
C_01  C       0.39503536      0.11690757      0.70412107  1.0000
N_02  N       0.36381724      0.52164142      0.75525449  1.0000
C_03  C       0.40289624      0.52358295      0.81108830  1.0000
H_04  H       0.40514585      0.68573335      0.85408065  1.0000
H_05  H       0.32935688      0.32631293      0.65564280  1.0000
C_06  C       0.43487707      0.11852178      0.76362104  1.0000
C_07  C       0.43986365      0.32874348      0.81771524  1.0000
H_08  H       0.46202532     -0.03976251      0.76660867  1.0000
H_09  H       0.39074585     -0.04030344      0.65994933  1.0000
C_0a  C       0.48385146      0.36014095      0.87865264  1.0000
O_0b  O       0.50065172      0.58447305      0.89561197  1.0000
N_0c  N       0.50420655      0.14299906      0.91182777  1.0000
H_0d  H       0.49054174     -0.03831545      0.89808305  1.0000
H_0e  H       0.53610117      0.14903343      0.95004932  1.0000
C_00  C       0.23356686      0.67830175      0.35930440  1.0000
C_01  C       0.26166647      0.89494188      0.33926462  1.0000
N_02  N       0.24888246      0.50543937      0.41738273  1.0000
C_03  C       0.29385265      0.54667523      0.45725034  1.0000
H_04  H       0.30446855      0.40452422      0.50481299  1.0000
H_05  H       0.19706241      0.64398863      0.32699548  1.0000
C_06  C       0.30799372      0.93720329      0.38132604  1.0000
C_07  C       0.32496246      0.75978505      0.44171917  1.0000
H_08  H       0.33080553      1.10456699      0.36751333  1.0000
H_09  H       0.24722800      1.02746885      0.29168725  1.0000
C_0a  C       0.37458894      0.80695753      0.48778371  1.0000
O_0b  O       0.39328885      1.03216300      0.49291149  1.0000
N_0c  N       0.39789887      0.59904934      0.52296070  1.0000
H_0d  H       0.38562727      0.41417855      0.51064749  1.0000
H_0e  H       0.43326085      0.61822514      0.55139890  1.0000

#End

data_Rank124_4.98

_symmetry_space_group_name_H-M 'P 1 2_1/c 1'
_symmetry_Int_Tables_number 14

_cell_length_a        18.54551948
_cell_length_b         6.83816765
_cell_length_c         9.31367566
_cell_angle_alpha     90.00000000
_cell_angle_beta      90.78984360
_cell_angle_gamma     90.00000000

loop_
_space_group_symop_operation_xyz
-x,-y,-z
-x,y+1/2,-z+1/2
x,-y+1/2,z+1/2
x,y,z

loop_
_atom_site_label
_atom_site_type_symbol
_atom_site_fract_x
_atom_site_fract_y
_atom_site_fract_z
_atom_site_occupancy
C_00  C       0.71034465      0.69796005      0.36178865  1.0000
C_01  C       0.66568113      0.72526042      0.47980560  1.0000
N_02  N       0.71301570      0.52810414      0.28808486  1.0000
C_03  C       0.66920373      0.38297812      0.32880649  1.0000
H_04  H       0.67375358      0.24538592      0.27025148  1.0000
H_05  H       0.74531657      0.81568569      0.32470595  1.0000
C_06  C       0.61995914      0.57385644      0.52113953  1.0000
C_07  C       0.62040556      0.39872323      0.44239702  1.0000
H_08  H       0.58388468      0.59415726      0.61157504  1.0000
H_09  H       0.66641565      0.86362424      0.53754217  1.0000
C_0a  C       0.57017389      0.23137954      0.46744880  1.0000
O_0b  O       0.55848860      0.10890828      0.36728035  1.0000
N_0c  N       0.53748148      0.21651922      0.59407115  1.0000
H_0d  H       0.55048313      0.30101131      0.68187904  1.0000
H_0e  H       0.50217487      0.10171954      0.60857659  1.0000
C_00  C       0.95412879      0.73721686      0.37840649  1.0000
C_01  C       0.91627594      0.81698546      0.49324104  1.0000
N_02  N       0.94913482      0.54736763      0.34005046  1.0000
C_03  C       0.90532297      0.43217225      0.41640706  1.0000
H_04  H       0.90379675      0.27864329      0.38381920  1.0000
H_05  H       0.98908486      0.82972835      0.31345930  1.0000
C_06  C       0.87076085      0.69634476      0.57133142  1.0000
C_07  C       0.86444535      0.49881280      0.53268346  1.0000
H_08  H       0.84060905      0.75229455      0.66203241  1.0000
H_09  H       0.92285105      0.97041969      0.52173756  1.0000
C_0a  C       0.81899152      0.36571813      0.62175016  1.0000
O_0b  O       0.80379705      0.41239052      0.74855469  1.0000
N_0c  N       0.79674150      0.19548428      0.56232673  1.0000
H_0d  H       0.80303936      0.16490396      0.45579987  1.0000
H_0e  H       0.77071992      0.09732354      0.62734345  1.0000

#End
